# Supplementary material for: Using a thermistor flowmeter with attached video camera for monitoring sponge excurrent speed and oscular behaviour
Source: PeerJ. 2016 Dec 13;4:e2761. doi: 10.7717/peerj.2761 (PMC5157188; doi:10.7717/peerj.2761)
Supplement: Data S1 [file peerj-04-2761-s001.xlsx]

## Sheet: Active pumping
Sponge	Oscula	Minutes	Oscular flow (cm/sec)	Mintues	OSA (cm2)	Pumping rate (mL/sec)		Sponge	Oscula	Elapsed time (min)	Oscular flow (cm/sec)	Match OSA (cm2)	Water transport rate (mL/sec)		Sponge	Oscula	Elapsed time (min)	Oscular flow (CM/sec)	Water transport rate (mL/sec)	OSA (cm2)
E1	O1	0	15.6981	0	0.0508704	0.798569		E1	O2	0	4.47062	0.00983445	0.0396574		E2	O2	0	0.74451	0	0
E1	O1	0.08	15.3319	0.09	0.0508704	0.77994		E1	O2	0.25	5.6486	0.00983445	0.0501069		E2	O3	1	2.14283	0.00092153	0.000430053
E1	O1	0.16	14.2772	0.17	0.0495598	0.707575		E1	O2	0.5	6.54093	0.00872511	0.0514775		E2	O4	2	6.5105	0.00651689	0.00100098
E1	O1	0.25	14.7972	0.25	0.0489304	0.724033		E1	O2	0.75	4.76725	0.00768214	0.0330337		E2	O5	3	3.87256	0.00700762	0.00180956
E1	O1	0.33	15.3319	0.34	0.0501931	0.769556		E1	O2	1	6.17228	0.00854395	0.0475675		E2	O6	4	5.09693	0.00679506	0.00133317
E1	O1	0.41	14.4481	0.44	0.0501931	0.725195		E1	O2	1.25	6.63614	0.00945155	0.0565751		E2	O7	5	6.9524	0.00847651	0.00121922
E1	O1	0.5	15.6981	0.52	0.0476452	0.747938		E1	O2	1.55	7.8471	0.00836468	0.0592059		E2	O8	6	9.4524	0.0108332	0.00114608
E1	O1	0.58	14.6239	0.6	0.0501931	0.734019		E1	O2	1.8	7.122	0.00836468	0.0537351		E2	O9	7	9.4524	0.0122373	0.00129462
E1	O1	0.66	14.4481	0.69	0.0492446	0.711491		E1	O2	2.05	8.5111	0.00983445	0.0754992		E2	O10	8	9.3157	0.0168573	0.00180956
E1	O1	0.75	13.4447	0.77	0.0476452	0.640575		E1	O2	2.3	7.4272	0.00768214	0.0514653		E2	O11	9	11.054	0.0221407	0.00200296
E1	O1	0.83	7.7367	0.85	0.0489304	0.37856		E1	O2	2.55	7.9545	0.00872511	0.0626023		E2	O12	10	8.3928	0.0172123	0.00205084
E1	O1	0.91	14.1063	0.94	0.0486173	0.68581		E1	O2	2.8	8.1742	0.00734417	0.0541495		E2	O13	11	9.4524	0.0213286	0.00225642
E1	O1	1	11.1717	1.02	0.0483051	0.53965		E1	O2	2.9	8.2841	0.0070138	0.0524089		E2	O14	12	8.1414	0.0178937	0.00219787
E1	O1	1.08	16.0692	1.1	0.0483051	0.776225		E1	O2	3.05	8.2841	0.00639003	0.047748		E2	O15	13	9.0447	0.0185492	0.00205084
E1	O1	1.16	12.9637	1.19	0.0483051	0.626213		E1	O2	3.15	7.4272	0.00717804	0.0480881		E2	O16	14	9.3157	0.018659	0.00200296
E1	O1	1.25	16.0692	1.27	0.0473361	0.760654		E1	O2	3.3	8.0644	0.00593102	0.0431428		E2	O17	15	10.9026	0.018277	0.00167639
E1	O1	1.33	11.6014	1.35	0.0461102	0.534943		E1	O2	3.4	8.5111	0.00578182	0.0443871		E2	O18	16	10.0139	0.0125838	0.00125664
E1	O1	1.41	10.3538	1.44	0.0461102	0.477415		E1	O2	3.55	7.9545	0.00669103	0.0480079		E2	O19	17	9.3157	0.00932485	0.00100098
E1	O1	1.5	11.1717	1.52	0.0442641	0.494505		E1	O2	3.65	6.35538	0.00669103	0.0383567		E2	O20	18	7.7727	0.00579113	0.00074506
E1	O1	1.58	8.6229	1.6	0.0464152	0.400233		E1	O2	3.8	6.7314	0.00593102	0.0360115		E2	O21	19	9.0447	0.00593307	0.000655972
E1	O1	1.66	14.4481	1.7	0.0470281	0.679467		E1	O2	3.9	6.17228	0.00593102	0.0330203		E2	O22	20	7.7727	0.00488916	0.000629018
E1	O1	1.75	15.3319	1.79	0.0461102	0.706956		E1	O2	4.05	5.48136	0.00717804	0.0354896		E2	O23	21	5.4802	0.00344714	0.000629018
E1	O1	1.83	14.2772	1.87	0.0445629	0.636233		E1	O2	4.15	5.56437	0.00669103	0.0335827		E2	O24	22	6.9524	0.00401017	0.000576804
E1	O1	1.91	11.1717	1.95	0.0436694	0.487862		E1	O2	4.3	5.15543	0.00578182	0.0268866		E2	O25	23	5.5791	0.00432029	0.000774371
E1	O1	2	12.3436	2.04	0.0436694	0.539038		E1	O2	4.4	5.07609	0.00578182	0.0264728		E2	O26	24	8.6492	0.0108146	0.00125036
E1	O1	2.08	11.7454	2.12	0.041295	0.485027		E1	O2	4.55	4.47062	0.00654684	0.0264001		E2	O27	25	10.0139	0.0093612	0.00093482
E1	O1	2.16	11.8919	2.2	0.041295	0.491077		E1	O2	4.65	4.47062	0.00608212	0.0245262		E2	O28	26	11.054	0.0138909	0.00125664
E1	O1	2.25	10.8934	2.29	0.0403995	0.440088		E1	O2	4.8	4.6171	0.00578182	0.0240791		E2	O29	27	11.054	0.0200028	0.00180956
E1	O1	2.33	12.3436	2.37	0.041295	0.50973		E1	O2	4.9	4.32657	0.00593102	0.0231462		E2	O30	28	11.5227	0.0271772	0.00235858
E1	O1	2.41	12.1922	2.45	0.0398315	0.485634		E1	O2	5.05	2.49186	0.00493897	0.0111011		E2	O31	29	10.7512	0.027724	0.00257869
E1	O1	2.5	12.1922	2.54	0.0398315	0.485634		E1	O2	5.15	3.21818	0.00521681	0.0151434		E2	O32	30	12.1672	0.0327034	0.00268783
E1	O1	2.58	16.2596	2.62	0.0386727	0.628803		E1	O2	5.3	2.13968	0.00507694	0.00979845		E2	O33	31	12.8362	0.0366573	0.00285578
E1	O1	2.66	15.8836	2.7	0.0392675	0.62371		E1	O2	5.4	0.2952	0.00428922	0.00114209		E2	O34	32	11.364	0.0345304	0.00303858
E1	O1	2.75	15.5125	2.79	0.0383944	0.595592		E1	O2	5.5	1.90348	0.00379367	0.0065135		E2	O35	33	9.8723	0.0299978	0.00303858
E1	O1	2.83	14.6239	2.87	0.0367454	0.537361		E1	O2	5.65	0.77921	0.00391471	0.00275144		E2	O36	34	12.1672	0.0362612	0.00298024
E1	O1	2.91	16.66	2.97	0.0378407	0.630426		E1	O2	5.75	1.1442	0.00333876	0.00344583		E2	O37	35	11.364	0.0331021	0.00291289
E1	O1	3	16.66	3.05	0.0392675	0.654197		E1	O2	5.9	1.1442	0.00300934	0.00310584		E2	O38	36	10.4509	0.0269496	0.00257869
E1	O1	3.08	16.66	3.14	0.038117	0.635029		E1	O2	6	0.95743	0.00311725	0.00269206		E2	O39	37	10.3044	0.0237745	0.00230722
E1	O1	3.16	16.6405	3.22	0.037291	0.620541		E1	O2	6.15	0.0001	0.00241051	2.17428e-07		E2	O40	38	10.4509	0.0235816	0.00225642
E1	O1	3.25	16.66	3.3	0.0375654	0.625839		E1	O2	6.25	0.20731	0.00280862	0.000525193		E2	O41	39	11.8401	0.0242821	0.00205084
E1	O1	3.33	14.4481	3.39	0.0361701	0.522589		E1	O2	6.4	0.20731	0.00260576	0.000487261		E2	O42	40	9.7307	0.0163124	0.00167639
E1	O1	3.41	11.7454	3.47	0.0348343	0.409142		E1	O2	6.5	0.35563	0.00222287	0.000713047		E2	O43	41	9.4524	0.0145693	0.00154134
E1	O1	3.5	9.5824	3.55	0.0327172	0.313509		E1	O2	6.65	1e-05	0.00231574	2.0888e-08		E2	O44	42	6.9524	0.00958634	0.00137885
E1	O1	3.58	5.99105	3.64	0.0327172	0.19601		E1	O2	6.75	1e-05	0.0019635	1.77107e-08		E2	O45	43	9.8723	0.0120365	0.00121922
E1	O1	3.66	12.0409	3.72	0.0319206	0.384353		E1	O2	7	1e-05	0.00155528	1.40287e-08		E2	O46	44	5.5791	0.00680215	0.00121922
E1	O1	3.75	9.8338	3.8	0.0319206	0.313901		E1	O2	7.25	1e-05	0.00159751	1.44095e-08		E2	O47	45	8.6492	0.0111974	0.00129462
E1	O1	3.83	10.62	3.89	0.0319206	0.338997		E1	O2	7.5	1e-05	0.00148617	1.34053e-08		E2	O48	46	10.0139	0.0129642	0.00129462
E1	O1	3.91	11.7454	3.97	0.0319206	0.37492		E1	O2	7.75	1e-05	0.000711579	6.41844e-09		E2	O49	47	12.1672	0.0192652	0.00158337
E1	O1	4	13.9403	4.05	0.0306665	0.4275		E1	O2	8	1e-05	0	0		E2	O50	48	11.679	0.0256689	0.00219787
E1	O1	4.08	13.9403	4.14	0.0329742	0.45967									E2	O51	49	11.364	0.0331021	0.00291289
E1	O1	4.16	13.12	4.22	0.0294071	0.385821									E2	O52	50	11.2078	0.0403448	0.00359971
E1	O1	4.25	10.3538	4.32	0.0296507	0.306998									E2	O53	51	11.8401	0.048207	0.0040715
E1	O1	4.33	7.6317	4.4	0.0309153	0.235936									E2	O54	52	10.5999	0.0417309	0.00393692
E1	O1	4.41	14.6239	4.49	0.0319206	0.466804									E2	O55	53	10.9026	0.04148	0.00380459
E1	O1	4.5	9.7069	4.57	0.0327172	0.317582									E2	O56	54	10.3044	0.0392041	0.00380459
E1	O1	4.58	12.495	4.65	0.0319206	0.398848									E2	O57	55	10.9026	0.0399449	0.0036638
E1	O1	4.66	10.62	4.74	0.0329742	0.350186									E2	O58	56	10.3044	0.0412581	0.00400393
E1	O1	4.75	7.5267	4.82	0.0296507	0.223172									E2	O59	57	10.9026	0.0385536	0.00353618
E1	O1	4.83	11.6014	4.9	0.0311651	0.361559									E2	O60	58	11.054	0.039089	0.00353618
E1	O1	4.91	9.4579	4.99	0.0311651	0.294756									E2	O61	59	9.4524	0.0316562	0.00334901
E1	O1	5	7.2191	5.07	0.0296507	0.214052									E2	O62	60	9.5916	0.0252545	0.00263298
E1	O1	5.08	6.16928	5.15	0.0294071	0.18142									E2	O63	61	8.9128	0.0219523	0.00246301
E1	O1	5.16	7.8441	5.24	0.0311651	0.244462									E2	O64	62	8.1414	0.0163069	0.00200296
E1	O1	5.25	12.3436	5.32	0.0311651	0.38469									E2	O65	63	8.1414	0.0128909	0.00158337
E1	O1	5.33	13.7743	5.4	0.0311651	0.429277									E2	O66	64	9.179	0.0170278	0.00185508
E1	O1	5.41	6.08017	5.5	0.0279366	0.169859									E2	O67	65	10.7512	0.0184943	0.00172021
E1	O1	5.5	6.7284	5.59	0.0294071	0.197863
E1	O1	5.58	5.99105	5.67	0.0262735	0.157406
E1	O1	5.66	5.81649	5.75	0.0277001	0.161117
E1	O1	5.75	9.4579	5.84	0.0279366	0.264221
E1	O1	5.83	9.0916	5.92	0.0262735	0.238868
E1	O1	5.91	9.9608	6	0.0262735	0.261705
E1	O1	6	10.8934	6.09	0.0286821	0.312446
E1	O1	6.08	14.4481	6.17	0.0267351	0.386272
E1	O1	6.16	13.12	6.25	0.0267351	0.350765
E1	O1	6.25	12.805	6.34	0.0255885	0.32766
E1	O1	6.33	6.53793	6.42	0.024218	0.158336
E1	O1	6.41	7.7367	6.5	0.0235606	0.182281
E1	O1	6.5	8.3934	6.59	0.0231003	0.19389
E1	O1	6.58	11.6014	6.67	0.024218	0.280963
E1	O1	6.66	11.3133	6.77	0.0233434	0.264091
E1	O1	6.75	12.9637	6.85	0.0258158	0.334668
E1	O1	6.83	12.0409	6.94	0.0222463	0.267866
E1	O1	6.91	13.6082	7.02	0.0222463	0.302732
E1	O1	7	5.99105	7.1	0.0222463	0.133279
E1	O1	7.08	11.8919	7.19	0.0222463	0.264551
E1	O1	7.16	6.35238	7.27	0.0222463	0.141317
E1	O1	7.25	14.7972	7.35	0.0201565	0.29826
E1	O1	7.33	11.7454	7.44	0.0218253	0.256347
E1	O1	7.41	5.72982	7.52	0.0228853	0.131129
E1	O1	7.5	14.7972	7.6	0.0218253	0.322954
E1	O1	7.58	8.6229	7.69	0.0205611	0.177297
E1	O1	7.66	8.1712	7.77	0.0215903	0.176419
E1	O1	7.75	2.81234	7.85	0.0211756	0.0595531
E1	O1	7.83	11.3133	7.94	0.0203583	0.23032
E1	O1	7.91	11.6014	8.02	0.0220353	0.255641
E1	O1	8	8.8548	8.12	0.0199306	0.176482
E1	O1	8.08	6.7284	8.2	0.0195323	0.131421
E1	O1	8.16	5.15243	8.29	0.0195323	0.100639
E1	O1	8.25	4.99496	8.37	0.019187	0.0958385
E1	O1	8.33	7.4242	8.45	0.0199306	0.147969
E1	O1	8.41	8.1712	8.54	0.0195323	0.159602
E1	O1	8.5	3.97689	8.62	0.0193346	0.0768917
E1	O1	8.58	11.4549	8.7	0.0205611	0.235526
E1	O1	8.66	11.1717	8.79	0.0187477	0.209443
E1	O1	8.75	8.0614	8.87	0.0201565	0.16249
E1	O1	8.83	8.1712	8.95	0.0199306	0.162857
E1	O1	8.91	10.0902	9.04	0.020765	0.209523
E1	O1	9	8.972	9.12	0.0189423	0.16995
E1	O1	9.08	11.8919	9.2	0.018554	0.220642
E1	O1	9.16	7.5267	9.3	0.0181458	0.136578
E1	O1	9.25	4.6141	9.39	0.0181458	0.0837267
E1	O1	9.33	4.99496	9.47	0.0166271	0.0830516
E1	O1	9.41	10.222	9.55	0.0177658	0.181602
E1	O1	9.5	7.3216	9.64	0.018554	0.135845
E1	O1	9.58	5.56137	9.72	0.0172034	0.0956743
E1	O1	9.66	9.8338	9.8	0.0172034	0.169174
E1	O1	9.75	8.6229	9.89	0.0160831	0.138683
E1	O1	9.83	8.1712	9.97	0.0166271	0.135863
E1	O1	9.91	8.0614	10.05	0.0159038	0.128207
E1	O1	10	7.119	10.14	0.0159038	0.113219
E1	O1	10.08	11.0326	10.22	0.0159038	0.17546
E1	O1	10.16	6.08017	10.3	0.015526	0.0944009
E1	O1	10.25	7.7367	10.39	0.015526	0.12012
E1	O1	10.33	11.0326	10.47	0.0126278	0.139318
E1	O1	10.41	7.5267	10.55	0.0112157	0.0844171
E1	O1	10.5	6.35238	10.65	0.0113664	0.0722034
E1	O1	10.58	3.39706	10.74	0.0109174	0.0370869
E1	O1	10.66	4.68856	10.82	0.0119985	0.0562557
E1	O1	10.75	3.21518	10.9	0.0119985	0.0385773
E1	O1	10.83	5.15243	10.99	0.0119985	0.0618214
E1	O1	10.91	5.6456	11.07	0.0112157	0.0633193
E1	O1	11	6.63314	11.15	0.0109174	0.0724164
E1	O1	11.08	5.23178	11.24	0.0109174	0.0571172
E1	O1	11.16	5.47836	11.32	0.0109174	0.0598092
E1	O1	11.25	3.77792	11.4	0.0109174	0.0412449
E1	O1	11.33	5.15243	11.49	0.0113664	0.0585643
E1	O1	11.41	4.18319	11.57	0.011066	0.0462913
E1	O1	11.5	8.6229	11.65	0.011518	0.0993188
E1	O1	11.58	5.81649	11.74	0.0107697	0.0626419
E1	O1	11.66	4.46762	11.82	0.0107697	0.0481149
E1	O1	11.75	4.91684	11.92	0.00877485	0.0431445
E1	O1	11.83	4.04525	12	0.0082355	0.0333146
E1	O1	11.91	3.4581	12.09	0.00851121	0.0294326
E1	O1	12	5.15243	12.17	0.0101713	0.0524067
E1	O1	12.08	4.04525	12.25	0.0107697	0.0435661
E1	O1	12.16	6.8236	12.34	0.0107697	0.0734881
E1	O1	12.25	5.72982	12.42	0.0107697	0.0617085
E1	O1	12.33	3.77792	12.5	0.0131307	0.0496066
E1	O1	12.41	3.712	12.59	0.0127877	0.0474678
E1	O1	12.5	3.64853	12.67	0.00946879	0.0345472
E1	O1	12.58	6.63314	12.75	0.00904252	0.0599803
E1	O1	12.66	1.90048	12.84	0.00917786	0.0174423
E1	O1	12.75	3.77792	12.92	0.0093142	0.0351883
E1	O1	12.83	7.9515	13	0.0103148	0.0820178
E1	O1	12.91	4.54086	13.09	0.0116707	0.0529951
E1	O1	13	2.18551	13.19	0.0118437	0.0258845
E1	O1	13.08	2.9808	13.27	0.0126278	0.037641
E1	O1	13.16	6.44516	13.35	0.0126278	0.0813883
E1	O1	13.25	6.16928	13.44	0.0143139	0.0883063
E1	O1	13.33	8.0614	13.52	0.0143139	0.11539
E1	O1	13.41	5.6456	13.6	0.0131307	0.0741305
E1	O1	13.5	4.76425	13.69	0.0123111	0.0586534
E1	O1	13.58	5.81649	13.77	0.0153499	0.0892823
E1	O1	13.66	5.15243	13.85	0.0153499	0.079089
E1	O1	13.75	3.27499	13.94	0.0153499	0.0502706
E1	O1	13.83	4.11361	14.02	0.015526	0.063868
E1	O1	13.91	5.99105	14.1	0.015526	0.0930172
E1	O1	14	6.44516	14.19	0.0164447	0.105989
E1	O1	14.08	7.119	14.27	0.0164447	0.11707
E1	O1	14.16	3.15536	14.35	0.0177658	0.0560576
E1	O1	14.25	2.86789	14.45	0.019138	0.0548856
E1	O1	14.33	4.83993	14.54	0.020765	0.100501
E1	O1	14.41	5.07309	14.62	0.020765	0.105342
E1	O1	14.5	4.46762	14.7	0.020765	0.0927699
E1	O1	14.58	3.52157	14.79	0.0209698	0.0738466
E1	O1	14.66	7.0201	14.87	0.0209698	0.14721
E1	O1	14.75	4.3956	14.95	0.0209698	0.0921748
E1	O1	14.83	3.39706	15.04	0.019731	0.0670273
E1	O1	14.91	7.8441	15.12	0.0205611	0.161284
E1	O1	15	5.90316	15.2	0.0228853	0.135096
E1	O1	15.08	3.712	15.29	0.0228853	0.0849503
E1	O1	15.16	4.6141	15.37	0.0211756	0.0977064
E1	O1	15.25	9.2137	15.45	0.0211756	0.195106
E1	O1	15.33	9.9608	15.54	0.0119985	0.119515
E1	O1	15.41	5.23178	15.62	0.0150005	0.0784794
E1	O1	15.5	3.4581	15.72	0.0150005	0.0518733
E1	O1	15.58	3.09677	15.8	0.0203583	0.063045
E1	O1	15.66	2.48886	15.89	0.0203583	0.050669
E1	O1	15.75	2.70248	15.97	0.0203583	0.0550179
E1	O1	15.83	4.91684	16.05	0.0203583	0.100099
E1	O1	15.91	3.97689	16.14	0.0239979	0.0954369
E1	O1	16	3.52157	16.22	0.0205611	0.0724074
E1	O1	16.08	2.9808	16.3	0.024218	0.0721891
E1	O1	16.16	5.56137	16.39	0.0269966	0.150138
E1	O1	16.25	4.18319	16.47	0.0246614	0.103163
E1	O1	16.33	11.0326	16.55	0.0258158	0.284815
E1	O1	16.41	8.6229	16.64	0.0248846	0.214577
E1	O1	16.5	3.58383	16.72	0.0269966	0.0967513
E1	O1	16.58	3.77792	16.8	0.0269966	0.101991
E1	O1	16.66	4.32357	16.89	0.0281741	0.121813
E1	O1	16.75	5.47836	16.97	0.0281741	0.154348
E1	O1	16.83	10.4857	17.05	0.0274646	0.287985
E1	O1	16.91	12.0409	17.15	0.0286821	0.345359
E1	O1	17	6.7284	17.24	0.0294071	0.197863
E1	O1	17.08	7.119	17.32	0.0294071	0.209349
E1	O1	17.16	10.8934	17.4	0.0294071	0.320343
E1	O1	17.25	6.35238	17.49	0.0306665	0.194805
E1	O1	17.33	7.7367	17.57	0.0314159	0.243056
E1	O1	17.41	5.15243	17.65	0.0337511	0.1739
E1	O1	17.5	6.44516	17.74	0.0332322	0.214187
E1	O1	17.58	8.972	17.82	0.0337511	0.302815
E1	O1	17.66	9.0916	17.9	0.0342742	0.311607
E1	O1	17.75	8.2811	17.99	0.0370177	0.306547
E1	O1	17.83	5.6456	18.07	0.0348343	0.19666
E1	O1	17.91	9.4579	18.15	0.0370177	0.35011
E1	O1	18	11.1717	18.24	0.038117	0.425832
E1	O1	18.08	10.222	18.32	0.0356327	0.364238
E1	O1	18.16	13.7743	18.42	0.0383944	0.528855
E1	O1	18.25	10.4857	18.5	0.038987	0.408806
E1	O1	18.33	7.3216	18.59	0.0353656	0.258933
E1	O1	18.41	9.7069	18.67	0.0353656	0.34329
E1	O1	18.5	13.4447	18.75	0.0370177	0.497692
E1	O1	18.58	8.2811	18.84	0.0370177	0.306547
E1	O1	18.66	8.2811	18.92	0.0378407	0.313362
E1	O1	18.75	7.8441	19	0.0383944	0.301169
E1	O1	18.83	8.2811	19.09	0.0386727	0.320252
E1	O1	18.91	6.8236	19.17	0.040115	0.273729
E1	O1	19	9.8338	19.25	0.039549	0.388917
E1	O1	19.08	9.4579	19.34	0.040115	0.379404
E1	O1	19.16	9.8338	19.42	0.040115	0.394483
E1	O1	19.25	5.72982	19.5	0.041295	0.236613
E1	O1	19.33	11.3133	19.6	0.0442641	0.500773
E1	O1	19.41	12.1922	19.69	0.0415837	0.506997
E1	O1	19.5	16.2596	19.77	0.0415837	0.676134
E1	O1	19.58	13.4447	19.85	0.0403995	0.543159
E1	O1	19.66	10.3538	19.94	0.0415837	0.430549
E1	O1	19.75	8.2811	20.02	0.0442641	0.366555
E1	O1	19.83	8.0614	20.1	0.0442641	0.35683
E1	O1	19.91	7.0201	20.19	0.0445629	0.312836
E1	O1	20	11.3133	20.27	0.0445629	0.504153
E1	O1	20.08	14.9754	20.35	0.0445629	0.667347
E1	O1	20.16	13.6082	20.44	0.0409715	0.557549
E1	O1	20.25	10.0902	20.52	0.0364402	0.367689
E1	O1	20.33	11.4549	20.6	0.0364402	0.417419
E1	O1	20.41	12.1922	20.69	0.0375654	0.458004
E1	O1	20.5	14.4481	20.77	0.037291	0.538784
E1	O1	20.58	15.3319	20.85	0.0375654	0.575948
E1	O1	20.66	12.495	20.95	0.040115	0.501237
E1	O1	20.75	13.2811	21.04	0.0409715	0.544147
E1	O1	20.83	16.66	21.12	0.0418734	0.69761
E1	O1	20.91	14.2772	21.2	0.0424557	0.606148
E1	O1	21	14.2772	21.29	0.0436694	0.623477
E1	O1	21.08	14.7972	21.37	0.0454654	0.672761
E1	O1	21.16	10.4857	21.45	0.0451636	0.473572
E1	O1	21.25	11.6014	21.54	0.0461102	0.534943
E1	O1	21.33	11.8919	21.62	0.0461102	0.548338
E1	O1	21.41	15.5125	21.7	0.0479552	0.743904
E1	O1	21.5	14.1063	21.79	0.0473361	0.667738
E1	O1	21.58	14.6239	21.87	0.0473361	0.692239
E1	O1	21.66	13.9403	21.95	0.0464152	0.647041
E1	O1	21.75	14.9754	22.04	0.0486173	0.728063
E1	O1	21.83	16.0692	22.12	0.0486173	0.781241
E1	O1	21.91	12.9637	22.22	0.0454654	0.5894
E1	O1	22	13.6082	22.3	0.0454654	0.618702
E1	O1	22.08	15.3319	22.39	0.0454654	0.697071
E1	O1	22.16	10.0902	22.47	0.0442641	0.446633
E1	O1	22.25	9.4579	22.55	0.0439662	0.415828
E1	O1	22.33	13.2811	22.64	0.0439662	0.58392
E1	O1	22.41	8.8548	22.72	0.0445629	0.394596
E1	O1	22.5	6.53793	22.8	0.0445629	0.291349
E1	O1	22.58	8.972	22.89	0.0454654	0.407916
E1	O1	22.66	8.7376	22.97	0.0454654	0.397259
E1	O1	22.75	12.0409	23.05	0.0461102	0.555208
E1	O1	22.83	12.6488	23.14	0.0458062	0.579393
E1	O1	22.91	14.7972	23.22	0.0439662	0.650577
E1	O1	23	15.5125	23.3	0.0439662	0.682026
E1	O1	23.08	13.4447	23.39	0.0427484	0.574739
E1	O1	23.16	14.2772	23.49	0.0436694	0.623477
E1	O1	23.25	10.7567	23.57	0.0436694	0.469739
E1	O1	23.33	10.3538	23.65	0.0439662	0.455218
E1	O1	23.41	10.8934	23.74	0.0436694	0.475709
E1	O1	23.5	10.7567	23.82	0.0442641	0.476135
E1	O1	23.58	12.3436	23.9	0.0436694	0.539038
E1	O1	23.66	13.2811	23.99	0.0424557	0.563858
E1	O1	23.75	13.4447	24.07	0.0439662	0.591113
E1	O1	23.83	13.7743	24.15	0.0415837	0.572786
E1	O1	23.91	13.12	24.24	0.0398315	0.522589
E1	O1	24	12.9637	24.32	0.0409715	0.531142
E1	O1	24.08	14.7972	24.4	0.0418734	0.619608
E1	O1	24.16	11.6014	24.49	0.041295	0.47908
E1	O1	24.25	15.6981	24.57	0.0403995	0.634195
E1	O1	24.33	16.45	24.65	0.0424557	0.698396
E1	O1	24.41	12.9637	24.75	0.040115	0.520039
E1	O1	24.5	10.8934	24.84	0.0383944	0.418245
E1	O1	24.58	9.9608	24.92	0.0383944	0.382438
E1	O1	24.66	12.6488	25	0.0383944	0.485643
E1	O1	24.75	11.3133	25.09	0.0392675	0.444245
E1	O1	24.83	9.0916	25.17	0.0386727	0.351597
E1	O1	24.91	10.3538	25.25	0.038987	0.403664
E1	O1	25	11.3133	25.34	0.038987	0.441072
E1	O1	25.08	13.6082	25.42	0.038987	0.530543
E1	O1	25.16	10.4857	25.5	0.0367454	0.385301
E1	O1	25.25	14.4481	25.59	0.0383944	0.554725
E1	O1	25.33	12.9637	25.67	0.0356327	0.461932
E1	O1	25.41	15.1512	25.75	0.037291	0.565004
E1	O1	25.5	9.2137	25.84	0.0364402	0.335749
E1	O1	25.58	9.0916	25.92	0.0361701	0.328844
E1	O1	25.66	5.6456	26.02	0.0361701	0.204202
E1	O1	25.75	9.7069	26.1	0.0367454	0.356684
E1	O1	25.83	12.805	26.19	0.0348343	0.446053
E1	O1	25.91	12.805	26.27	0.0353656	0.452856
E1	O1	26	12.9637	26.35	0.0350994	0.455018
E1	O1	26.08	15.5125	26.44	0.0324293	0.503059
E1	O1	26.16	12.0409	26.52	0.0340121	0.409537
E1	O1	26.25	13.6082	26.6	0.0298954	0.406823
E1	O1	26.33	10.62	26.69	0.0298954	0.317489
E1	O1	26.41	16.66	26.77	0.0294071	0.489922
E1	O1	26.5	13.6082	26.85	0.0306665	0.417315
E1	O1	26.58	12.6488	26.94	0.0301411	0.381248
E1	O1	26.66	14.6239	27.02	0.0289228	0.422964
E1	O1	26.75	12.0409	27.1	0.0279366	0.336382
E1	O1	26.83	7.8441	27.19	0.0272301	0.213596
E1	O1	26.91	6.63314	27.29	0.0258158	0.17124
E1	O1	27	11.6014	27.37	0.0269966	0.313199
E1	O1	27.08	7.9515	27.45	0.0253621	0.201667
E1	O1	27.16	10.0902	27.54	0.0269966	0.272401
E1	O1	27.25	7.119	27.62	0.0267351	0.190328
E1	O1	27.33	10.7567	27.7	0.0237787	0.255781
E1	O1	27.41	14.2772	27.79	0.0237787	0.339493
E1	O1	27.5	15.6981	27.87	0.0260441	0.408843
E1	O1	27.58	12.6488	27.95	0.0255885	0.323663
E1	O1	27.66	7.9515	28.04	0.0248846	0.19787
E1	O1	27.75	4.18319	28.12	0.0255885	0.107041
E1	O1	27.83	13.4447	28.2	0.0244392	0.328578
E1	O1	27.91	10.4857	28.29	0.0246614	0.258592
E1	O1	28	8.2811	28.37	0.0253621	0.210026
E1	O1	28.08	12.495	28.45	0.0251368	0.314085
E1	O1	28.16	6.16928	28.55	0.0246614	0.152143
E1	O1	28.25	8.2811	28.64	0.0253621	0.210026
E1	O1	28.33	9.0916	28.72	0.0253621	0.230583
E1	O1	28.41	4.54086	28.8	0.0253621	0.115166
E1	O1	28.5	9.5824	28.89	0.0253621	0.24303
E1	O1	28.58	11.0326	28.97	0.0244392	0.269628
E1	O1	28.66	6.26083	29.05	0.0231003	0.144627
E1	O1	28.75	11.6014	29.14	0.0248846	0.288696
E1	O1	28.83	8.0614	29.22	0.0255885	0.206279
E1	O1	28.91	8.8548	29.3	0.0248846	0.220348
E1	O1	29	6.53793	29.39	0.0248846	0.162693
E1	O1	29.08	4.83993	29.47	0.0248846	0.12044
E1	O1	29.16	5.39535	29.55	0.0248846	0.134261
E1	O1	29.25	8.8548	29.64	0.0248846	0.220348
E1	O1	29.33	12.1922	29.72	0.0253621	0.30922
E1	O1	29.41	8.7376	29.82	0.0265038	0.23158
E1	O1	29.5	5.23178	29.9	0.0237787	0.124405
E1	O1	29.58	6.44516	29.99	0.0251368	0.162011
E1	O1	29.66	4.18319	30.07	0.0233434	0.0976499
E1	O1	29.75	6.9212	30.15	0.0255885	0.177103
E1	O1	29.83	4.11361	30.24	0.0211756	0.0871083
E1	O1	29.91	6.44516	30.32	0.0211756	0.13648
E1	O1	30	10.7567	30.4	0.0218253	0.234769
E1	O1	30.08	8.7376	30.49	0.0177658	0.155231
E1	O1	30.16	8.0614	30.57	0.0189423	0.152701
E1	O1	30.25	3.64853	30.65	0.0189423	0.0691116
E1	O1	30.33	3.52157	30.74	0.019731	0.069484
E1	O1	30.41	6.35238	30.82	0.0195323	0.124077
E1	O1	30.5	2.86789	30.9	0.0235606	0.0675691
E1	O1	30.58	6.9212	30.99	0.0218253	0.151058
E1	O1	30.66	5.07309	31.09	0.0226713	0.115014
E1	O1	30.75	3.52157	31.17	0.0226713	0.0798386
E1	O1	30.83	7.6317	31.25	0.0222463	0.169777
E1	O1	30.91	6.44516	31.34	0.0193346	0.124615
E1	O1	31	4.54086	31.42	0.0183374	0.0832673
E1	O1	31.08	6.16928	31.5	0.0183374	0.113128
E1	O1	31.16	2.7568	31.59	0.0183374	0.0505524
E1	O1	31.25	4.76425	31.67	0.0173898	0.0828496
E1	O1	31.33	7.3216	31.75	0.0166271	0.121737
E1	O1	31.41	8.6229	31.84	0.0159038	0.137136
E1	O1	31.5	5.6456	31.92	0.0159038	0.0897862
E1	O1	31.58	4.83993	32	0.0159038	0.0769731
E1	O1	31.66	3.15536	32.09	0.0159038	0.0501821
E1	O1	31.75	4.91684	32.17	0.015526	0.076339
E1	O1	31.83	3.09677	32.25	0.0160831	0.0498056
E1	O1	31.91	5.15243	32.35	0.0136226	0.0701897
E1	O1	32	9.5824	32.44	0.0136226	0.130538
E1	O1	32.08	6.35238	32.52	0.0141237	0.0897189
E1	O1	32.16	5.47836	32.6	0.0148273	0.0812295
E1	O1	32.25	3.4581	32.69	0.0137886	0.0476825
E1	O1	32.33	3.52157	32.77	0.0131307	0.0462406
E1	O1	32.41	9.5824	32.85	0.0143139	0.137161
E1	O1	32.5	4.32357	32.94	0.0136226	0.0588985
E1	O1	32.58	4.3956	33.02	0.0141237	0.062082
E1	O1	32.66	4.25277	33.1	0.0137886	0.0586399
E1	O1	32.75	3.15536	33.19	0.0137886	0.0435081
E1	O1	32.83	1.80893	33.27	0.0118437	0.0214244
E1	O1	32.91	7.4242	33.35	0.0118437	0.0879298
E1	O1	33	5.39535	33.44	0.0119985	0.0647361
E1	O1	33.08	4.83993	33.52	0.0119985	0.0580719
E1	O1	33.16	3.52157	33.62	0.0107697	0.0379263
E1	O1	33.25	10.8934	33.7	0.011518	0.12547
E1	O1	33.33	2.86789	33.79	0.011518	0.0330324
E1	O1	33.41	1.67526	33.87	0.0118437	0.0198412
E1	O1	33.5	2.54135	33.95	0.0121543	0.0308884
E1	O1	33.58	9.2137	34.04	0.0121543	0.111986
E1	O1	33.66	5.23178	34.12	0.0137886	0.0721392
E1	O1	33.75	4.3956	34.2	0.0137886	0.0606094
E1	O1	33.83	6.8236	34.29	0.0150005	0.102357
E1	O1	33.91	2.08847	34.37	0.0153499	0.0320577
E1	O1	34	2.48886	34.45	0.0153499	0.0382036
E1	O1	34.08	8.7376	34.54	0.014484	0.126556
E1	O1	34.16	4.91684	34.62	0.0143139	0.0703791
E1	O1	34.25	3.03817	34.7	0.0143139	0.043488
E1	O1	34.33	5.23178	34.79	0.0157254	0.082272
E1	O1	34.41	5.72982	34.89	0.0172034	0.0985722
E1	O1	34.5	5.07309	34.97	0.019731	0.100097
E1	O1	34.58	9.3333	35.05	0.0205611	0.191903
E1	O1	34.66	6.9212	35.14	0.0218253	0.151058
E1	O1	34.75	4.99496	35.22	0.019731	0.0985554
E1	O1	34.83	4.32357	35.3	0.0151747	0.0656088
E1	O1	34.91	2.86789	35.39	0.0141237	0.0405051
E1	O1	35	3.33603	35.47	0.0141237	0.047117
E1	O1	35.08	3.03817	35.55	0.0134576	0.0408866
E1	O1	35.16	3.33603	35.64	0.0143139	0.0477515
E1	O1	35.25	1.67526	35.72	0.014484	0.0242645
E1	O1	35.33	4.68856	35.8	0.0136226	0.0638706
E1	O1	35.41	8.972	35.89	0.0136226	0.122222
E1	O1	35.5	8.1712	35.97	0.0136226	0.111313
E1	O1	35.58	3.52157	36.05	0.0131307	0.0462406
E1	O1	35.66	7.0201	36.14	0.0131307	0.0921786
E1	O1	35.75	2.54135	36.24	0.0136226	0.0346199
E1	O1	35.83	6.08017	36.32	0.0141237	0.0858743
E1	O1	35.91	4.18319	36.4	0.0150005	0.06275
E1	O1	36	5.6456	36.49	0.0189423	0.106941
E1	O1	36.08	8.6229	36.57	0.0215903	0.186171
E1	O1	36.16	6.44516	36.65	0.0195323	0.125889
E1	O1	36.25	5.07309	36.74	0.0168104	0.0852808
E1	O1	36.33	5.90316	36.82	0.0168104	0.0992346
E1	O1	36.41	7.0201	36.9	0.0203583	0.142917
E1	O1	36.5	4.18319	36.99	0.0209698	0.0877206
E1	O1	36.58	7.9515	37.07	0.0209698	0.166741
E1	O1	36.66	4.99496	37.15	0.0209698	0.104743
E1	O1	36.75	3.15536	37.24	0.0209698	0.0661672
E1	O1	36.83	2.43759	37.32	0.0222463	0.0542274
E1	O1	36.91	4.83993	37.4	0.0237787	0.115087
E1	O1	37	3.33603	37.5	0.0237787	0.0793265
E1	O1	37.08	2.92465	37.59	0.0213825	0.0625362
E1	O1	37.16	2.43759	37.67	0.0237787	0.0579628
E1	O1	37.25	2.81234	37.75	0.0251368	0.0706933
E1	O1	37.33	4.76425	37.84	0.0244392	0.116434
E1	O1	37.41	5.72982	37.92	0.0251368	0.14403
E1	O1	37.5	5.90316	38	0.0255885	0.151053
E1	O1	37.58	3.33603	38.09	0.0274646	0.0916227
E1	O1	37.66	5.07309	38.17	0.0279366	0.141725
E1	O1	37.75	9.2137	38.25	0.0294071	0.270948
E1	O1	37.83	6.35238	38.34	0.0309153	0.196386
E1	O1	37.91	3.97689	38.42	0.0291644	0.115984
E1	O1	38	4.91684	38.5	0.0314159	0.154467
E1	O1	38.08	9.0916	38.59	0.0311651	0.283341
E1	O1	38.16	9.2137	38.67	0.0311651	0.287146
E1	O1	38.25	7.3216	38.77	0.0311651	0.228178
E1	O1	38.33	8.8548	38.85	0.0311651	0.275961
E1	O1	38.41	13.2811	38.94	0.0314159	0.417238
E1	O1	38.5	8.7376	39.02	0.0345372	0.301772
E1	O1	38.58	6.8236	39.1	0.0319206	0.217813
E1	O1	38.66	4.25277	39.19	0.0337511	0.143536
E1	O1	38.75	7.4242	39.27	0.0338163	0.251059
E1	O1	38.83	8.1712	39.35	0.0359009	0.293353
E1	O1	38.91	8.8548	39.44	0.0359009	0.317895
E1	O1	39	9.7069	39.52	0.0359009	0.348486
E1	O1	39.08	6.8236	39.6	0.0370177	0.252594
E1	O1	39.16	6.16928	39.69	0.0370177	0.228373
E1	O1	39.25	5.99105	39.77	0.0378407	0.226705
E1	O1	39.33	7.3216	39.85	0.038987	0.285448
E1	O1	39.41	7.5267	39.94	0.039549	0.297674
E1	O1	39.5	5.99105	40.02	0.039549	0.23694
E1	O1	39.58	9.2137	40.12	0.0433736	0.399631
E1	O1	39.66	12.0409	40.2	0.0433736	0.522257
E1	O1	39.75	12.3436	40.29	0.0403995	0.498675
E1	O1	39.83	5.90316	40.37	0.0398315	0.235132
E1	O1	39.91	10.7567	40.45	0.0424557	0.456683
E1	O1	40	9.8338	40.54	0.040115	0.394483
E1	O1	40.08	10.4857	40.62	0.0403995	0.423617
E1	O1	40.16	12.9637	40.7	0.0418734	0.542834
E1	O1	40.25	7.2191	40.79	0.0424557	0.306492
E1	O1	40.33	10.4857	40.87	0.042164	0.442119
E1	O1	40.41	12.3436	40.95	0.0445629	0.550067
E1	O1	40.5	9.3333	41.04	0.0445629	0.415919
E1	O1	40.58	3.58383	41.12	0.0442641	0.158635
E1	O1	40.66	6.9212	41.2	0.0415837	0.287809
E1	O1	40.75	12.9637	41.29	0.0445629	0.5777
E1	O1	40.83	9.5824	41.39	0.0445629	0.427019
E1	O1	40.91	12.6488	41.47	0.0445629	0.563667
E1	O1	41	13.7743	41.55	0.0445629	0.613823
E1	O1	41.08	11.6014	41.64	0.0461102	0.534943
E1	O1	41.16	11.1717	41.72	0.0427484	0.477572
E1	O1	41.25	9.2137	41.8	0.0433736	0.399631
E1	O1	41.33	12.9637	41.89	0.0445629	0.5777
E1	O1	41.41	5.72982	41.97	0.0445629	0.255337
E1	O1	41.5	9.7069	42.05	0.0439662	0.426776
E1	O1	41.58	12.3436	42.14	0.0439662	0.542702
