# Supplementary material for: Using a thermistor flowmeter with attached video camera for monitoring sponge excurrent speed and oscular behaviour
Source: PeerJ. 2016 Dec 13;4:e2761. doi: 10.7717/peerj.2761 (PMC5157188; doi:10.7717/peerj.2761)
Supplement: Data S2 [file peerj-04-2761-s002.xlsx]

## Sheet: C1_01
Sponge	Oscula	Time	EV	OSA	Q	Predicting EV using OSA	Predicted Q (EV)Using RMA)	Predicted Q (OSA)Using RMA)	Predicted Q (OSA)Using OLS)
C4	O5	3.67	5.0731	0.0128	0.058572	4.55714	0.073326	0.0400587	0.0317195
C4	O5	4.67	7.025	0.0121	0.0766723	4.38181	0.1236	0.0349378	0.0279729
C4	O5	5.67	5.8971	0.012	0.0638302	4.35676	0.0933477	0.0342398	0.0274589
C4	O5	6.67	4.31383	0.0116	0.0451365	4.25657	0.0565353	0.03153	0.0254552
C4	O5	7.67	4.22228	0.0109	0.0415126	4.08123	0.0546231	0.0271009	0.0221493
C4	O5	8.67	2.30577	0.0092	0.0191342	3.65542	0.0206993	0.0179429	0.0151628
C4	O5	9.67	1e-05	1e-05	9.02e-11	1.3535	5.17606e-11	1.11163e-09	3.6034e-09
C4	O5	10.67	1e-05	1e-05	9.02e-11	1.3535	5.17606e-11	1.11163e-09	3.6034e-09
C4	O5	11.67	1e-05	1e-05	9.02e-11	1.3535	5.17606e-11	1.11163e-09	3.6034e-09
C4	O5	12.67	1e-05	1e-05	9.02e-11	1.3535	5.17606e-11	1.11163e-09	3.6034e-09
C4	O5	14.67	1e-05	1e-05	9.02e-11	1.3535	5.17606e-11	1.11163e-09	3.6034e-09
C4	O5	15.67	1e-05	1e-05	9.02e-11	1.3535	5.17606e-11	1.11163e-09	3.6034e-09
C4	O5	16.67	1e-05	1e-05	9.02e-11	1.3535	5.17606e-11	1.11163e-09	3.6034e-09
C4	O4	4.5	7.597	0.0348674	0.238928	10.0846	0.140136	0.458273	0.297864
C4	O4	5.5	6.2567	0.0305115	0.172193	8.99351	0.102645	0.331265	0.221048
C4	O4	6.5	6.3617	0.0302335	0.173487	8.92388	0.105422	0.323973	0.216572
C4	O4	7.5	6.7962	0.032238	0.197625	9.42599	0.117207	0.378717	0.249986
C4	O4	8.5	5.8441	0.0319523	0.168432	9.3544	0.0920056	0.370604	0.245061
C4	O4	9.5	6.9061	0.033103	0.206209	9.64265	0.120262	0.403906	0.265226
C4	O4	10.5	5.16293	0.0342742	0.159613	9.93599	0.0754197	0.439543	0.286657
C4	O4	11.5	6.9061	0.0361027	0.224895	10.394	0.120262	0.498767	0.321968
C4	O4	12.5	8.5858	0.0364064	0.281946	10.4701	0.170523	0.509034	0.328054
C4	O4	13.5	7.9583	0.0373253	0.267935	10.7002	0.150978	0.540845	0.346848
C4	O4	14.5	8.847	0.0364064	0.290523	10.4701	0.178921	0.509034	0.328054
C4	O4	15.5	8.7152	0.0348674	0.274096	10.0846	0.174664	0.458273	0.297864
C4	O4	16.5	8.7152	0.0333939	0.262513	9.71551	0.174664	0.412592	0.270463
C4	O4	17.5	8.847	0.0345701	0.275869	10.0101	0.178921	0.44883	0.292219
C4	O4	18.5	8.7152	0.0319523	0.25118	9.3544	0.174664	0.370604	0.245061
C4	O4	19.5	9.3817	0.0310713	0.262934	9.13374	0.19658	0.346242	0.230216
C4	O4	20.5	7.597	0.0302335	0.207175	8.92388	0.140136	0.323973	0.216572
C4	O4	21.5	7.1331	0.0291342	0.187451	8.64852	0.126665	0.296066	0.199366
C4	O4	22.5	5.6451	0.0291342	0.148348	8.64852	0.0870323	0.296066	0.199366
C4	O3	6	4.3784	0.00802772	0.031704	3.36178	0.0578988	0.0128804	0.0111809
C4	O3	7	4.9716	0.00785398	0.0352203	3.31827	0.0709871	0.0122129	0.0106473
C4	O3	8	4.5712	0.00737458	0.030407	3.19819	0.0620423	0.0104785	0.00924923
C4	O3	9	5.4941	0.00821942	0.0407328	3.4098	0.0833285	0.0136413	0.0117864
C4	O3	10	4.769	0.00821942	0.035357	3.4098	0.0664044	0.0136413	0.0117864
C4	O3	11	3.81928	0.00737458	0.0254054	3.19819	0.0465048	0.0104785	0.00924923
C4	O3	12	3.2956	0.00615143	0.0182859	2.89181	0.0367085	0.00674144	0.00616701
C4	O3	13	1.76361	0.00583585	0.00928354	2.81276	0.0134657	0.005931	0.00548221
C4	O3	14	4.28314	0.00821942	0.0317548	3.4098	0.0558915	0.0136413	0.0117864
C4	O3	15	3.04535	0.00909315	0.024978	3.62865	0.032341	0.0174404	0.014772
C4	O3	16	4.6701	0.00988725	0.0416494	3.82756	0.0642094	0.0213789	0.0178117
C4	O3	17	5.3867	0.0104231	0.0506436	3.96177	0.0807311	0.0243067	0.0200415
C4	O3	18	6.5048	0.0114231	0.0670232	4.21226	0.109251	0.0303734	0.0245958
C4	O3	19	4.5712	0.0108434	0.0447098	4.06706	0.0620423	0.0267599	0.0218931
C4	O3	20	4.28314	0.0104231	0.0402683	3.96177	0.0558915	0.0243067	0.0200415
C4	O3	21	5.2817	0.00962465	0.0458528	3.76178	0.0782219	0.0200242	0.0167717
C4	O3	22	5.3867	0.00846223	0.0411163	3.47062	0.0807311	0.0146421	0.0125788
C4	O3	23	5.8212	0.00762013	0.0400112	3.25969	0.091428	0.0113473	0.00995172
C4	O3	24	6.2729	0.00922887	0.0522184	3.66265	0.103071	0.0180802	0.0152693
C4	O3	25	4.18793	0.00895844	0.0338406	3.59491	0.0539121	0.0168186	0.0142873
C4	O3	26	5.7114	0.00884139	0.045548	3.56559	0.0886777	0.0162892	0.0138735
C4	O3	27	5.4941	0.00833229	0.0412921	3.43807	0.0833285	0.0141013	0.0121512
C4	O3	28	4.4736	0.00859317	0.034675	3.50342	0.0599313	0.0151993	0.013018
C4	O3	29	5.1767	0.00909315	0.0424594	3.62865	0.0757426	0.0174404	0.014772
C4	O3	30	5.3867	0.00988725	0.0480402	3.82756	0.0807311	0.0213789	0.0178117
C4	O3	31	3.46649	0.00922887	0.0288566	3.66265	0.0398091	0.0180802	0.0152693
C4	O3	32	4.3784	0.0101534	0.0400989	3.89422	0.0578988	0.0228055	0.0189011
C4	O3	33	3.64105	0.00974676	0.0320106	3.79237	0.0430732	0.0206476	0.017251
C4	O3	34	5.0742	0.0108434	0.0496295	4.06706	0.0733515	0.0267599	0.0218931
C4	O3	35	4.28314	0.011863	0.0458313	4.32244	0.0558915	0.0332967	0.026763
C4	O3	36	5.1767	0.0121543	0.0567532	4.39541	0.0757426	0.0353205	0.0282543
C4	O3	37	5.6015	0.0130698	0.0660359	4.62473	0.0859566	0.0421433	0.0332334
C4	O3	38	6.2729	0.0133755	0.0756808	4.7013	0.103071	0.044581	0.0349959
C4	O3	39	5.4941	0.0123111	0.0610101	4.4347	0.0833285	0.0364391	0.0290757
C4	O3	40	4.28314	0.0115561	0.0446458	4.24557	0.0558915	0.0312406	0.0252404
C4	O3	41	4.28314	0.0108434	0.0418923	4.06706	0.0558915	0.0267599	0.0218931
C4	O3	42	4.18793	0.011709	0.044231	4.28388	0.0539121	0.0322556	0.025993
C4	O3	43	3.55316	0.0108434	0.0347526	4.06706	0.0414176	0.0267599	0.0218931
C4	O3	44	5.2817	0.00922887	0.0439672	3.66265	0.0782219	0.0180802	0.0152693
C4	O3	45	5.0742	0.00922887	0.0422399	3.66265	0.0733515	0.0180802	0.0152693
C4	O3	46	5.6015	0.00884139	0.0446716	3.56559	0.0859566	0.0162892	0.0138735
C4	O3	47	4.6701	0.00884139	0.0372437	3.56559	0.0642094	0.0162892	0.0138735
C4	O3	48	3.46649	0.00884139	0.027645	3.56559	0.0398091	0.0162892	0.0138735
C4	O3	49	3.46649	0.00859317	0.0268689	3.50342	0.0398091	0.0151993	0.013018
C4	O2	16	0.74451	1e-07	6.71548e-08	1.35103	0.0033766	1.52041e-14	1.22099e-13
C4	O2	17	2.14283	0.000430053	0.00083122	1.45872	0.0184036	1.04397e-05	1.613e-05
C4	O2	18	6.5105	0.00100098	0.00587824	1.60173	0.109405	8.14702e-05	0.000106577
C4	O2	19	3.87256	0.00180956	0.00632087	1.80426	0.0475498	0.000343857	0.000400301
C4	O2	20	5.09693	0.00133317	0.00612914	1.68493	0.0738792	0.000163561	0.000202222
C4	O2	21	6.9524	0.00121922	0.00764581	1.65639	0.121558	0.000131618	0.000165618
C4	O2	22	9.4524	0.00114608	0.00977159	1.63807	0.198961	0.000113234	0.000144232
C4	O2	23	9.4524	0.00129462	0.011038	1.67528	0.198961	0.000152297	0.000189387
C4	O2	24	9.3157	0.00180956	0.0152053	1.80426	0.194366	0.000343857	0.000400301
C4	O2	25	11.054	0.00200296	0.0199709	1.8527	0.255743	0.000440179	0.000502285
C4	O2	26	8.3928	0.00205084	0.0155255	1.86469	0.164417	0.000466208	0.000529517
C4	O2	27	9.4524	0.00225642	0.0192384	1.91619	0.198961	0.000588136	0.000655548
C4	O2	28	8.1414	0.00219787	0.0161401	1.90152	0.156589	0.000551707	0.000618137
C4	O2	29	9.0447	0.00205084	0.0167314	1.86469	0.185377	0.000466208	0.000529517
C4	O2	30	9.3157	0.00200296	0.0168304	1.8527	0.194366	0.000440179	0.000502285
C4	O2	31	10.9026	0.00167639	0.0164858	1.7709	0.250148	0.000285522	0.000337433
C4	O2	32	10.0139	0.00125664	0.0113506	1.66576	0.218256	0.000141658	0.000177193
C4	O2	33	9.3157	0.00100098	0.00841101	1.60173	0.194366	8.14702e-05	0.000106577
C4	O2	34	7.7727	0.00074506	0.0052236	1.53762	0.145371	3.97311e-05	5.50884e-05
C4	O2	35	9.0447	0.000655972	0.00535163	1.51531	0.185377	2.91493e-05	4.1443e-05
C4	O2	36	7.7727	0.000629018	0.00441003	1.50856	0.145371	2.63214e-05	3.77332e-05
C4	O2	37	5.4802	0.000629018	0.00310932	1.50856	0.0829906	2.63214e-05	3.77332e-05
C4	O2	38	6.9524	0.000576804	0.00361718	1.49548	0.121558	2.13198e-05	3.10893e-05
C4	O2	39	5.5791	0.000774371	0.00389691	1.54496	0.085406	4.36401e-05	6.00501e-05
C4	O2	40	8.6492	0.00125036	0.0097548	1.66419	0.172548	0.000139943	0.000175221
C4	O2	41	10.0139	0.00093482	0.0084438	1.58515	0.218256	6.89878e-05	9.14723e-05
C4	O2	42	11.054	0.00125664	0.0125296	1.66576	0.255743	0.000141658	0.000177193
C4	O2	43	11.054	0.00180956	0.0180426	1.80426	0.255743	0.000343857	0.000400301
C4	O2	44	11.5227	0.00235858	0.0245139	1.94178	0.273358	0.000655012	0.000723748
C4	O2	45	10.7512	0.00257869	0.0250071	1.99691	0.2446	0.000813738	0.000883465
C4	O2	46	12.1672	0.00268783	0.0294984	2.02425	0.298294	0.00090005	0.000969226
C4	O2	47	12.8362	0.00285578	0.0330649	2.06632	0.325036	0.001043	0.00110983
C4	O2	48	11.364	0.00303858	0.0311464	2.1121	0.267345	0.00121288	0.00127491
C4	O2	49	9.8723	0.00303858	0.027058	2.1121	0.213327	0.00121288	0.00127491
C4	O2	50	12.1672	0.00298024	0.0327076	2.09749	0.298294	0.00115702	0.00122085
C4	O2	51	11.364	0.00291289	0.0298581	2.08062	0.267345	0.00109446	0.00116005
C4	O2	52	10.4509	0.00257869	0.0243086	1.99691	0.233734	0.000813738	0.000883465
C4	O2	53	10.3044	0.00230722	0.0214446	1.92891	0.228501	0.000620859	0.000688993
C4	O2	54	10.4509	0.00225642	0.0212706	1.91619	0.233734	0.000588136	0.000655548
C4	O2	55	11.8401	0.00205084	0.0219025	1.86469	0.285536	0.000466208	0.000529517
C4	O2	56	9.7307	0.00167639	0.0147138	1.7709	0.208441	0.000285522	0.000337433
C4	O2	57	9.4524	0.00154134	0.0131415	1.73707	0.198961	0.000232771	0.000279681
C4	O2	58	6.9524	0.00137885	0.00864688	1.69638	0.121558	0.000177529	0.000218039
C4	O2	59	9.8723	0.00121922	0.0108569	1.65639	0.213327	0.000131618	0.000165618
C4	O2	60	5.5791	0.00121922	0.00613554	1.65639	0.085406	0.000131618	0.000165618
C4	O2	61	8.6492	0.00129462	0.0101001	1.67528	0.172548	0.000152297	0.000189387
C4	O2	62	10.0139	0.00129462	0.0116937	1.67528	0.218256	0.000152297	0.000189387
C4	O2	63	12.1672	0.00158337	0.0173772	1.7476	0.298294	0.000248512	0.000297016
C4	O2	64	11.679	0.00219787	0.0231533	1.90152	0.27933	0.000551707	0.000618137
C4	O2	65	11.364	0.00291289	0.0298581	2.08062	0.267345	0.00109446	0.00116005
C4	O2	66	11.2078	0.00359971	0.036391	2.25265	0.261475	0.00183149	0.00186196
C4	O2	67	11.8401	0.0040715	0.0434827	2.37083	0.285536	0.00247107	0.00245197
C4	O2	68	10.5999	0.00393692	0.0376413	2.33712	0.239102	0.0022771	0.0022745
C4	O2	69	10.9026	0.00380459	0.0374149	2.30397	0.250148	0.00209542	0.00210718
C4	O2	70	10.3044	0.00380459	0.0353621	2.30397	0.228501	0.00209542	0.00210718
C4	O2	71	10.9026	0.0036638	0.0360303	2.26871	0.250148	0.0019118	0.00193686
C4	O2	72	10.3044	0.00400393	0.0372148	2.3539	0.228501	0.00237251	0.00236194
C4	O2	73	10.9026	0.00353618	0.0347754	2.23674	0.250148	0.00175388	0.00178932
C4	O2	74	11.054	0.00353618	0.0352583	2.23674	0.255743	0.00175388	0.00178932
C4	O2	75	9.4524	0.00334901	0.0285539	2.18986	0.198961	0.00153659	0.00158453
C4	O2	76	9.5916	0.00263298	0.0227795	2.01051	0.203682	0.00085603	0.000925574
C4	O2	77	8.9128	0.00246301	0.019801	1.96793	0.18106	0.000727791	0.000797331
C4	O2	78	8.1414	0.00200296	0.0147088	1.8527	0.156589	0.000440179	0.000502285
C4	O2	79	8.1414	0.00158337	0.0116275	1.7476	0.156589	0.000248512	0.000297016
C4	O2	80	9.179	0.00185508	0.015359	1.81566	0.189812	0.000365274	0.000423158
C4	O2	81	10.7512	0.00172021	0.0166819	1.78188	0.2446	0.000304016	0.000357468
C4	O1	0	2.6938	0.0118244	0.028731	4.31277	0.0265647	0.0330339	0.0265689
C4	O1	1	4.40462	0.0127476	0.0506458	4.54402	0.0584559	0.0396611	0.0314301
C4	O1	2.02	3.84676	0.0125681	0.0436086	4.49907	0.0470427	0.0383168	0.0304497
C4	O1	3.03	5.84016	0.0153718	0.0809761	5.20133	0.0919062	0.0625285	0.0477577
C4	O1	4.05	5.75349	0.0149571	0.0776222	5.09746	0.0897282	0.0585049	0.044926
C4	O1	5.07	6.19783	0.0141447	0.0790753	4.89397	0.1011	0.051075	0.0396544
C4	O1	6.07	4.5511	0.0141447	0.0580655	4.89397	0.0616053	0.051075	0.0396544
C4	O1	7	7.5687	0.0147411	0.100637	5.04336	0.139299	0.0564715	0.043489
C4	O1	8.02	7.3612	0.0157922	0.104857	5.30663	0.133225	0.0667688	0.050726
C4	O1	9.03	7.8885	0.0171105	0.121748	5.63684	0.14886	0.081144	0.0606812
C4	O1	10.03	7.056	0.0182415	0.116098	5.92012	0.124476	0.0948111	0.0700134
C4	O1	11.05	9.2703	0.0194086	0.162291	6.21247	0.192849	0.110247	0.0804231
C4	O1	12.07	11.6824	0.0213307	0.224772	6.6939	0.279461	0.138708	0.09932
C4	O1	13	10.8304	0.0218253	0.213212	6.81781	0.247496	0.146661	0.104542
C4	O1	14	10.2908	0.0210983	0.195841	6.63571	0.228017	0.135062	0.0969184
C4	O1	15.02	10.159	0.0201062	0.184241	6.3872	0.223351	0.120132	0.0870271
C4	O1	16.03	12.2806	0.0196315	0.21746	6.2683	0.302766	0.113351	0.0825018
C4	O1	17.05	11.5384	0.0189179	0.196891	6.08956	0.273956	0.10359	0.0759494
C4	O1	18.07	12.2806	0.0177658	0.196794	5.80099	0.302766	0.0889107	0.0659988
C4	O1	19.07	11.3919	0.0147411	0.151472	5.04336	0.268398	0.0564715	0.043489
C4	O1	20	10.557	0.01354	0.128934	4.7425	0.237552	0.0459262	0.0359651
C4	O1	21.02	9.8978	0.0109174	0.0974681	4.08558	0.214212	0.0272059	0.0222282
C7	O1	5.75	7.6317	0.0172034	0.118424	5.6601	0.141164	0.0822192	0.0614197
C7	O1	5.84	6.16928	0.0166271	0.0925245	5.51575	0.100354	0.0756809	0.0569162
C7	O1	5.92	6.63314	0.0166271	0.0994813	5.51575	0.112729	0.0756809	0.0569162
C7	O1	6	7.3216	0.0162634	0.107405	5.42466	0.132077	0.071718	0.0541714
C7	O1	6.09	2.59506	0.0166271	0.0389197	5.51575	0.0250203	0.0756809	0.0569162
C7	O1	6.17	4.76425	0.0173898	0.0747303	5.70681	0.0662983	0.0844036	0.0629178
C7	O1	6.25	3.39706	0.0164447	0.0503891	5.47008	0.038538	0.0736783	0.0555306
C7	O1	6.34	3.21518	0.0172034	0.0498913	5.6601	0.0352823	0.0822192	0.0614197
C7	O1	6.42	4.25277	0.0179553	0.0688766	5.84845	0.0552572	0.0912348	0.0675826
C7	O1	6.5	5.90316	0.0173898	0.0925949	5.70681	0.0935016	0.0844036	0.0629178
C7	O1	6.59	4.76425	0.0205611	0.0883584	6.50115	0.0662983	0.12685	0.0914897
C7	O1	6.67	5.31356	0.0205611	0.098546	6.50115	0.0789801	0.12685	0.0914897
C7	O1	6.75	2.13668	0.0213825	0.0412101	6.70688	0.018319	0.139528	0.09986
C7	O1	6.84	7.119	0.0213825	0.137304	6.70688	0.126264	0.139528	0.09986
C7	O1	6.92	5.15243	0.0213825	0.0993748	6.70688	0.0751738	0.139528	0.09986
C7	O1	7	8.6229	0.0215903	0.167926	6.75894	0.171707	0.14285	0.102042
C7	O1	7.09	8.0614	0.0215903	0.156991	6.75894	0.154128	0.14285	0.102042
C7	O1	7.17	9.7069	0.0220353	0.192933	6.87041	0.207623	0.150117	0.106803
C7	O1	7.25	6.53793	0.0205611	0.121253	6.50115	0.110145	0.12685	0.0914897
C7	O1	7.34	7.4242	0.0201565	0.134981	6.3998	0.135058	0.120865	0.0875144
C7	O1	7.42	4.04525	0.0208672	0.0761407	6.57783	0.0509964	0.131492	0.094562
C7	O1	7.5	4.32357	0.0212789	0.0829848	6.68094	0.0567402	0.137891	0.0987824
C7	O1	7.59	4.99496	0.0219302	0.0988055	6.84408	0.0715228	0.148381	0.105668
C7	O1	7.67	4.46762	0.0223522	0.0900747	6.94978	0.0598028	0.15542	0.110266
C7	O1	7.75	2.59506	0.0218253	0.0510875	6.81781	0.0250203	0.146661	0.104542
C7	O1	7.84	3.52157	0.0213825	0.0679205	6.70688	0.0408286	0.139528	0.09986
C7	O1	7.92	3.21518	0.0216164	0.0626895	6.76547	0.0352823	0.143269	0.102318
C7	O1	8	7.2191	0.0213825	0.139235	6.70688	0.129124	0.139528	0.09986
C7	O1	8.09	4.46762	0.0205611	0.0828571	6.50115	0.0598028	0.12685	0.0914897
C7	O1	8.17	6.63314	0.0199306	0.119247	6.34323	0.112729	0.117597	0.085338
C7	O1	8.25	7.3216	0.0189423	0.125097	6.09567	0.132077	0.103915	0.0761684
C7	O1	8.34	2.64816	0.0172034	0.0410926	5.6601	0.0258465	0.0822192	0.0614197
C7	O1	8.42	3.97689	0.0160831	0.0576925	5.37949	0.0496212	0.0697994	0.0528381
C7	O1	8.5	3.97689	0.0179553	0.0644086	5.84845	0.0496212	0.0912348	0.0675826
C7	O1	8.59	4.18319	0.0173898	0.065616	5.70681	0.0538143	0.0844036	0.0629178
C7	O1	8.67	4.83993	0.0175773	0.0767359	5.75377	0.0679957	0.0866339	0.064444
C7	O1	8.75	7.9515	0.0170179	0.122057	5.61364	0.150772	0.08008	0.0599496
C7	O1	8.84	5.39535	0.0166271	0.0809174	5.51575	0.0809392	0.0756809	0.0569162
C7	O1	8.92	4.18319	0.0166271	0.0627379	5.51575	0.0538143	0.0756809	0.0569162
C7	O1	9	7.0201	0.0172034	0.108934	5.6601	0.123462	0.0822192	0.0614197
C7	O1	9.09	9.0916	0.0166271	0.136352	5.51575	0.186921	0.0756809	0.0569162
C7	O1	9.17	4.04525	0.0159038	0.0580299	5.33457	0.0509964	0.0679218	0.0515305
C7	O1	9.25	6.44516	0.0151747	0.0882185	5.15195	0.107649	0.0605961	0.0463996
C7	O1	9.34	8.1712	0.0148273	0.109284	5.06495	0.157509	0.057278	0.0440594
C7	O1	9.42	6.63314	0.0148273	0.0887134	5.06495	0.112729	0.057278	0.0440594
C7	O1	9.5	7.2191	0.0143139	0.0932067	4.93634	0.129124	0.0525731	0.0407221
C7	O1	9.59	5.90316	0.0139557	0.074309	4.84661	0.0935016	0.0494304	0.0384795
C7	O1	9.67	4.3956	0.0137886	0.0546697	4.80478	0.058264	0.0480041	0.0374579
C7	O1	9.75	2.43759	0.0146552	0.0322224	5.02183	0.02263	0.055674	0.0429243
C7	O1	9.84	4.54086	0.0146552	0.0600255	5.02183	0.0613831	0.055674	0.0429243
C7	O1	9.92	1.02829	0.0148273	0.0137526	5.06495	0.00566804	0.057278	0.0440594
C7	O1	10	2.59506	0.0137886	0.0322757	4.80478	0.0250203	0.0480041	0.0374579
C7	O1	10.09	3.27499	0.0132937	0.03927	4.6808	0.0363409	0.0439203	0.034519
C7	O1	10.17	6.53793	0.0132937	0.0783955	4.6808	0.110145	0.0439203	0.034519
C7	O1	10.25	6.7284	0.0139557	0.0846971	4.84661	0.115337	0.0494304	0.0384795
C7	O1	10.34	4.99496	0.0139557	0.0628766	4.84661	0.0715228	0.0494304	0.0384795
C7	O1	10.42	1.85409	0.0146552	0.0245092	5.02183	0.0145909	0.055674	0.0429243
C7	O1	10.5	2.285	0.0153499	0.0316371	5.19583	0.0204011	0.0623114	0.0476053
C7	O1	10.59	3.52157	0.0160831	0.0510872	5.37949	0.0408286	0.0697994	0.0528381
C7	O1	10.67	5.6456	0.0157254	0.0800791	5.28991	0.0870447	0.0660845	0.0502481
C7	O1	10.75	4.83993	0.0157254	0.0686512	5.28991	0.0679957	0.0660845	0.0502481
C7	O1	10.84	6.26083	0.015526	0.0876797	5.23996	0.102754	0.064065	0.0488352
C7	O1	10.92	7.5267	0.015526	0.105408	5.23996	0.138062	0.064065	0.0488352
C7	O1	11	4.99496	0.0150005	0.0675841	5.10833	0.0715228	0.0589185	0.0452178
C7	O1	11.09	3.39706	0.0173898	0.0532851	5.70681	0.038538	0.0844036	0.0629178
C7	O1	11.17	2.08847	0.0183374	0.0345439	5.94414	0.0176605	0.0960277	0.0708385
C7	O1	11.25	5.90316	0.0175773	0.0935932	5.75377	0.0935016	0.0866339	0.064444
C7	O1	11.34	3.58383	0.0123111	0.0397972	4.4347	0.0419926	0.0364391	0.0290757
C7	O1	11.42	5.31356	0.015526	0.0744137	5.23996	0.0789801	0.064065	0.0488352
C7	O1	11.5	5.90316	0.0166271	0.0885334	5.51575	0.0935016	0.0756809	0.0569162
C7	O1	11.59	6.44516	0.0179553	0.104384	5.84845	0.107649	0.0912348	0.0675826
C7	O1	11.67	6.7284	0.0172034	0.104407	5.6601	0.115337	0.0822192	0.0614197
C7	O1	11.75	4.11361	0.0164447	0.0610178	5.47008	0.0523857	0.0736783	0.0555306
C7	O1	11.84	3.21518	0.0183374	0.05318	5.94414	0.0352823	0.0960277	0.0708385
C7	O1	11.92	5.39535	0.0183374	0.0892407	5.94414	0.0809392	0.0960277	0.0708385
C7	O1	12	4.6141	0.0169948	0.0707308	5.60785	0.0629789	0.0798157	0.0597677
C7	O1	12.09	4.76425	0.018554	0.0797331	5.99841	0.0662983	0.0988103	0.0727228
C7	O1	12.17	3.15536	0.0179553	0.0511033	5.84845	0.0342353	0.0912348	0.0675826
C7	O1	12.25	4.99496	0.018554	0.0835942	5.99841	0.0715228	0.0988103	0.0727228
C7	O1	12.34	3.27499	0.0193346	0.0571153	6.19394	0.0363409	0.109227	0.0797394
C7	O1	12.42	6.16928	0.0193346	0.107591	6.19394	0.100354	0.109227	0.0797394
C7	O1	12.5	7.0201	0.0193346	0.122429	6.19394	0.123462	0.109227	0.0797394
C7	O1	12.59	4.6141	0.0189423	0.0788363	6.09567	0.0629789	0.103915	0.0761684
C7	O1	12.67	1.21933	0.0187477	0.0206193	6.04691	0.00744968	0.101337	0.0744301
C7	O1	12.75	2.70248	0.0187477	0.0457	6.04691	0.0267022	0.101337	0.0744301
C7	O1	12.84	4.6141	0.0187477	0.0780262	6.04691	0.0629789	0.101337	0.0744301
C7	O1	12.92	3.27499	0.0181458	0.0536036	5.89617	0.0363409	0.0936068	0.0691957
C7	O1	13	3.52157	0.0181458	0.0576395	5.89617	0.0408286	0.0936068	0.0691957
C7	O1	13.09	3.58383	0.0169948	0.0549375	5.60785	0.0419926	0.0798157	0.0597677
C7	O1	13.17	3.52157	0.0183374	0.0582478	5.94414	0.0408286	0.0960277	0.0708385
C7	O1	13.25	4.11361	0.0179553	0.0666228	5.84845	0.0523857	0.0912348	0.0675826
C7	O1	13.34	3.15536	0.0175773	0.0500275	5.75377	0.0342353	0.0866339	0.064444
C7	O1	13.42	2.9808	0.0169948	0.0456935	5.60785	0.0312485	0.0798157	0.0597677
C7	O1	13.5	2.59506	0.0173898	0.0407052	5.70681	0.0250203	0.0844036	0.0629178
C7	O1	13.59	4.68856	0.0173898	0.0735431	5.70681	0.064617	0.0844036	0.0629178
C7	O1	13.67	6.35238	0.0181458	0.103973	5.89617	0.105174	0.0936068	0.0691957
C7	O1	13.75	4.68856	0.0175773	0.074336	5.75377	0.064617	0.0866339	0.064444
C7	O1	13.84	5.81649	0.0179553	0.0942022	5.84845	0.0913094	0.0912348	0.0675826
C7	O1	13.92	5.23178	0.018554	0.0875576	5.99841	0.0770394	0.0988103	0.0727228
C7	O1	14	6.16928	0.018554	0.103247	5.99841	0.100354	0.0988103	0.0727228
C7	O1	14.09	4.18319	0.018554	0.0700087	5.99841	0.0538143	0.0988103	0.0727228
C7	O1	14.17	5.99105	0.018554	0.100264	5.99841	0.0957445	0.0988103	0.0727228
C7	O1	14.25	5.07309	0.0179553	0.0821623	5.84845	0.0733257	0.0912348	0.0675826
C7	O1	14.34	5.39535	0.0172034	0.083722	5.6601	0.0809392	0.0822192	0.0614197
C7	O1	14.42	3.09677	0.0168104	0.0469563	5.56167	0.0332213	0.0777264	0.0583284
C7	O1	14.5	1.90048	0.0168104	0.028817	5.56167	0.0151808	0.0777264	0.0583284
C7	O1	14.59	3.90976	0.0175773	0.0619883	5.75377	0.0482845	0.0866339	0.064444
C7	O1	14.67	5.47836	0.0177658	0.0877895	5.80099	0.0829459	0.0889107	0.0659988
C7	O1	14.75	2.86789	0.0173898	0.0449847	5.70681	0.0293717	0.0844036	0.0629178
C7	O1	14.84	0.38375	0.0177658	0.00614951	5.80099	0.00116631	0.0889107	0.0659988
C7	O1	14.92	3.33603	0.0189423	0.0569993	6.09567	0.0374335	0.103915	0.0761684
C7	O1	15	3.39706	0.0189423	0.058042	6.09567	0.038538	0.103915	0.0761684
C7	O1	15.09	9.9608	0.0203583	0.182912	6.45035	0.216403	0.123829	0.0894849
C7	O1	15.17	5.07309	0.0209698	0.0959562	6.60351	0.0733257	0.133069	0.0956037
C7	O1	15.25	6.63314	0.0209698	0.125464	6.60351	0.112729	0.133069	0.0956037
C7	O1	15.34	9.4579	0.0233434	0.199143	7.19806	0.199147	0.172718	0.121495
C7	O1	15.42	12.495	0.0233434	0.263092	7.19806	0.311289	0.172718	0.121495
C7	O1	15.5	5.23178	0.0239979	0.113248	7.36199	0.0770394	0.184732	0.12924
C7	O1	15.59	11.8919	0.0255885	0.274475	7.7604	0.287543	0.215936	0.149173
C7	O1	15.67	9.2137	0.0262735	0.218352	7.93198	0.190964	0.230265	0.158246
C7	O1	15.75	11.0326	0.0274646	0.273311	8.23033	0.25495	0.256483	0.174731
C7	O1	15.84	11.3133	0.0277001	0.282668	8.28932	0.265434	0.261864	0.178097
C7	O1	15.92	8.6229	0.0275528	0.214302	8.25242	0.171707	0.25849	0.175988
C7	O1	16	9.3333	0.0277001	0.233197	8.28932	0.194956	0.261864	0.178097
C7	O1	16.09	11.0326	0.0265038	0.26375	7.98967	0.25495	0.235205	0.161364
C7	O1	16.17	7.7367	0.0274646	0.191662	8.23033	0.144292	0.256483	0.174731
C7	O1	16.25	13.7743	0.0298954	0.371433	8.8392	0.363971	0.315233	0.211197
C7	O1	16.34	13.7743	0.0298954	0.371433	8.8392	0.363971	0.315233	0.211197
C7	O1	16.42	11.6014	0.0298954	0.312839	8.8392	0.276359	0.315233	0.211197
C7	O1	16.5	4.83993	0.0294071	0.12838	8.71688	0.0679957	0.302856	0.203565
C7	O1	16.59	2.54135	0.0291644	0.0668535	8.6561	0.0241948	0.296814	0.199829
C7	O1	16.67	5.31356	0.0314159	0.150571	9.22006	0.0789801	0.355656	0.235962
C7	O1	16.75	10.0902	0.0327172	0.297771	9.546	0.22093	0.392552	0.258367
C7	O1	16.84	12.805	0.0337511	0.389829	9.80499	0.32377	0.423408	0.276973
C7	O1	16.92	12.3436	0.0367454	0.409121	10.555	0.305261	0.520637	0.33492
C7	O1	17	13.12	0.0361701	0.428045	10.4109	0.33664	0.501034	0.323313
C7	O1	17.09	10.7567	0.0378407	0.367151	10.8293	0.244801	0.559188	0.357644
C7	O1	17.17	14.1063	0.0353656	0.449987	10.2094	0.378145	0.474362	0.307461
C7	O1	17.25	7.4242	0.0367454	0.24607	10.555	0.135058	0.520637	0.33492
C7	O1	17.34	12.1922	0.0367454	0.404102	10.555	0.299278	0.520637	0.33492
C7	O1	17.42	9.9608	0.037291	0.335047	10.6917	0.216403	0.539639	0.346137
C7	O1	17.5	12.495	0.038117	0.429597	10.8985	0.311289	0.569171	0.363507
C7	O1	17.59	9.8338	0.040685	0.36088	11.5418	0.211994	0.66697	0.420531
C7	O1	17.67	7.3216	0.0398315	0.263051	11.328	0.132077	0.633451	0.401069
C7	O1	17.75	6.35238	0.0398315	0.228228	11.328	0.105174	0.633451	0.401069
C7	O1	17.84	11.4549	0.0418734	0.432649	11.8394	0.270783	0.715343	0.44848
C7	O1	17.92	13.9403	0.0418734	0.526522	11.8394	0.371032	0.715343	0.44848
C7	O1	18	11.6014	0.0418734	0.438182	11.8394	0.276359	0.715343	0.44848
C7	O1	18.09	8.972	0.0418734	0.33887	11.8394	0.182993	0.715343	0.44848
C7	O1	18.17	4.99496	0.0378407	0.170489	10.8293	0.0715228	0.559188	0.357644
C7	O1	18.25	12.805	0.0418734	0.483642	11.8394	0.32377	0.715343	0.44848
C7	O1	18.34	12.0409	0.0424557	0.461107	11.9853	0.293343	0.739778	0.462539
C7	O1	18.42	14.2772	0.0445629	0.573882	12.5131	0.38552	0.832272	0.515428
C7	O1	18.5	12.0409	0.0445629	0.483993	12.5131	0.293343	0.832272	0.515428
C7	O1	18.59	11.1717	0.0433736	0.43707	12.2152	0.260125	0.779282	0.48519
C7	O1	18.67	12.3436	0.0445629	0.49616	12.5131	0.305261	0.832272	0.515428
C7	O1	18.75	14.4481	0.0451636	0.58858	12.6636	0.392949	0.859819	0.531085
C7	O1	18.84	11.3133	0.0451636	0.460876	12.6636	0.265434	0.859819	0.531085
C7	O1	18.92	12.9637	0.0461102	0.539178	12.9007	0.33023	0.904306	0.556286
C7	O1	19	16.0692	0.0495598	0.71834	13.7647	0.46603	1.07774	0.653621
C7	O1	19.09	5.47836	0.0458062	0.22635	12.8245	0.0829459	0.889876	0.548123
C7	O1	19.17	12.9637	0.0476452	0.557127	13.2852	0.33023	0.979272	0.598527
C7	O1	19.25	15.5125	0.0505511	0.707325	14.013	0.440406	1.13093	0.683204
C7	O1	19.34	14.7972	0.0518344	0.691838	14.3345	0.408289	1.20202	0.722576
C7	O1	19.42	14.1063	0.0508704	0.647269	14.093	0.378145	1.14838	0.692887
C7	O1	19.5	13.2811	0.0508704	0.609405	14.093	0.343294	1.14838	0.692887
C7	O1	19.59	12.6488	0.0508704	0.580392	14.093	0.317458	1.14838	0.692887
C7	O1	19.67	15.1512	0.0495598	0.677303	13.7647	0.424069	1.07774	0.653621
C7	O1	19.75	10.62	0.0492446	0.471726	13.6858	0.23983	1.06115	0.644367
C7	O1	19.84	11.6014	0.0473361	0.495347	13.2078	0.276359	0.963898	0.589886
C7	O1	19.92	12.805	0.0489304	0.565152	13.6071	0.32377	1.04476	0.635216
C7	O1	20	14.7972	0.0495598	0.661478	13.7647	0.408289	1.07774	0.653621
C7	O1	20.09	15.6981	0.0508704	0.720309	14.093	0.448888	1.14838	0.692887
C7	O1	20.17	15.3319	0.0508704	0.703506	14.093	0.43221	1.14838	0.692887
C7	O1	20.25	14.2772	0.0495598	0.638232	13.7647	0.38552	1.07774	0.653621
C7	O1	20.34	14.7972	0.0489304	0.653078	13.6071	0.408289	1.04476	0.635216
C7	O1	20.42	15.3319	0.0501931	0.694139	13.9234	0.43221	1.11155	0.672437
C7	O1	20.5	14.4481	0.0501931	0.654126	13.9234	0.392949	1.11155	0.672437
C7	O1	20.59	15.6981	0.0476452	0.67464	13.2852	0.448888	0.979272	0.598527
C7	O1	20.67	14.6239	0.0501931	0.662085	13.9234	0.400646	1.11155	0.672437
C7	O1	20.75	14.4481	0.0492446	0.641765	13.6858	0.392949	1.06115	0.644367
C7	O1	20.84	13.4447	0.0476452	0.577798	13.2852	0.350103	0.979272	0.598527
C7	O1	20.92	7.7367	0.0489304	0.341461	13.6071	0.144292	1.04476	0.635216
C7	O1	21	14.1063	0.0486173	0.618601	13.5287	0.378145	1.02858	0.626166
C7	O1	21.09	11.1717	0.0483051	0.486765	13.4505	0.260125	1.01259	0.617216
C7	O1	21.17	16.0692	0.0483051	0.700155	13.4505	0.46603	1.01259	0.617216
C7	O1	21.25	12.9637	0.0483051	0.564844	13.4505	0.33023	1.01259	0.617216
C7	O1	21.34	16.0692	0.0473361	0.68611	13.2078	0.46603	0.963898	0.589886
C7	O1	21.42	11.6014	0.0461102	0.482518	12.9007	0.276359	0.904306	0.556286
C7	O1	21.5	10.3538	0.0461102	0.430629	12.9007	0.23026	0.904306	0.556286
C7	O1	21.59	11.1717	0.0442641	0.446043	12.4383	0.260125	0.818764	0.507735
C7	O1	21.67	8.6229	0.0464152	0.36101	12.9771	0.171707	0.918922	0.564543
C7	O1	21.75	14.4481	0.0470281	0.61288	13.1306	0.392949	0.948716	0.581342
C7	O1	21.84	15.3319	0.0461102	0.637675	12.9007	0.43221	0.904306	0.556286
C7	O1	21.92	14.2772	0.0445629	0.573882	12.5131	0.38552	0.832272	0.515428
C7	O1	22	11.1717	0.0436694	0.440051	12.2893	0.260125	0.79227	0.492616
C7	O1	22.09	12.3436	0.0436694	0.486212	12.2893	0.305261	0.79227	0.492616
C7	O1	22.17	11.7454	0.041295	0.437494	11.6946	0.281882	0.691553	0.434755
C7	O1	22.25	11.8919	0.041295	0.442951	11.6946	0.287543	0.691553	0.434755
C7	O1	22.34	10.8934	0.0403995	0.396959	11.4703	0.24981	0.655644	0.413964
C7	O1	22.42	12.3436	0.041295	0.459776	11.6946	0.305261	0.691553	0.434755
C7	O1	22.5	12.1922	0.0398315	0.438042	11.328	0.299278	0.633451	0.401069
C7	O1	22.59	12.1922	0.0398315	0.438042	11.328	0.299278	0.633451	0.401069
C7	O1	22.67	16.2596	0.0386727	0.56718	11.0377	0.474919	0.589562	0.375458
C7	O1	22.75	15.8836	0.0392675	0.562586	11.1867	0.457427	0.611859	0.388488
C7	O1	22.84	15.5125	0.0383944	0.537224	10.968	0.440406	0.579295	0.369445
C7	O1	22.92	14.6239	0.0367454	0.4847	10.555	0.400646	0.520637	0.33492
C7	O1	23	16.66	0.0378407	0.568644	10.8293	0.493817	0.559188	0.357644
C7	O1	23.09	16.66	0.0392675	0.590086	11.1867	0.493817	0.611859	0.388488
C7	O1	23.17	16.66	0.038117	0.572797	10.8985	0.493817	0.569171	0.363507
C7	O1	23.25	16.6405	0.037291	0.559728	10.6917	0.49289	0.539639	0.346137
C7	O1	23.34	16.66	0.0375654	0.564507	10.7604	0.493817	0.549345	0.351854
C7	O1	23.42	14.4481	0.0361701	0.471375	10.4109	0.392949	0.501034	0.323313
C7	O1	23.5	11.7454	0.0348343	0.369046	10.0763	0.281882	0.457217	0.297233
C7	O1	23.59	9.5824	0.0327172	0.282785	9.546	0.203369	0.392552	0.258367
C7	O1	23.67	5.99105	0.0327172	0.176801	9.546	0.0957445	0.392552	0.258367
C7	O1	23.75	12.0409	0.0319206	0.346686	9.34647	0.293343	0.369711	0.244518
C7	O1	23.84	9.8338	0.0319206	0.283138	9.34647	0.211994	0.369711	0.244518
C7	O1	23.92	10.62	0.0319206	0.305775	9.34647	0.23983	0.369711	0.244518
C7	O1	24	11.7454	0.0319206	0.338178	9.34647	0.281882	0.369711	0.244518
C7	O1	24.09	13.9403	0.0306665	0.385605	9.03234	0.371032	0.335373	0.223566
C7	O1	24.17	13.9403	0.0329742	0.414622	9.61037	0.371032	0.400093	0.262924
C7	O1	24.25	13.12	0.0294071	0.34801	8.71688	0.33664	0.302856	0.203565
C7	O1	24.34	10.3538	0.0294071	0.274636	8.71688	0.23026	0.302856	0.203565
C7	O1	24.42	7.6317	0.0296507	0.20411	8.77792	0.141164	0.308995	0.207354
C7	O1	24.5	14.6239	0.0309153	0.407796	9.09466	0.400646	0.342029	0.22764
C7	O1	24.59	9.7069	0.0319206	0.279485	9.34647	0.207623	0.369711	0.244518
C7	O1	24.67	12.495	0.0327172	0.368739	9.546	0.311289	0.392552	0.258367
C7	O1	24.75	10.62	0.0319206	0.305775	9.34647	0.23983	0.369711	0.244518
C7	O1	24.84	7.5267	0.0329742	0.223864	9.61037	0.138062	0.400093	0.262924
C7	O1	24.92	11.6014	0.0296507	0.310279	8.77792	0.276359	0.308995	0.207354
C7	O1	25	9.4579	0.0311651	0.26587	9.15723	0.199147	0.34879	0.231772
C7	O1	25.09	7.2191	0.0311651	0.202936	9.15723	0.129124	0.34879	0.231772
C7	O1	25.17	6.16928	0.0296507	0.164997	8.77792	0.100354	0.308995	0.207354
C7	O1	25.25	7.8441	0.0294071	0.208066	8.71688	0.147518	0.302856	0.203565
C7	O1	25.34	12.3436	0.0311651	0.34699	9.15723	0.305261	0.34879	0.231772
C7	O1	25.42	13.7743	0.0311651	0.387208	9.15723	0.363971	0.34879	0.231772
C7	O1	25.5	6.08017	0.0311651	0.170919	9.15723	0.0980393	0.34879	0.231772
C7	O1	25.59	6.7284	0.0279366	0.169548	8.34855	0.115337	0.267335	0.181514
C7	O1	25.67	5.99105	0.0294071	0.158914	8.71688	0.0957445	0.302856	0.203565
C7	O1	25.75	5.81649	0.0262735	0.137843	7.93198	0.0913094	0.230265	0.158246
C7	O1	25.84	9.4579	0.0277001	0.23631	8.28932	0.199147	0.261864	0.178097
C7	O1	25.92	9.0916	0.0279366	0.229097	8.34855	0.186921	0.267335	0.181514
C7	O1	26	9.9608	0.0262735	0.236058	7.93198	0.216403	0.230265	0.158246
C7	O1	26.09	10.8934	0.0262735	0.258159	7.93198	0.24981	0.230265	0.158246
C7	O1	26.17	14.4481	0.0286821	0.373791	8.5353	0.392949	0.285018	0.192519
C7	O1	26.25	13.12	0.0267351	0.31639	8.04762	0.33664	0.24023	0.164529
C7	O1	26.34	12.805	0.0267351	0.308794	8.04762	0.32377	0.24023	0.164529
C7	O1	26.42	6.53793	0.0255885	0.150901	7.7604	0.110145	0.215936	0.149173
C7	O1	26.5	7.7367	0.024218	0.169006	7.41713	0.144292	0.188881	0.131905
C7	O1	26.59	8.3934	0.0235606	0.178373	7.25245	0.164436	0.176652	0.124036
C7	O1	26.67	11.6014	0.0231003	0.241733	7.13717	0.276359	0.168376	0.118686
C7	O1	26.75	11.3133	0.024218	0.247135	7.41713	0.265434	0.188881	0.131905
C7	O1	26.84	12.9637	0.0233434	0.272961	7.19806	0.33023	0.172718	0.121495
C7	O1	26.92	12.0409	0.0258158	0.280383	7.81734	0.293343	0.220631	0.152152
C7	O1	27	13.6082	0.0222463	0.273065	6.92326	0.356957	0.153636	0.109102
C7	O1	27.09	5.99105	0.0222463	0.120217	6.92326	0.0957445	0.153636	0.109102
C7	O1	27.17	11.8919	0.0222463	0.238625	6.92326	0.287543	0.153636	0.109102
C7	O1	27.25	6.35238	0.0222463	0.127468	6.92326	0.105174	0.153636	0.109102
C7	O1	27.34	14.7972	0.0222463	0.296923	6.92326	0.408289	0.153636	0.109102
C7	O1	27.42	11.7454	0.0201565	0.213545	6.3998	0.281882	0.120865	0.0875144
C7	O1	27.5	5.72982	0.0218253	0.1128	6.81781	0.0891369	0.146661	0.104542
C7	O1	27.59	14.7972	0.0228853	0.305452	7.08331	0.408289	0.16459	0.116231
C7	O1	27.67	8.6229	0.0218253	0.169754	6.81781	0.171707	0.146661	0.104542
C7	O1	27.75	8.1712	0.0205611	0.151544	6.50115	0.157509	0.12685	0.0914897
C7	O1	27.84	2.81234	0.0215903	0.0547688	6.75894	0.0284645	0.14285	0.102042
C7	O1	27.92	11.3133	0.0211756	0.216089	6.65507	0.265434	0.136268	0.0977139
C7	O1	28	11.6014	0.0203583	0.213039	6.45035	0.276359	0.123829	0.0894849
C7	O1	28.09	8.8548	0.0220353	0.175997	6.87041	0.179174	0.150117	0.106803
C7	O1	28.17	6.7284	0.0199306	0.120959	6.34323	0.115337	0.117597	0.085338
C7	O1	28.25	5.15243	0.0195323	0.0907762	6.24345	0.0751738	0.111963	0.0815729
C7	O1	28.34	4.99496	0.0195323	0.0880019	6.24345	0.0715228	0.111963	0.0815729
C7	O1	28.42	7.4242	0.019187	0.128488	6.15697	0.135058	0.10721	0.0783853
C7	O1	28.5	8.1712	0.0199306	0.146897	6.34323	0.157509	0.117597	0.085338
C7	O1	28.59	3.97689	0.0195323	0.0700654	6.24345	0.0496212	0.111963	0.0815729
C7	O1	28.67	11.4549	0.0193346	0.199772	6.19394	0.270783	0.109227	0.0797394
C7	O1	28.75	11.1717	0.0205611	0.207192	6.50115	0.260125	0.12685	0.0914897
C7	O1	28.84	8.0614	0.0187477	0.136321	6.04691	0.154128	0.101337	0.0744301
C7	O1	28.92	8.1712	0.0201565	0.148562	6.3998	0.157509	0.120865	0.0875144
C7	O1	29	10.0902	0.0199306	0.181396	6.34323	0.22093	0.117597	0.085338
C7	O1	29.09	8.972	0.020765	0.168045	6.55221	0.182993	0.12993	0.0935291
C7	O1	29.17	11.8919	0.0189423	0.203185	6.09567	0.287543	0.103915	0.0761684
C7	O1	29.25	7.5267	0.018554	0.125965	5.99841	0.138062	0.0988103	0.0727228
C7	O1	29.34	4.6141	0.0181458	0.0755215	5.89617	0.0629789	0.0936068	0.0691957
C7	O1	29.42	4.99496	0.0181458	0.0817552	5.89617	0.0715228	0.0936068	0.0691957
C7	O1	29.5	10.222	0.0166271	0.153306	5.51575	0.225577	0.0756809	0.0569162
C7	O1	29.59	7.3216	0.0177658	0.117327	5.80099	0.132077	0.0889107	0.0659988
C7	O1	29.67	5.56137	0.018554	0.0930735	5.99841	0.084971	0.0988103	0.0727228
C7	O1	29.75	9.8338	0.0172034	0.152595	5.6601	0.211994	0.0822192	0.0614197
C7	O1	29.84	8.6229	0.0172034	0.133805	5.6601	0.171707	0.0822192	0.0614197
C7	O1	29.92	8.1712	0.0160831	0.118539	5.37949	0.157509	0.0697994	0.0528381
C7	O1	30	8.0614	0.0166271	0.120902	5.51575	0.154128	0.0756809	0.0569162
C7	O1	30.09	7.119	0.0159038	0.102123	5.33457	0.126264	0.0679218	0.0515305
C7	O1	30.17	11.0326	0.0159038	0.158265	5.33457	0.25495	0.0679218	0.0515305
C7	O1	30.25	6.08017	0.0159038	0.0872212	5.33457	0.0980393	0.0679218	0.0515305
C7	O1	30.34	7.7367	0.015526	0.108348	5.23996	0.144292	0.064065	0.0488352
C7	O1	30.42	11.0326	0.015526	0.154506	5.23996	0.25495	0.064065	0.0488352
C7	O1	30.5	7.5267	0.0126278	0.0857313	4.51402	0.138062	0.0387608	0.0307738
C7	O1	30.59	6.35238	0.0112157	0.0642641	4.1603	0.105174	0.0290494	0.0236087
C7	O1	30.67	3.39706	0.0112157	0.0343665	4.1603	0.038538	0.0290494	0.0236087
C7	O1	30.75	4.68856	0.0113664	0.0480692	4.19804	0.064617	0.0300077	0.0243235
C7	O1	30.84	3.21518	0.0109174	0.0316613	4.08558	0.0352823	0.0272059	0.0222282
C7	O1	30.92	5.15243	0.0119985	0.0557629	4.35638	0.0751738	0.0342293	0.0274512
C7	O1	31	5.6456	0.0119985	0.0611003	4.35638	0.0870447	0.0342293	0.0274512
C7	O1	31.09	6.63314	0.0119985	0.0717881	4.35638	0.112729	0.0342293	0.0274512
C7	O1	31.17	5.23178	0.0112157	0.0529275	4.1603	0.0770394	0.0290494	0.0236087
C7	O1	31.25	5.47836	0.0109174	0.0539479	4.08558	0.0829459	0.0272059	0.0222282
C7	O1	31.34	3.77792	0.0109174	0.0372029	4.08558	0.0456996	0.0272059	0.0222282
C7	O1	31.42	5.15243	0.0109174	0.0507383	4.08558	0.0751738	0.0272059	0.0222282
C7	O1	31.5	4.18319	0.0109174	0.0411938	4.08558	0.0538143	0.0272059	0.0222282
C7	O1	31.59	8.6229	0.0113664	0.0884059	4.19804	0.171707	0.0300077	0.0243235
C7	O1	31.67	5.81649	0.011066	0.0580576	4.12282	0.0913094	0.0281157	0.0229104
C7	O1	31.75	4.46762	0.011518	0.0464153	4.23604	0.0598028	0.0309909	0.0250549
C7	O1	31.84	4.91684	0.0107697	0.0477635	4.04859	0.0697371	0.0263197	0.0215619
C7	O1	31.92	4.04525	0.0107697	0.0392967	4.04859	0.0509964	0.0263197	0.0215619
C7	O1	32	3.4581	0.00877485	0.0273706	3.54893	0.0396547	0.0159927	0.0136412
C7	O1	32.09	5.15243	0.0082355	0.0382744	3.41383	0.0751738	0.0137063	0.011838
C7	O1	32.17	4.04525	0.00851121	0.0310558	3.48289	0.0509964	0.0148491	0.0127422
C7	O1	32.25	6.8236	0.0101713	0.0626029	3.8987	0.117966	0.0229032	0.0189755
C7	O1	32.34	5.72982	0.0107697	0.055661	4.04859	0.0891369	0.0263197	0.0215619
C7	O1	32.42	3.77792	0.0107697	0.0366997	4.04859	0.0456996	0.0263197	0.0215619
C7	O1	32.5	3.712	0.0107697	0.0360594	4.04859	0.0444274	0.0263197	0.0215619
C7	O1	32.59	3.64853	0.0131307	0.0432127	4.63997	0.0432152	0.0426222	0.0335802
C7	O1	32.67	6.63314	0.0127877	0.0765098	4.55405	0.112729	0.0399648	0.0316512
C7	O1	32.75	1.90048	0.00946879	0.0162317	3.72274	0.0151808	0.0192447	0.0161708
C7	O1	32.84	3.77792	0.00904252	0.030814	3.61597	0.0456996	0.0172051	0.0145888
C7	O1	32.92	7.9515	0.00917786	0.0658259	3.64987	0.150772	0.0178381	0.0150813
C7	O1	33	4.54086	0.0093142	0.0381496	3.68402	0.0613831	0.0184895	0.0155866
C7	O1	33.09	2.18551	0.0103148	0.0203338	3.93464	0.0189951	0.0236971	0.0195791
C7	O1	33.17	2.9808	0.0116707	0.0313788	4.27428	0.0312485	0.0319994	0.0258033
C7	O1	33.25	6.44516	0.0118437	0.0688536	4.3176	0.107649	0.0331651	0.0266658
C7	O1	33.34	6.16928	0.0126278	0.0702699	4.51402	0.100354	0.0387608	0.0307738
C7	O1	33.42	8.0614	0.0126278	0.0918217	4.51402	0.154128	0.0387608	0.0307738
C7	O1	33.5	5.6456	0.0143139	0.072891	4.93634	0.0870447	0.0525731	0.0407221
C7	O1	33.59	4.76425	0.0143139	0.0615118	4.93634	0.0662983	0.0525731	0.0407221
C7	O1	33.67	5.81649	0.0131307	0.0688897	4.63997	0.0913094	0.0426222	0.0335802
C7	O1	33.75	5.15243	0.0123111	0.057216	4.4347	0.0751738	0.0364391	0.0290757
C7	O1	33.84	3.27499	0.0153499	0.0453441	5.19583	0.0363409	0.0623114	0.0476053
C7	O1	33.92	4.11361	0.0153499	0.0569553	5.19583	0.0523857	0.0623114	0.0476053
C7	O1	34	5.99105	0.0153499	0.0829495	5.19583	0.0957445	0.0623114	0.0476053
C7	O1	34.09	6.44516	0.015526	0.0902611	5.23996	0.107649	0.064065	0.0488352
C7	O1	34.17	7.119	0.015526	0.0996979	5.23996	0.126264	0.064065	0.0488352
C7	O1	34.25	3.15536	0.0164447	0.0468039	5.47008	0.0342353	0.0736783	0.0555306
C7	O1	34.34	2.86789	0.0164447	0.0425399	5.47008	0.0293717	0.0736783	0.0555306
C7	O1	34.42	4.83993	0.0177658	0.0775588	5.80099	0.0679957	0.0889107	0.0659988
C7	O1	34.5	5.07309	0.019138	0.0875739	6.14468	0.0733257	0.106545	0.077938
C7	O1	34.59	4.46762	0.020765	0.0836785	6.55221	0.0598028	0.12993	0.0935291
C7	O1	34.67	3.52157	0.020765	0.065959	6.55221	0.0408286	0.12993	0.0935291
C7	O1	34.75	7.0201	0.020765	0.131486	6.55221	0.123462	0.12993	0.0935291
C7	O1	34.84	4.3956	0.0209698	0.0831417	6.60351	0.058264	0.133069	0.0956037
C7	O1	34.92	3.39706	0.0209698	0.0642545	6.60351	0.038538	0.133069	0.0956037
C7	O1	35	7.8441	0.0209698	0.148369	6.60351	0.147518	0.133069	0.0956037
C7	O1	35.09	5.90316	0.019731	0.105061	6.29321	0.0935016	0.114753	0.083439
C7	O1	35.17	3.712	0.0205611	0.0688433	6.50115	0.0444274	0.12685	0.0914897
C7	O1	35.25	4.6141	0.0228853	0.0952468	7.08331	0.0629789	0.16459	0.116231
C7	O1	35.34	9.2137	0.0228853	0.190194	7.08331	0.190964	0.16459	0.116231
C7	O1	35.42	9.9608	0.0211756	0.190255	6.65507	0.216403	0.136268	0.0977139
C7	O1	35.5	5.23178	0.0211756	0.0999292	6.65507	0.0770394	0.136268	0.0977139
C7	O1	35.59	3.4581	0.0119985	0.0374258	4.35638	0.0396547	0.0342293	0.0274512
C7	O1	35.67	3.09677	0.0150005	0.0419007	5.10833	0.0332213	0.0589185	0.0452178
C7	O1	35.75	2.48886	0.0150005	0.0336754	5.10833	0.0233983	0.0589185	0.0452178
C7	O1	35.84	2.70248	0.0203583	0.0496262	6.45035	0.0267022	0.123829	0.0894849
C7	O1	35.92	4.91684	0.0203583	0.0902889	6.45035	0.0697371	0.123829	0.0894849
C7	O1	36	3.97689	0.0203583	0.0730284	6.45035	0.0496212	0.123829	0.0894849
C7	O1	36.09	3.52157	0.0203583	0.0646673	6.45035	0.0408286	0.123829	0.0894849
C7	O1	36.17	2.9808	0.0239979	0.0645226	7.36199	0.0312485	0.184732	0.12924
C7	O1	36.25	5.56137	0.0205611	0.103142	6.50115	0.084971	0.12685	0.0914897
C7	O1	36.34	4.18319	0.024218	0.0913804	7.41713	0.0538143	0.188881	0.131905
C7	O1	36.42	11.0326	0.0269966	0.268654	8.11311	0.25495	0.245984	0.168147
C7	O1	36.5	8.6229	0.0246614	0.191813	7.52818	0.171707	0.1974	0.137363
C7	O1	36.59	3.58383	0.0258158	0.0834525	7.81734	0.0419926	0.220631	0.152152
C7	O1	36.67	3.77792	0.0248846	0.0847987	7.58408	0.0456996	0.201773	0.140157
C7	O1	36.75	4.32357	0.0269966	0.105283	8.11311	0.0567402	0.245984	0.168147
C7	O1	36.84	5.47836	0.0269966	0.133403	8.11311	0.0829459	0.245984	0.168147
C7	O1	36.92	10.4857	0.0281741	0.266473	8.40804	0.234984	0.272896	0.184981
C7	O1	37	12.0409	0.0281741	0.305996	8.40804	0.293343	0.272896	0.184981
C7	O1	37.09	6.7284	0.0274646	0.166683	8.23033	0.115337	0.256483	0.174731
C7	O1	37.17	7.119	0.0274646	0.176359	8.23033	0.126264	0.256483	0.174731
C7	O1	37.25	10.8934	0.0286821	0.281826	8.5353	0.24981	0.285018	0.192519
C7	O1	37.34	6.35238	0.0294071	0.168498	8.71688	0.105174	0.302856	0.203565
C7	O1	37.42	7.7367	0.0294071	0.205217	8.71688	0.144292	0.302856	0.203565
C7	O1	37.5	5.15243	0.0294071	0.136669	8.71688	0.0751738	0.302856	0.203565
C7	O1	37.59	6.44516	0.0306665	0.178281	9.03234	0.107649	0.335373	0.223566
C7	O1	37.67	8.972	0.0314159	0.254241	9.22006	0.182993	0.355656	0.235962
C7	O1	37.75	9.0916	0.0337511	0.27678	9.80499	0.186921	0.423408	0.276973
C7	O1	37.84	8.2811	0.0332322	0.248229	9.67499	0.160921	0.407748	0.267544
C7	O1	37.92	5.6456	0.0337511	0.171872	9.80499	0.0870447	0.423408	0.276973
C7	O1	38	9.4579	0.0342742	0.292394	9.93599	0.199147	0.439543	0.286657
C7	O1	38.09	11.1717	0.0370177	0.373023	10.6232	0.260125	0.530071	0.340493
C7	O1	38.17	10.222	0.0348343	0.32118	10.0763	0.225577	0.457217	0.297233
C7	O1	38.25	13.7743	0.0370177	0.459924	10.6232	0.363971	0.530071	0.340493
C7	O1	38.34	10.4857	0.038117	0.360515	10.8985	0.234984	0.569171	0.363507
C7	O1	38.42	7.3216	0.0356327	0.235322	10.2763	0.132077	0.483124	0.312676
C7	O1	38.5	9.7069	0.0383944	0.336167	10.968	0.207623	0.579295	0.369445
C7	O1	38.59	13.4447	0.038987	0.4728	11.1165	0.350103	0.601284	0.382313
C7	O1	38.67	8.2811	0.0353656	0.264165	10.2094	0.160921	0.474362	0.307461
C7	O1	38.75	8.2811	0.0353656	0.264165	10.2094	0.160921	0.474362	0.307461
C7	O1	38.84	7.8441	0.0370177	0.261914	10.6232	0.147518	0.530071	0.340493
C7	O1	38.92	8.2811	0.0370177	0.276506	10.6232	0.160921	0.530071	0.340493
C7	O1	39	6.8236	0.0378407	0.232905	10.8293	0.117966	0.559188	0.357644
C7	O1	39.09	9.8338	0.0383944	0.340561	10.968	0.211994	0.579295	0.369445
C7	O1	39.17	9.4579	0.0386727	0.329918	11.0377	0.199147	0.589562	0.375458
C7	O1	39.25	9.8338	0.040115	0.355824	11.399	0.211994	0.644472	0.407477
C7	O1	39.34	5.72982	0.039549	0.204401	11.2572	0.0891369	0.622581	0.394739
C7	O1	39.42	11.3133	0.040115	0.409357	11.399	0.265434	0.644472	0.407477
C7	O1	39.5	12.1922	0.040115	0.441159	11.399	0.299278	0.644472	0.407477
C7	O1	39.59	16.2596	0.041295	0.60564	11.6946	0.474919	0.691553	0.434755
C7	O1	39.67	13.4447	0.0442641	0.536796	12.4383	0.350103	0.818764	0.507735
C7	O1	39.75	10.3538	0.0415837	0.388355	11.7669	0.23026	0.703368	0.441576
C7	O1	39.84	8.2811	0.0415837	0.310612	11.7669	0.160921	0.703368	0.441576
C7	O1	39.92	8.0614	0.0403995	0.29376	11.4703	0.154128	0.655644	0.413964
C7	O1	40	7.0201	0.0415837	0.263313	11.7669	0.123462	0.703368	0.441576
C7	O1	40.09	11.3133	0.0442641	0.451697	12.4383	0.265434	0.818764	0.507735
C7	O1	40.17	14.9754	0.0442641	0.597911	12.4383	0.416204	0.818764	0.507735
C7	O1	40.25	13.6082	0.0445629	0.546992	12.5131	0.356957	0.832272	0.515428
C7	O1	40.34	10.0902	0.0445629	0.405583	12.5131	0.22093	0.832272	0.515428
C7	O1	40.42	11.4549	0.0445629	0.460438	12.5131	0.270783	0.832272	0.515428
C7	O1	40.5	12.1922	0.0409715	0.450579	11.6135	0.299278	0.678451	0.427179
C7	O1	40.59	14.4481	0.0364402	0.474896	10.4786	0.392949	0.510185	0.328735
C7	O1	40.67	15.3319	0.0364402	0.503946	10.4786	0.43221	0.510185	0.328735
C7	O1	40.75	12.495	0.0375654	0.42338	10.7604	0.311289	0.549345	0.351854
C7	O1	40.84	13.2811	0.037291	0.44673	10.6917	0.343294	0.539639	0.346137
C7	O1	40.92	16.66	0.0375654	0.564507	10.7604	0.493817	0.549345	0.351854
C7	O1	41	14.2772	0.040115	0.516602	11.399	0.38552	0.644472	0.407477
C7	O1	41.09	14.2772	0.0409715	0.527633	11.6135	0.38552	0.678451	0.427179
C7	O1	41.17	14.7972	0.0418734	0.558887	11.8394	0.408289	0.715343	0.44848
C7	O1	41.25	10.4857	0.0424557	0.40155	11.9853	0.234984	0.739778	0.462539
C7	O1	41.34	11.6014	0.0436694	0.456977	12.2893	0.276359	0.79227	0.492616
C7	O1	41.42	11.8919	0.0454654	0.487684	12.7392	0.287543	0.873861	0.539051
C7	O1	41.5	15.5125	0.0451636	0.631941	12.6636	0.440406	0.859819	0.531085
C7	O1	41.59	14.1063	0.0461102	0.5867	12.9007	0.378145	0.904306	0.556286
C7	O1	41.67	14.6239	0.0461102	0.608228	12.9007	0.400646	0.904306	0.556286
C7	O1	41.75	13.9403	0.0479552	0.602995	13.3628	0.371032	0.99484	0.607267
C7	O1	41.84	14.9754	0.0473361	0.639408	13.2078	0.416204	0.963898	0.589886
C7	O1	41.92	16.0692	0.0473361	0.68611	13.2078	0.46603	0.963898	0.589886
C7	O1	42	12.9637	0.0464152	0.542744	12.9771	0.33023	0.918922	0.564543
C7	O1	42.09	13.6082	0.0486173	0.596757	13.5287	0.356957	1.02858	0.626166
C7	O1	42.17	15.3319	0.0486173	0.672347	13.5287	0.43221	1.02858	0.626166
C7	O1	42.25	10.0902	0.0454654	0.413797	12.7392	0.22093	0.873861	0.539051
C7	O1	42.34	9.4579	0.0454654	0.387867	12.7392	0.199147	0.873861	0.539051
C7	O1	42.42	13.2811	0.0454654	0.544655	12.7392	0.343294	0.873861	0.539051
C7	O1	42.5	8.8548	0.0442641	0.353538	12.4383	0.179174	0.818764	0.507735
C7	O1	42.59	6.53793	0.0439662	0.259278	12.3637	0.110145	0.805431	0.500131
C7	O1	42.67	8.972	0.0439662	0.355808	12.3637	0.182993	0.805431	0.500131
C7	O1	42.75	8.7376	0.0445629	0.351214	12.5131	0.175385	0.832272	0.515428
C7	O1	42.84	12.0409	0.0445629	0.483993	12.5131	0.293343	0.832272	0.515428
C7	O1	42.92	12.6488	0.0454654	0.518725	12.7392	0.317458	0.873861	0.539051
C7	O1	43	14.7972	0.0454654	0.60683	12.7392	0.408289	0.873861	0.539051
C7	O1	43.09	15.5125	0.0461102	0.645186	12.9007	0.440406	0.904306	0.556286
C7	O1	43.17	13.4447	0.0458062	0.555497	12.8245	0.350103	0.889876	0.548123
C7	O1	43.25	14.2772	0.0439662	0.566199	12.3637	0.38552	0.805431	0.500131
C7	O1	43.34	10.7567	0.0439662	0.426584	12.3637	0.244801	0.805431	0.500131
C7	O1	43.42	10.3538	0.0427484	0.399232	12.0586	0.23026	0.752242	0.469696
C7	O1	43.5	10.8934	0.0427484	0.420039	12.0586	0.24981	0.752242	0.469696
C7	O1	43.59	10.7567	0.0436694	0.423705	12.2893	0.244801	0.79227	0.492616
C7	O1	43.67	12.3436	0.0436694	0.486212	12.2893	0.305261	0.79227	0.492616
C7	O1	43.75	13.2811	0.0439662	0.526696	12.3637	0.343294	0.805431	0.500131
C7	O1	43.84	13.4447	0.0436694	0.529584	12.2893	0.350103	0.79227	0.492616
C7	O1	43.92	13.7743	0.0442641	0.549955	12.4383	0.363971	0.818764	0.507735
C7	O1	44	13.12	0.0436694	0.516794	12.2893	0.33664	0.79227	0.492616
C7	O1	44.09	12.9637	0.0424557	0.496445	11.9853	0.33023	0.739778	0.462539
C7	O1	44.17	14.7972	0.0439662	0.586821	12.3637	0.408289	0.805431	0.500131
C7	O1	44.25	11.6014	0.0415837	0.435151	11.7669	0.276359	0.703368	0.441576
C7	O1	44.34	15.6981	0.0398315	0.564002	11.328	0.448888	0.633451	0.401069
C7	O1	44.42	16.45	0.0409715	0.607931	11.6135	0.483871	0.678451	0.427179
C7	O1	44.5	12.9637	0.0418734	0.489636	11.8394	0.33023	0.715343	0.44848
C7	O1	44.59	10.8934	0.041295	0.405759	11.6946	0.24981	0.691553	0.434755
C7	O1	44.67	9.9608	0.0403995	0.362975	11.4703	0.216403	0.655644	0.413964
C7	O1	44.75	12.6488	0.0424557	0.484386	11.9853	0.317458	0.739778	0.462539
C7	O1	44.84	11.3133	0.040115	0.409357	11.399	0.265434	0.644472	0.407477
C7	O1	44.92	9.0916	0.0383944	0.314858	10.968	0.186921	0.579295	0.369445
C7	O1	45	10.3538	0.0383944	0.35857	10.968	0.23026	0.579295	0.369445
C7	O1	45.09	11.3133	0.0383944	0.391799	10.968	0.265434	0.579295	0.369445
C7	O1	45.17	13.6082	0.0392675	0.481993	11.1867	0.356957	0.611859	0.388488
C7	O1	45.25	10.4857	0.0386727	0.36577	11.0377	0.234984	0.589562	0.375458
C7	O1	45.34	14.4481	0.038987	0.508086	11.1165	0.392949	0.601284	0.382313
C7	O1	45.42	12.9637	0.038987	0.455885	11.1165	0.33023	0.601284	0.382313
C7	O1	45.5	15.1512	0.038987	0.532812	11.1165	0.424069	0.601284	0.382313
C7	O1	45.59	9.2137	0.0367454	0.305382	10.555	0.190964	0.520637	0.33492
C7	O1	45.67	9.0916	0.0383944	0.314858	10.968	0.186921	0.579295	0.369445
C7	O1	45.75	5.6456	0.0356327	0.181454	10.2763	0.0870447	0.483124	0.312676
C7	O1	45.84	9.7069	0.037291	0.326506	10.6917	0.207623	0.539639	0.346137
C7	O1	45.92	12.805	0.0364402	0.420889	10.4786	0.32377	0.510185	0.328735
C7	O1	46	12.805	0.0361701	0.417768	10.4109	0.32377	0.501034	0.323313
C7	O1	46.09	12.9637	0.0361701	0.422946	10.4109	0.33023	0.501034	0.323313
C7	O1	46.17	15.5125	0.0367454	0.514152	10.555	0.440406	0.520637	0.33492
C7	O1	46.25	12.0409	0.0348343	0.378331	10.0763	0.293343	0.457217	0.297233
C7	O1	46.34	13.6082	0.0353656	0.434098	10.2094	0.356957	0.474362	0.307461
C7	O1	46.42	10.62	0.0350994	0.336226	10.1427	0.23983	0.465727	0.302313
C7	O1	46.5	16.66	0.0324293	0.487325	9.47389	0.493817	0.384203	0.253313
C7	O1	46.59	13.6082	0.0340121	0.417485	9.87036	0.356957	0.431416	0.281783
C7	O1	46.67	12.6488	0.0298954	0.341083	8.8392	0.317458	0.315233	0.211197
C7	O1	46.75	14.6239	0.0298954	0.394343	8.8392	0.400646	0.315233	0.211197
C7	O1	46.84	12.0409	0.0294071	0.319387	8.71688	0.293343	0.302856	0.203565
C7	O1	46.92	7.8441	0.0306665	0.216977	9.03234	0.147518	0.335373	0.223566
C7	O1	47	6.63314	0.0301411	0.180337	8.90074	0.112729	0.32157	0.215096
C7	O1	47.09	11.6014	0.0289228	0.302661	8.59557	0.276359	0.290869	0.196148
C7	O1	47.17	7.9515	0.0279366	0.200368	8.34855	0.150772	0.267335	0.181514
C7	O1	47.25	10.0902	0.0272301	0.247831	8.1716	0.22093	0.25119	0.171414
C7	O1	47.34	7.119	0.0258158	0.165772	7.81734	0.126264	0.220631	0.152152
C7	O1	47.42	10.7567	0.0269966	0.261936	8.11311	0.244801	0.245984	0.168147
C7	O1	47.5	14.2772	0.0253621	0.326615	7.70371	0.38552	0.211321	0.146241
C7	O1	47.59	15.6981	0.0269966	0.382264	8.11311	0.448888	0.245984	0.168147
C7	O1	47.67	12.6488	0.0267351	0.305027	8.04762	0.317458	0.24023	0.164529
C7	O1	47.75	7.9515	0.0237787	0.170547	7.30709	0.150772	0.180656	0.126617
C7	O1	47.84	4.18319	0.0237787	0.0897227	7.30709	0.0538143	0.180656	0.126617
C7	O1	47.92	13.4447	0.0260441	0.31584	7.87453	0.350103	0.225407	0.155176
C7	O1	48	10.4857	0.0255885	0.242018	7.7604	0.234984	0.215936	0.149173
C7	O1	48.09	8.2811	0.0248846	0.185876	7.58408	0.160921	0.201773	0.140157
C7	O1	48.17	12.495	0.0255885	0.288395	7.7604	0.311289	0.215936	0.149173
C7	O1	48.25	6.16928	0.0244392	0.135997	7.47253	0.100354	0.193103	0.134613
C7	O1	48.34	8.2811	0.0246614	0.184209	7.52818	0.160921	0.1974	0.137363
C7	O1	48.42	9.0916	0.0253621	0.207985	7.70371	0.186921	0.211321	0.146241
C7	O1	48.5	4.54086	0.0251368	0.102957	7.64727	0.0613831	0.206784	0.143353
C7	O1	48.59	9.5824	0.0246614	0.213156	7.52818	0.203369	0.1974	0.137363
C7	O1	48.67	11.0326	0.0253621	0.252389	7.70371	0.25495	0.211321	0.146241
C7	O1	48.75	6.26083	0.0253621	0.143227	7.70371	0.102754	0.211321	0.146241
C7	O1	48.84	11.6014	0.0253621	0.265401	7.70371	0.276359	0.211321	0.146241
C7	O1	48.92	8.0614	0.0253621	0.184418	7.70371	0.154128	0.211321	0.146241
C7	O1	49	8.8548	0.0244392	0.195197	7.47253	0.179174	0.193103	0.134613
C7	O1	49.09	6.53793	0.0231003	0.136228	7.13717	0.110145	0.168376	0.118686
C7	O1	49.17	4.83993	0.0248846	0.108636	7.58408	0.0679957	0.201773	0.140157
C7	O1	49.25	5.39535	0.0255885	0.124529	7.7604	0.0809392	0.215936	0.149173
C7	O1	49.34	8.8548	0.0248846	0.198754	7.58408	0.179174	0.201773	0.140157
C7	O1	49.42	12.1922	0.0248846	0.273665	7.58408	0.299278	0.201773	0.140157
C7	O1	49.5	8.7376	0.0248846	0.196123	7.58408	0.175385	0.201773	0.140157
C7	O1	49.59	5.23178	0.0248846	0.117432	7.58408	0.0770394	0.201773	0.140157
C7	O1	49.67	6.44516	0.0248846	0.144667	7.58408	0.107649	0.201773	0.140157
C7	O1	49.75	4.18319	0.0253621	0.0956974	7.70371	0.0538143	0.211321	0.146241
C7	O1	49.84	6.9212	0.0253621	0.158334	7.70371	0.120684	0.211321	0.146241
C7	O1	49.92	4.11361	0.0265038	0.0983417	7.98967	0.0523857	0.235205	0.161364
C7	O1	50	6.44516	0.0237787	0.138238	7.30709	0.107649	0.180656	0.126617
C7	O1	50.09	10.7567	0.0251368	0.243891	7.64727	0.244801	0.206784	0.143353
C7	O1	50.17	8.7376	0.0233434	0.183977	7.19806	0.175385	0.172718	0.121495
C7	O1	50.25	8.0614	0.0255885	0.186064	7.7604	0.154128	0.215936	0.149173
C7	O1	50.34	3.64853	0.0211756	0.0696884	6.65507	0.0432152	0.136268	0.0977139
C7	O1	50.42	3.52157	0.0211756	0.0672634	6.65507	0.0408286	0.136268	0.0977139
C7	O1	50.5	6.35238	0.0218253	0.125056	6.81781	0.105174	0.146661	0.104542
C7	O1	50.59	2.86789	0.0177658	0.0459573	5.80099	0.0293717	0.0889107	0.0659988
C7	O1	50.67	6.9212	0.0189423	0.118255	6.09567	0.120684	0.103915	0.0761684
C7	O1	50.75	5.07309	0.0189423	0.0866786	6.09567	0.0733257	0.103915	0.0761684
C7	O1	50.84	3.52157	0.019731	0.0626746	6.29321	0.0408286	0.114753	0.083439
C7	O1	50.92	7.6317	0.0195323	0.134456	6.24345	0.141164	0.111963	0.0815729
C7	O1	51	6.44516	0.0235606	0.13697	7.25245	0.107649	0.176652	0.124036
C7	O1	51.09	4.54086	0.0218253	0.0893935	6.81781	0.0613831	0.146661	0.104542
C7	O1	51.17	6.16928	0.0226713	0.126159	7.02971	0.100354	0.160872	0.113816
C7	O1	51.25	2.7568	0.0226713	0.0563752	7.02971	0.0275683	0.160872	0.113816
C7	O1	51.34	4.76425	0.0222463	0.0956003	6.92326	0.0662983	0.153636	0.109102
C7	O1	51.42	7.3216	0.0193346	0.127687	6.19394	0.132077	0.109227	0.0797394
C7	O1	51.5	8.6229	0.0183374	0.142625	5.94414	0.171707	0.0960277	0.0708385
C7	O1	51.59	5.6456	0.0183374	0.0933799	5.94414	0.0870447	0.0960277	0.0708385
C7	O1	51.67	4.83993	0.0183374	0.0800538	5.94414	0.0679957	0.0960277	0.0708385
C7	O1	51.75	3.15536	0.0173898	0.0494938	5.70681	0.0342353	0.0844036	0.0629178
C7	O1	51.84	4.91684	0.0166271	0.0737409	5.51575	0.0697371	0.0756809	0.0569162
C7	O1	51.92	3.09677	0.0159038	0.0444237	5.33457	0.0332213	0.0679218	0.0515305
C7	O1	52	5.15243	0.0159038	0.0739126	5.33457	0.0751738	0.0679218	0.0515305
C7	O1	52.09	9.5824	0.0159038	0.137461	5.33457	0.203369	0.0679218	0.0515305
C7	O1	52.17	6.35238	0.0159038	0.0911261	5.33457	0.105174	0.0679218	0.0515305
C7	O1	52.25	5.47836	0.015526	0.0767216	5.23996	0.0829459	0.064065	0.0488352
C7	O1	52.34	3.4581	0.0160831	0.0501664	5.37949	0.0396547	0.0697994	0.0528381
C7	O1	52.42	3.52157	0.0136226	0.0432717	4.7632	0.0408286	0.0466107	0.0364575
C7	O1	52.5	9.5824	0.0136226	0.117745	4.7632	0.203369	0.0466107	0.0364575
C7	O1	52.59	4.32357	0.0141237	0.0550803	4.8887	0.0567402	0.0508902	0.0395225
C7	O1	52.67	4.3956	0.0148273	0.0587879	5.06495	0.058264	0.057278	0.0440594
C7	O1	52.75	4.25277	0.0137886	0.0528932	4.80478	0.0552572	0.0480041	0.0374579
C7	O1	52.84	3.15536	0.0131307	0.0373717	4.63997	0.0342353	0.0426222	0.0335802
C7	O1	52.92	1.80893	0.0143139	0.0233553	4.93634	0.014025	0.0525731	0.0407221
C7	O1	53	7.4242	0.0136226	0.0912258	4.7632	0.135058	0.0466107	0.0364575
C7	O1	53.09	5.39535	0.0141237	0.0687343	4.8887	0.0809392	0.0508902	0.0395225
C7	O1	53.17	4.83993	0.0137886	0.0601959	4.80478	0.0679957	0.0480041	0.0374579
C7	O1	53.25	3.52157	0.0137886	0.043799	4.80478	0.0408286	0.0480041	0.0374579
C7	O1	53.34	10.8934	0.0118437	0.116374	4.3176	0.24981	0.0331651	0.0266658
C7	O1	53.42	2.86789	0.0118437	0.0306377	4.3176	0.0293717	0.0331651	0.0266658
C7	O1	53.5	1.67526	0.0119985	0.0181307	4.35638	0.0124002	0.0342293	0.0274512
C7	O1	53.59	2.54135	0.0119985	0.0275041	4.35638	0.0241948	0.0342293	0.0274512
C7	O1	53.67	9.2137	0.0107697	0.0895044	4.04859	0.190964	0.0263197	0.0215619
C7	O1	53.75	5.23178	0.011518	0.0543543	4.23604	0.0770394	0.0309909	0.0250549
C7	O1	53.84	4.3956	0.011518	0.045667	4.23604	0.058264	0.0309909	0.0250549
C7	O1	53.92	6.8236	0.0118437	0.0728965	4.3176	0.117966	0.0331651	0.0266658
C7	O1	54	2.08847	0.0121543	0.0228963	4.39541	0.0176605	0.0353205	0.0282543
C7	O1	54.09	2.48886	0.0121543	0.0272859	4.39541	0.0233983	0.0353205	0.0282543
C7	O1	54.17	8.7376	0.0137886	0.108673	4.80478	0.175385	0.0480041	0.0374579
C7	O1	54.25	4.91684	0.0137886	0.0611525	4.80478	0.0697371	0.0480041	0.0374579
C7	O1	54.34	3.03817	0.0150005	0.0411078	5.10833	0.0322188	0.0589185	0.0452178
C7	O1	54.42	5.23178	0.0153499	0.072437	5.19583	0.0770394	0.0623114	0.0476053
C7	O1	54.5	5.72982	0.0153499	0.0793326	5.19583	0.0891369	0.0623114	0.0476053
C7	O1	54.59	5.07309	0.014484	0.0662779	4.97896	0.0733257	0.0541059	0.0418119
C7	O1	54.67	9.3333	0.0143139	0.120503	4.93634	0.194956	0.0525731	0.0407221
C7	O1	54.75	6.9212	0.0143139	0.0893605	4.93634	0.120684	0.0525731	0.0407221
C7	O1	54.84	4.99496	0.0157254	0.0708502	5.28991	0.0715228	0.0660845	0.0502481
C7	O1	54.92	4.32357	0.0172034	0.0670907	5.6601	0.0567402	0.0822192	0.0614197
C7	O1	55	2.86789	0.019731	0.0510408	6.29321	0.0293717	0.114753	0.083439
C7	O1	55.09	3.33603	0.0205611	0.0618705	6.50115	0.0374335	0.12685	0.0914897
C7	O1	55.17	3.03817	0.0218253	0.0598108	6.81781	0.0322188	0.146661	0.104542
C7	O1	55.25	3.33603	0.019731	0.0593724	6.29321	0.0374335	0.114753	0.083439
C7	O1	55.34	1.67526	0.0151747	0.0229302	5.15195	0.0124002	0.0605961	0.0463996
C7	O1	55.42	4.68856	0.0141237	0.0597301	4.8887	0.064617	0.0508902	0.0395225
C7	O1	55.5	8.972	0.0141237	0.114299	4.8887	0.182993	0.0508902	0.0395225
C7	O1	55.59	8.1712	0.0134576	0.0991886	4.72187	0.157509	0.0452496	0.0354779
C7	O1	55.67	3.52157	0.0143139	0.0454674	4.93634	0.0408286	0.0525731	0.0407221
C7	O1	55.75	7.0201	0.014484	0.0917148	4.97896	0.123462	0.0541059	0.0418119
C7	O1	55.84	2.54135	0.0136226	0.0312272	4.7632	0.0241948	0.0466107	0.0364575
C7	O1	55.92	6.08017	0.0136226	0.0747109	4.7632	0.0980393	0.0466107	0.0364575
C7	O1	56	4.18319	0.0136226	0.0514015	4.7632	0.0538143	0.0466107	0.0364575
C7	O1	56.09	5.6456	0.0131307	0.0668657	4.63997	0.0870447	0.0426222	0.0335802
C7	O1	56.17	8.6229	0.0131307	0.102128	4.63997	0.171707	0.0426222	0.0335802
C7	O1	56.25	6.44516	0.0131307	0.0763356	4.63997	0.107649	0.0426222	0.0335802
C7	O1	56.34	5.07309	0.0136226	0.0623362	4.7632	0.0733257	0.0466107	0.0364575
C7	O1	56.42	5.90316	0.0141237	0.0752036	4.8887	0.0935016	0.0508902	0.0395225
C7	O1	56.5	7.0201	0.0150005	0.0949852	5.10833	0.123462	0.0589185	0.0452178
C7	O1	56.59	4.18319	0.0189423	0.0714738	6.09567	0.0538143	0.103915	0.0761684
C7	O1	56.67	7.9515	0.0215903	0.154851	6.75894	0.150772	0.14285	0.102042
C7	O1	56.75	4.99496	0.0195323	0.0880019	6.24345	0.0715228	0.111963	0.0815729
C7	O1	56.84	3.15536	0.0168104	0.0478447	5.56167	0.0342353	0.0777264	0.0583284
C7	O1	56.92	2.43759	0.0168104	0.0369612	5.56167	0.02263	0.0777264	0.0583284
C7	O1	57	4.83993	0.0203583	0.0888766	6.45035	0.0679957	0.123829	0.0894849
C7	O1	57.09	3.33603	0.0209698	0.0631002	6.60351	0.0374335	0.133069	0.0956037
C7	O1	57.17	2.92465	0.0209698	0.055319	6.60351	0.0303097	0.133069	0.0956037
C7	O1	57.25	2.43759	0.0209698	0.0461064	6.60351	0.02263	0.133069	0.0956037
C7	O1	57.34	2.81234	0.0209698	0.0531947	6.60351	0.0284645	0.133069	0.0956037
C7	O1	57.42	4.76425	0.0222463	0.0956003	6.92326	0.0662983	0.153636	0.109102
C7	O1	57.5	5.72982	0.0237787	0.122895	7.30709	0.0891369	0.180656	0.126617
C7	O1	57.59	5.90316	0.0237787	0.126613	7.30709	0.0935016	0.180656	0.126617
C7	O1	57.67	3.33603	0.0213825	0.064342	6.70688	0.0374335	0.139528	0.09986
C7	O1	57.75	5.07309	0.0237787	0.10881	7.30709	0.0733257	0.180656	0.126617
C7	O1	57.84	9.2137	0.0251368	0.208906	7.64727	0.190964	0.206784	0.143353
C7	O1	57.92	6.35238	0.0244392	0.140033	7.47253	0.105174	0.193103	0.134613
C7	O1	58	3.97689	0.0251368	0.0901697	7.64727	0.0496212	0.206784	0.143353
C7	O1	58.09	4.91684	0.0255885	0.113485	7.7604	0.0697371	0.215936	0.149173
C7	O1	58.17	9.0916	0.0274646	0.225227	8.23033	0.186921	0.256483	0.174731
C7	O1	58.25	9.2137	0.0279366	0.232174	8.34855	0.190964	0.267335	0.181514
C7	O1	58.34	7.3216	0.0294071	0.194207	8.71688	0.132077	0.302856	0.203565
C7	O1	58.42	8.8548	0.0309153	0.246921	9.09466	0.179174	0.342029	0.22764
C7	O1	58.5	13.2811	0.0291644	0.349377	8.6561	0.343294	0.296814	0.199829
C7	O1	58.59	8.7376	0.0314159	0.247599	9.22006	0.175385	0.355656	0.235962
C7	O1	58.67	6.8236	0.0311651	0.191818	9.15723	0.117966	0.34879	0.231772
C7	O1	58.75	4.25277	0.0311651	0.119549	9.15723	0.0552572	0.34879	0.231772
C7	O1	58.84	7.4242	0.0311651	0.208701	9.15723	0.135058	0.34879	0.231772
C7	O1	58.92	8.1712	0.0311651	0.2297	9.15723	0.157509	0.34879	0.231772
C7	O1	59	8.8548	0.0314159	0.25092	9.22006	0.179174	0.355656	0.235962
C7	O1	59.09	9.7069	0.0345372	0.302394	10.0019	0.207623	0.447791	0.291597
C7	O1	59.17	6.8236	0.0319206	0.196468	9.34647	0.117966	0.369711	0.244518
C7	O1	59.25	6.16928	0.0337511	0.187815	9.80499	0.100354	0.423408	0.276973
C7	O1	59.34	5.99105	0.0338163	0.182741	9.82131	0.0957445	0.425399	0.278169
C7	O1	59.42	7.3216	0.0359009	0.237093	10.3435	0.132077	0.492014	0.31796
C7	O1	59.5	7.5267	0.0359009	0.243734	10.3435	0.138062	0.492014	0.31796
C7	O1	59.59	5.99105	0.0359009	0.194006	10.3435	0.0957445	0.492014	0.31796
C7	O1	59.67	9.2137	0.0370177	0.307645	10.6232	0.190964	0.530071	0.340493
C7	O1	59.75	12.0409	0.0370177	0.402045	10.6232	0.293343	0.530071	0.340493
C7	O1	59.84	12.3436	0.0378407	0.421315	10.8293	0.305261	0.559188	0.357644
C7	O1	59.92	5.90316	0.038987	0.207592	11.1165	0.0935016	0.601284	0.382313
C7	O1	60	10.7567	0.039549	0.383726	11.2572	0.244801	0.622581	0.394739
C7	O1	60.09	9.8338	0.039549	0.350803	11.2572	0.211994	0.622581	0.394739
C7	O1	60.17	10.4857	0.0433736	0.410232	12.2152	0.234984	0.779282	0.48519
C7	O1	60.25	12.9637	0.0433736	0.507179	12.2152	0.33023	0.779282	0.48519
C7	O1	60.34	7.2191	0.0403995	0.263067	11.4703	0.129124	0.655644	0.413964
C7	O1	60.42	10.4857	0.0398315	0.37673	11.328	0.234984	0.633451	0.401069
C7	O1	60.5	12.3436	0.0424557	0.472698	11.9853	0.305261	0.739778	0.462539
C7	O1	60.59	9.3333	0.040115	0.337714	11.399	0.194956	0.644472	0.407477
C7	O1	60.67	3.58383	0.0403995	0.130596	11.4703	0.0419926	0.655644	0.413964
C7	O1	60.75	6.9212	0.0418734	0.261412	11.8394	0.120684	0.715343	0.44848
C7	O1	60.84	12.9637	0.0424557	0.496445	11.9853	0.33023	0.739778	0.462539
C7	O1	60.92	9.5824	0.042164	0.364437	11.9122	0.203369	0.727479	0.455468
C7	O1	61	12.6488	0.0445629	0.508428	12.5131	0.317458	0.832272	0.515428
C7	O1	61.09	13.7743	0.0445629	0.553668	12.5131	0.363971	0.832272	0.515428
C7	O1	61.17	11.6014	0.0442641	0.4632	12.4383	0.276359	0.818764	0.507735
C7	O1	61.25	11.1717	0.0415837	0.419034	11.7669	0.260125	0.703368	0.441576
C7	O1	61.34	9.2137	0.0445629	0.370351	12.5131	0.190964	0.832272	0.515428
C7	O1	61.42	12.9637	0.0445629	0.521085	12.5131	0.33023	0.832272	0.515428
C7	O1	61.5	5.72982	0.0445629	0.230314	12.5131	0.0891369	0.832272	0.515428
C7	O1	61.59	9.7069	0.0445629	0.390176	12.5131	0.207623	0.832272	0.515428
C7	O1	61.67	12.3436	0.0461102	0.513387	12.9007	0.305261	0.904306	0.556286
C7	O1	61.75	10.62	0.0427484	0.409497	12.0586	0.23983	0.752242	0.469696
C7	O1	61.84	5.31356	0.0433736	0.207882	12.2152	0.0789801	0.779282	0.48519
C7	O1	61.92	7.7367	0.0445629	0.310982	12.5131	0.144292	0.832272	0.515428
C7	O1	62	10.7567	0.0445629	0.432373	12.5131	0.244801	0.832272	0.515428
C7	O1	62.09	14.1063	0.0439662	0.559421	12.3637	0.378145	0.805431	0.500131
C7	O2	17.2	4.47062	0.00983445	0.0396574	3.81433	0.0598672	0.0211023	0.0175998
C7	O2	17.45	5.6486	0.00983445	0.0501069	3.81433	0.0871189	0.0211023	0.0175998
C7	O2	17.7	6.54093	0.00872511	0.0514775	3.53647	0.110226	0.0157731	0.013469
C7	O2	17.95	4.76725	0.00768214	0.0330337	3.27522	0.0663653	0.0115732	0.0101336
C7	O2	18.2	6.17228	0.00854395	0.0475675	3.49109	0.100432	0.0149884	0.0128519
C7	O2	18.45	6.63614	0.00945155	0.0565751	3.71842	0.112811	0.0191596	0.016105
C7	O2	18.75	7.8471	0.00836468	0.0592059	3.44618	0.147609	0.014235	0.0122571
C7	O2	19	7.122	0.00836468	0.0537351	3.44618	0.126349	0.014235	0.0122571
C7	O2	19.25	8.5111	0.00983445	0.0754992	3.81433	0.16815	0.0211023	0.0175998
C7	O2	19.5	7.4272	0.00768214	0.0514653	3.27522	0.135146	0.0115732	0.0101336
C7	O2	19.75	7.9545	0.00872511	0.0626023	3.53647	0.150863	0.0157731	0.013469
C7	O2	20	8.1742	0.00734417	0.0541495	3.19057	0.157602	0.0103737	0.0091642
C7	O2	20.1	8.2841	0.0070138	0.0524089	3.10782	0.161014	0.00927515	0.00826834
C7	O2	20.25	8.2841	0.00639003	0.047748	2.95157	0.161014	0.00739512	0.00671446
C7	O2	20.35	7.4272	0.00717804	0.0480881	3.14895	0.135146	0.00981223	0.00870733
C7	O2	20.5	8.0644	0.00593102	0.0431428	2.8366	0.15422	0.00616897	0.00568403
C7	O2	20.6	8.5111	0.00578182	0.0443871	2.79923	0.16815	0.00579833	0.00536941
C7	O2	20.75	7.9545	0.00669103	0.0480079	3.02697	0.150863	0.00827107	0.007442
C7	O2	20.85	6.35538	0.00669103	0.0383567	3.02697	0.105254	0.00827107	0.007442
C7	O2	21	6.7314	0.00593102	0.0360115	2.8366	0.11542	0.00616897	0.00568403
C7	O2	21.1	6.17228	0.00593102	0.0330203	2.8366	0.100432	0.00616897	0.00568403
C7	O2	21.25	5.48136	0.00717804	0.0354896	3.14895	0.0830187	0.00981223	0.00870733
C7	O2	21.35	5.56437	0.00669103	0.0335827	3.02697	0.0850446	0.00827107	0.007442
C7	O2	21.5	5.15543	0.00578182	0.0268866	2.79923	0.0752441	0.00579833	0.00536941
C7	O2	21.6	5.07609	0.00578182	0.0264728	2.79923	0.0733953	0.00579833	0.00536941
C7	O2	21.75	4.47062	0.00654684	0.0264001	2.99085	0.0598672	0.00784423	0.00708831
C7	O2	21.85	4.47062	0.00608212	0.0245262	2.87445	0.0598672	0.00655819	0.00601279
C7	O2	22	4.6171	0.00578182	0.0240791	2.79923	0.0630446	0.00579833	0.00536941
C7	O2	22.1	4.32657	0.00593102	0.0231462	2.8366	0.0568033	0.00616897	0.00568403
C7	O2	22.25	2.49186	0.00493897	0.0111011	2.58811	0.0234435	0.00395262	0.00377563
C7	O2	22.35	3.21818	0.00521681	0.0151434	2.65771	0.0353351	0.00451535	0.0042669
C7	O2	22.5	2.13968	0.00507694	0.00979845	2.62267	0.0183603	0.00422655	0.00401544
C7	O2	22.6	0.2952	0.00428922	0.00114209	2.42536	0.000765713	0.00280483	0.00275473
C7	O2	22.7	1.90348	0.00379367	0.0065135	2.30124	0.0152193	0.00208082	0.00209368
C7	O2	22.85	0.77921	0.00391471	0.00275144	2.33156	0.00363256	0.00224598	0.00224592
C7	O2	22.95	1.1442	0.00333876	0.00344583	2.18729	0.00672723	0.00152518	0.00157371
C7	O2	23.1	1.1442	0.00300934	0.00310584	2.10478	0.00672723	0.00118469	0.00124766
C7	O2	23.2	0.95743	0.00311725	0.00269206	2.13181	0.0050547	0.00129066	0.00134987
C7	O2	23.35	0.0001	0.00241051	2.17428e-07	1.95479	2.07969e-09	0.00069064	0.000759848
C7	O2	23.45	0.20731	0.00280862	0.000525193	2.0545	0.000434368	0.0010016	0.00106928
C7	O2	23.6	0.20731	0.00260576	0.000487261	2.00369	0.000434368	0.000834671	0.000904329
C7	O2	23.7	0.35563	0.00222287	0.000713047	1.90778	0.00103229	0.000567093	0.000633962
C7	O2	23.85	1e-05	0.00231574	2.0888e-08	1.93105	5.17606e-11	0.000626451	0.000694694
C7	O2	23.95	1e-05	0.0019635	1.77107e-08	1.84282	5.17606e-11	0.000419383	0.000480434
C7	O2	24.2	1e-05	0.00155528	1.40287e-08	1.74057	5.17606e-11	0.000237927	0.000285369
C7	O2	24.45	1e-05	0.00159751	1.44095e-08	1.75114	5.17606e-11	0.000253942	0.000302975
C7	O2	24.7	1e-05	0.00148617	1.34053e-08	1.72326	5.17606e-11	0.000213026	0.000257801
C7	O2	24.95	1e-05	0.000711579	6.41844e-09	1.52924	5.17606e-11	3.55278e-05	4.97085e-05
C7	O2	25.2	1e-05	0.000602628	5.43571e-09	1.50195	5.17606e-11	2.3716e-05	3.42865e-05
C7	O2	25.5	0.2952	8.82473e-05	2.34977e-05	1.3731	0.000765713	2.21773e-07	4.68118e-07
C7	O2	25.75	1.7222	4.18539e-05	6.50168e-05	1.36148	0.0129622	3.61429e-08	8.83672e-08
C7	O2	26	1e-05	1e-05	9.02e-11	1.3535	5.17606e-11	1.11163e-09	3.6034e-09
C7	O2	26.25	1e-05	1e-05	9.02e-11	1.3535	5.17606e-11	1.11163e-09	3.6034e-09
C7	O2	26.5	1e-05	1e-05	9.02e-11	1.3535	5.17606e-11	1.11163e-09	3.6034e-09
C7	O2	26.75	1e-05	1e-05	9.02e-11	1.3535	5.17606e-11	1.11163e-09	3.6034e-09
C7	O2	26.85	1e-05	1e-05	9.02e-11	1.3535	5.17606e-11	1.11163e-09	3.6034e-09
C7	O2	27	1e-05	1e-05	9.02e-11	1.3535	5.17606e-11	1.11163e-09	3.6034e-09
C7	O2	27.1	1e-05	1e-05	9.02e-11	1.3535	5.17606e-11	1.11163e-09	3.6034e-09
C7	O2	27.25	1e-05	1e-05	9.02e-11	1.3535	5.17606e-11	1.11163e-09	3.6034e-09
C7	O2	27.35	1e-05	1e-05	9.02e-11	1.3535	5.17606e-11	1.11163e-09	3.6034e-09
C7	O2	27.5	1e-05	1e-05	9.02e-11	1.3535	5.17606e-11	1.11163e-09	3.6034e-09
C7	O2	27.6	0.12125	1e-05	1.09368e-06	1.3535	0.000183749	1.11163e-09	3.6034e-09
C7	O2	27.75	0.35563	1e-05	3.20778e-06	1.3535	0.00103229	1.11163e-09	3.6034e-09
C7	O2	27.85	0.01078	1e-05	9.72356e-08	1.3535	3.78721e-06	1.11163e-09	3.6034e-09
C7	O2	28	1e-05	1e-05	9.02e-11	1.3535	5.17606e-11	1.11163e-09	3.6034e-09
C7	O2	28.1	1e-05	1e-05	9.02e-11	1.3535	5.17606e-11	1.11163e-09	3.6034e-09
C7	O2	28.25	1e-05	1e-05	9.02e-11	1.3535	5.17606e-11	1.11163e-09	3.6034e-09
C7	O2	28.35	1e-05	1e-05	9.02e-11	1.3535	5.17606e-11	1.11163e-09	3.6034e-09
C7	O2	28.5	1e-05	1e-05	9.02e-11	1.3535	5.17606e-11	1.11163e-09	3.6034e-09
C7	O2	28.6	1e-05	1e-05	9.02e-11	1.3535	5.17606e-11	1.11163e-09	3.6034e-09
C7	O2	28.75	0.01078	1e-05	9.72356e-08	1.3535	3.78721e-06	1.11163e-09	3.6034e-09
C7	O2	28.85	1e-05	1e-05	9.02e-11	1.3535	5.17606e-11	1.11163e-09	3.6034e-09
C7	O2	29	1e-05	1e-05	9.02e-11	1.3535	5.17606e-11	1.11163e-09	3.6034e-09
C7	O2	29.1	1e-05	1e-05	9.02e-11	1.3535	5.17606e-11	1.11163e-09	3.6034e-09
C7	O2	29.25	1e-05	1e-05	9.02e-11	1.3535	5.17606e-11	1.11163e-09	3.6034e-09
C7	O2	29.35	1e-05	1e-05	9.02e-11	1.3535	5.17606e-11	1.11163e-09	3.6034e-09
C7	O2	29.45	0.32572	1e-05	2.93799e-06	1.3535	0.000896606	1.11163e-09	3.6034e-09
C7	O2	29.6	1e-05	1e-05	9.02e-11	1.3535	5.17606e-11	1.11163e-09	3.6034e-09
C7	O2	29.7	1.34196	1e-05	1.21045e-05	1.3535	0.00868747	1.11163e-09	3.6034e-09
C7	O2	29.85	1e-05	1e-05	9.02e-11	1.3535	5.17606e-11	1.11163e-09	3.6034e-09
C7	O2	29.95	1e-05	1e-05	9.02e-11	1.3535	5.17606e-11	1.11163e-09	3.6034e-09
C7	O2	30.1	0.2952	1e-05	2.6627e-06	1.3535	0.000765713	1.11163e-09	3.6034e-09
C7	O2	30.2	1e-05	1e-05	9.02e-11	1.3535	5.17606e-11	1.11163e-09	3.6034e-09
C7	O2	30.35	0.54423	1e-05	4.90895e-06	1.3535	0.00204265	1.11163e-09	3.6034e-09
C7	O2	30.45	1e-05	1e-05	9.02e-11	1.3535	5.17606e-11	1.11163e-09	3.6034e-09
C7	O2	30.6	1e-05	1e-05	9.02e-11	1.3535	5.17606e-11	1.11163e-09	3.6034e-09
C7	O2	30.7	1e-05	1e-05	9.02e-11	1.3535	5.17606e-11	1.11163e-09	3.6034e-09
C7	O2	30.85	0.32572	1e-05	2.93799e-06	1.3535	0.000896606	1.11163e-09	3.6034e-09
C7	O2	30.95	1e-05	1e-05	9.02e-11	1.3535	5.17606e-11	1.11163e-09	3.6034e-09
C7	O2	31.2	1e-05	1e-05	9.02e-11	1.3535	5.17606e-11	1.11163e-09	3.6034e-09
C7	O2	31.45	0.41727	1e-05	3.76378e-06	1.3535	0.00133398	1.11163e-09	3.6034e-09
C7	O2	31.7	0.6431	1e-05	5.80076e-06	1.3535	0.0026698	1.11163e-09	3.6034e-09
C7	O2	31.95	1e-05	1e-05	9.02e-11	1.3535	5.17606e-11	1.11163e-09	3.6034e-09
C7	O2	32.25	1e-05	1e-05	9.02e-11	1.3535	5.17606e-11	1.11163e-09	3.6034e-09
C7	O2	32.5	1e-05	1e-05	9.02e-11	1.3535	5.17606e-11	1.11163e-09	3.6034e-09
C7	O2	32.75	0.6431	1e-05	5.80076e-06	1.3535	0.0026698	1.11163e-09	3.6034e-09
C7	O2	33	0.32572	1e-05	2.93799e-06	1.3535	0.000896606	1.11163e-09	3.6034e-09
C7	O2	33.25	1e-05	1e-05	9.02e-11	1.3535	5.17606e-11	1.11163e-09	3.6034e-09
C7	O2	33.5	1e-05	1e-05	9.02e-11	1.3535	5.17606e-11	1.11163e-09	3.6034e-09
C7	O2	33.75	1e-05	1e-05	9.02e-11	1.3535	5.17606e-11	1.11163e-09	3.6034e-09
C7	O2	33.85	1e-05	1e-05	9.02e-11	1.3535	5.17606e-11	1.11163e-09	3.6034e-09
C7	O2	34	1e-05	1e-05	9.02e-11	1.3535	5.17606e-11	1.11163e-09	3.6034e-09
C7	O2	34.1	1e-05	1e-05	9.02e-11	1.3535	5.17606e-11	1.11163e-09	3.6034e-09
C7	O2	34.25	1e-05	1e-05	9.02e-11	1.3535	5.17606e-11	1.11163e-09	3.6034e-09
C7	O2	34.35	0.8848	1e-05	7.9809e-06	1.3535	0.00445388	1.11163e-09	3.6034e-09
C7	O2	34.5	0.0654	1e-05	5.89908e-07	1.3535	6.82631e-05	1.11163e-09	3.6034e-09
C7	O2	34.6	1e-05	1e-05	9.02e-11	1.3535	5.17606e-11	1.11163e-09	3.6034e-09
C7	O2	34.75	0.71024	1e-05	6.40636e-06	1.3535	0.00313078	1.11163e-09	3.6034e-09
C7	O2	34.85	0.41727	1e-05	3.76378e-06	1.3535	0.00133398	1.11163e-09	3.6034e-09
C7	O2	35	1e-05	1e-05	9.02e-11	1.3535	5.17606e-11	1.11163e-09	3.6034e-09
C7	O2	35.1	1e-05	1e-05	9.02e-11	1.3535	5.17606e-11	1.11163e-09	3.6034e-09
C7	O2	35.25	1e-05	1e-05	9.02e-11	1.3535	5.17606e-11	1.11163e-09	3.6034e-09
C7	O2	35.35	1e-05	1e-05	9.02e-11	1.3535	5.17606e-11	1.11163e-09	3.6034e-09
C7	O2	35.5	1e-05	1e-05	9.02e-11	1.3535	5.17606e-11	1.11163e-09	3.6034e-09
C7	O2	35.6	0.2952	1e-05	2.6627e-06	1.3535	0.000765713	1.11163e-09	3.6034e-09
C7	O2	35.75	1e-05	1e-05	9.02e-11	1.3535	5.17606e-11	1.11163e-09	3.6034e-09
C7	O2	35.85	0.14933	1e-05	1.34696e-06	1.3535	0.000256644	1.11163e-09	3.6034e-09
C7	O2	36	1e-05	1e-05	9.02e-11	1.3535	5.17606e-11	1.11163e-09	3.6034e-09
C7	O2	36.1	1e-05	1e-05	9.02e-11	1.3535	5.17606e-11	1.11163e-09	3.6034e-09
C7	O2	36.25	1e-05	1e-05	9.02e-11	1.3535	5.17606e-11	1.11163e-09	3.6034e-09
C7	O2	36.35	1e-05	1e-05	9.02e-11	1.3535	5.17606e-11	1.11163e-09	3.6034e-09
C7	O2	36.45	0.09318	1e-05	8.40484e-07	1.3535	0.000120446	1.11163e-09	3.6034e-09
C7	O2	36.6	1e-05	1e-05	9.02e-11	1.3535	5.17606e-11	1.11163e-09	3.6034e-09
C7	O2	36.7	0.03763	1e-05	3.39423e-07	1.3535	2.81291e-05	1.11163e-09	3.6034e-09
C7	O2	36.85	0.26591	1e-05	2.39851e-06	1.3535	0.000647551	1.11163e-09	3.6034e-09
C7	O2	36.95	0.14933	1e-05	1.34696e-06	1.3535	0.000256644	1.11163e-09	3.6034e-09
C7	O2	37.1	1e-05	1e-05	9.02e-11	1.3535	5.17606e-11	1.11163e-09	3.6034e-09
C7	O2	37.2	1e-05	1e-05	9.02e-11	1.3535	5.17606e-11	1.11163e-09	3.6034e-09
C7	O2	37.35	0.35563	1e-05	3.20778e-06	1.3535	0.00103229	1.11163e-09	3.6034e-09
C7	O2	37.45	1e-05	1e-05	9.02e-11	1.3535	5.17606e-11	1.11163e-09	3.6034e-09
C7	O2	37.7	1e-05	1e-05	9.02e-11	1.3535	5.17606e-11	1.11163e-09	3.6034e-09
C7	O2	37.95	1e-05	1e-05	9.02e-11	1.3535	5.17606e-11	1.11163e-09	3.6034e-09
C7	O2	38.2	0.12125	1e-05	1.09368e-06	1.3535	0.000183749	1.11163e-09	3.6034e-09
C7	O2	38.45	1e-05	1e-05	9.02e-11	1.3535	5.17606e-11	1.11163e-09	3.6034e-09
C7	O3	2.45	6.92828	0.041259	0.25784	11.6856	0.120882	0.690088	0.433908
C7	O3	2.7	7.29693	0.0434844	0.286207	12.243	0.131364	0.784133	0.487964
C7	O3	2.8	6.92828	0.0436324	0.272672	12.28	0.120882	0.790638	0.491683
C7	O3	2.95	6.57549	0.0431524	0.255941	12.1598	0.111162	0.769652	0.479677
C7	O3	3.05	7.29693	0.0418734	0.275603	11.8394	0.131364	0.715343	0.44848
C7	O3	3.2	8.4957	0.0396901	0.30415	11.2926	0.167662	0.627997	0.397894
C7	O3	3.3	8.0806	0.0406135	0.29602	11.5239	0.154717	0.664124	0.418882
C7	O3	3.45	8.2857	0.0402927	0.301136	11.4435	0.161064	0.651437	0.411522
C7	O3	3.55	8.4957	0.0402927	0.308768	11.4435	0.167662	0.651437	0.411522
C7	O3	3.7	8.0806	0.0406135	0.29602	11.5239	0.154717	0.664124	0.418882
C7	O3	3.8	8.3907	0.0402927	0.304952	11.4435	0.164351	0.651437	0.411522
C7	O3	3.9	8.3907	0.039373	0.297991	11.2131	0.164351	0.615862	0.390823
C7	O3	3.95	8.0806	0.0390571	0.284675	11.134	0.154717	0.603914	0.383849
C7	O3	4.05	8.1832	0.0384638	0.283911	10.9854	0.15788	0.581849	0.370941
C7	O3	4.15	8.7105	0.0396901	0.31184	11.2926	0.174513	0.627997	0.397894
C7	O3	4.2	7.7791	0.0402927	0.282724	11.4435	0.145563	0.651437	0.411522
C7	O3	4.3	7.9781	0.039373	0.283338	11.2131	0.151581	0.615862	0.390823
C7	O3	4.4	7.7791	0.039373	0.27627	11.2131	0.145563	0.615862	0.390823
C7	O3	4.45	8.2857	0.0378407	0.28281	10.8293	0.161064	0.559188	0.357644
C7	O3	4.55	7.7791	0.0378407	0.265519	10.8293	0.145563	0.559188	0.357644
C7	O3	4.65	7.7791	0.0372568	0.261422	10.6831	0.145563	0.538436	0.345427
C7	O3	4.7	7.7791	0.0381516	0.2677	10.9072	0.145563	0.570429	0.364245
C7	O3	4.8	7.9781	0.0381516	0.274548	10.9072	0.151581	0.570429	0.364245
C7	O3	4.9	8.6031	0.0369495	0.286728	10.6061	0.171075	0.5277	0.339093
C7	O3	4.95	7.878	0.0369495	0.262562	10.6061	0.148542	0.5277	0.339093
C7	O3	5.05	7.7791	0.0366435	0.257118	10.5295	0.145563	0.517134	0.332848
C7	O3	5.15	7.7791	0.0366435	0.257118	10.5295	0.145563	0.517134	0.332848
C7	O3	5.3	7.6802	0.0360354	0.249636	10.3771	0.142606	0.496508	0.320628
C7	O3	5.4	8.0806	0.0363388	0.264863	10.4531	0.154717	0.506738	0.326694
C7	O3	5.55	7.4874	0.0351659	0.237497	10.1593	0.136907	0.467874	0.303594
C7	O3	5.65	7.01983	0.0351659	0.222666	10.1593	0.123455	0.467874	0.303594
C7	O3	5.8	7.4874	0.0351659	0.237497	10.1593	0.136907	0.467874	0.303594
C7	O3	5.9	7.01983	0.034307	0.217228	9.94421	0.123455	0.440567	0.287271
C7	O3	6.05	7.39214	0.0328777	0.219219	9.5862	0.134124	0.397251	0.261208
C7	O3	6.15	7.39214	0.0328777	0.219219	9.5862	0.134124	0.397251	0.261208
C7	O3	6.3	7.878	0.0334263	0.237526	9.72362	0.148542	0.413566	0.27105
C7	O3	6.4	7.878	0.0334263	0.237526	9.72362	0.148542	0.413566	0.27105
C7	O3	6.55	7.29693	0.0325891	0.214496	9.51391	0.131364	0.388824	0.256111
C7	O3	6.65	7.39214	0.0325891	0.217294	9.51391	0.134124	0.388824	0.256111
C7	O3	6.9	7.20416	0.0311964	0.202719	9.16507	0.128695	0.349642	0.232293
C7	O3	7.15	6.32037	0.0303878	0.17324	8.96252	0.104325	0.328008	0.21905
C7	O3	7.4	7.01983	0.0309153	0.195752	9.09466	0.123455	0.342029	0.22764
C7	O3	7.65	7.4874	0.0287722	0.194317	8.55787	0.136907	0.287201	0.193874
C7	O3	7.9	7.5826	0.0282634	0.193308	8.43042	0.13971	0.275005	0.186294
C7	O3	8.2	7.878	0.0277296	0.197045	8.29671	0.148542	0.262543	0.178522
C7	O3	8.45	7.878	0.0285023	0.202536	8.49026	0.148542	0.280692	0.189832
C7	O3	8.7	7.39214	0.0279959	0.186668	8.3634	0.134124	0.268716	0.182376
C7	O3	8.95	6.32037	0.0279959	0.159604	8.3634	0.104325	0.268716	0.182376
C7	O3	9.2	6.66216	0.0272301	0.163633	8.1716	0.113521	0.25119	0.171414
C7	O3	9.45	5.75396	0.0267062	0.138607	8.04036	0.08974	0.239597	0.164131
C7	O3	9.55	6.75005	0.0272301	0.165792	8.1716	0.115933	0.25119	0.171414
C7	O3	9.7	7.20416	0.0267062	0.173541	8.04036	0.128695	0.239597	0.164131
C7	O3	9.8	6.4046	0.0267062	0.15428	8.04036	0.106564	0.239597	0.164131
C7	O3	9.95	5.99078	0.0264461	0.142906	7.97522	0.0957376	0.233962	0.16058
C7	O3	10.05	5.91143	0.0259584	0.138413	7.85306	0.0937118	0.223607	0.154036
C7	O3	10.2	5.91143	0.0261873	0.139634	7.91041	0.0937118	0.228434	0.157089
C7	O3	10.3	6.4046	0.0261873	0.151283	7.91041	0.106564	0.228434	0.157089
C7	O3	10.45	6.75005	0.0264461	0.161018	7.97522	0.115933	0.233962	0.16058
C7	O3	10.55	6.4046	0.0264461	0.152778	7.97522	0.106564	0.233962	0.16058
C7	O3	10.7	5.59893	0.025702	0.129801	7.78884	0.0858934	0.218274	0.150657
C7	O3	10.8	5.83209	0.025702	0.135207	7.78884	0.0917025	0.218274	0.150657
C7	O3	10.95	5.91143	0.0261873	0.139634	7.91041	0.0937118	0.228434	0.157089
C7	O3	11.05	5.08257	0.0261873	0.120055	7.91041	0.0735457	0.228434	0.157089
C7	O3	11.15	5.83209	0.0261873	0.13776	7.91041	0.0917025	0.228434	0.157089
C7	O3	11.2	6.75005	0.0272301	0.165792	8.1716	0.115933	0.25119	0.171414
C7	O3	11.3	5.91143	0.0269675	0.143794	8.10582	0.0937118	0.245339	0.167742
C7	O3	11.4	5.22662	0.0277296	0.130729	8.29671	0.0769176	0.262543	0.178522
C7	O3	11.45	5.75396	0.0261873	0.135914	7.91041	0.08974	0.228434	0.157089
C7	O3	11.55	5.83209	0.0264461	0.139121	7.97522	0.0917025	0.233962	0.16058
C7	O3	11.65	5.67584	0.0261873	0.134069	7.91041	0.0877938	0.228434	0.157089
C7	O3	11.7	5.99078	0.025702	0.138886	7.78884	0.0957376	0.218274	0.150657
C7	O3	11.8	5.83209	0.0264461	0.139121	7.97522	0.0917025	0.233962	0.16058
C7	O3	11.9	5.22662	0.0259584	0.122378	7.85306	0.0769176	0.223607	0.154036
C7	O3	11.95	5.01177	0.0254469	0.115036	7.72494	0.0719093	0.213042	0.147335
C7	O3	12.05	5.99078	0.0254469	0.137507	7.72494	0.0957376	0.213042	0.147335
C7	O3	12.15	5.59893	0.025702	0.129801	7.78884	0.0858934	0.218274	0.150657
C7	O3	12.3	6.57549	0.0251931	0.149422	7.66136	0.111162	0.207911	0.144071
C7	O3	12.4	6.15435	0.0232622	0.129134	7.17773	0.0999649	0.171261	0.120553
C7	O3	12.55	5.1546	0.024218	0.112601	7.41713	0.0752246	0.188881	0.131905
C7	O3	12.65	5.08257	0.0232622	0.106645	7.17773	0.0735457	0.171261	0.120553
C7	O3	12.8	4.66876	0.0227782	0.095924	7.05648	0.0641798	0.162723	0.115018
C7	O3	12.9	5.67584	0.0233434	0.119509	7.19806	0.0877938	0.172718	0.121495
C7	O3	13.05	4.28057	0.0228585	0.0882584	7.0766	0.0558377	0.164122	0.115927
C7	O3	13.15	5.75396	0.0227782	0.11822	7.05648	0.08974	0.162723	0.115018
C7	O3	13.3	5.67584	0.0241354	0.123564	7.39642	0.0877938	0.187316	0.130901
C7	O3	13.4	4.34283	0.0238882	0.0935755	7.33451	0.0571461	0.182685	0.127924
C7	O3	13.65	5.3731	0.0247171	0.119792	7.54213	0.0804044	0.198486	0.138058
C7	O3	13.9	5.29986	0.0250246	0.119629	7.61915	0.0786537	0.204545	0.141926
C7	O3	14.15	5.99078	0.0253621	0.137049	7.70371	0.0957376	0.211321	0.146241
C7	O3	14.4	6.83917	0.0261873	0.161548	7.91041	0.118398	0.228434	0.157089
C7	O3	14.65	5.75396	0.0245502	0.127417	7.50033	0.08974	0.195242	0.135983
C7	O3	14.9	6.66216	0.0245502	0.147529	7.50033	0.113521	0.195242	0.135983
C7	O3	15.2	6.4046	0.0240528	0.138952	7.37575	0.106564	0.185762	0.129903
C7	O3	15.45	5.83209	0.0253621	0.133419	7.70371	0.0917025	0.211321	0.146241
C7	O3	15.7	6.32037	0.0263597	0.150276	7.95358	0.104325	0.232108	0.15941
C7	O3	15.95	6.83917	0.0270549	0.1669	8.12771	0.118398	0.247277	0.168959
C7	O3	16.2	7.29693	0.0275528	0.181348	8.25242	0.131364	0.25849	0.175988
C7	O3	16.45	7.5826	0.0284126	0.194328	8.46779	0.13971	0.278548	0.188499
C7	O3	16.55	7.6802	0.0289529	0.200573	8.60313	0.142606	0.291607	0.196605
C7	O3	16.7	7.878	0.0300181	0.213307	8.86994	0.148542	0.318389	0.21314
C7	O3	16.8	7.878	0.0287722	0.204454	8.55787	0.148542	0.287201	0.193874
C7	O3	16.95	7.6802	0.0287722	0.199321	8.55787	0.142606	0.287201	0.193874
C7	O3	17.05	8.3907	0.029316	0.221875	8.69406	0.164351	0.300579	0.202158
C7	O3	17.2	8.4957	0.0296507	0.227217	8.77792	0.167662	0.308995	0.207354
C7	O3	17.3	8.1832	0.0296507	0.218859	8.77792	0.15788	0.308995	0.207354
C7	O3	17.45	9.0401	0.0329742	0.268877	9.61037	0.185226	0.400093	0.262924
C7	O3	17.55	8.7105	0.0331676	0.260593	9.65881	0.174513	0.405823	0.266383
C7	O3	17.7	9.3819	0.0337186	0.285343	9.79683	0.196587	0.422416	0.276376
C7	O3	17.8	9.4966	0.0345042	0.295561	9.99362	0.200456	0.446753	0.290976
C7	O3	17.9	9.4966	0.0348674	0.298671	10.0846	0.200456	0.458273	0.297864
C7	O3	17.95	9.4966	0.0348674	0.298671	10.0846	0.200456	0.458273	0.297864
C7	O3	18.05	9.3819	0.0368474	0.31182	10.5805	0.196587	0.524159	0.337001
C7	O3	18.15	9.731	0.0372568	0.327016	10.6831	0.208451	0.538436	0.345427
C7	O3	18.2	9.6138	0.0320791	0.278179	9.38618	0.204439	0.374192	0.24724
C7	O3	18.3	10.2169	0.0380478	0.350635	10.8812	0.225397	0.566662	0.362034
C7	O3	18.4	9.8506	0.0384638	0.341761	10.9854	0.212576	0.581849	0.370941
C7	O3	18.45	9.9727	0.0388472	0.349445	11.0814	0.216818	0.596052	0.379254
C7	O3	18.55	10.2169	0.0380478	0.350635	10.8812	0.225397	0.566662	0.362034
C7	O3	18.65	10.2169	0.040115	0.369686	11.399	0.225397	0.644472	0.407477
C7	O3	18.7	10.0923	0.0388472	0.353636	11.0814	0.221004	0.596052	0.379254
C7	O3	18.8	10.4659	0.0382556	0.361142	10.9333	0.234272	0.574216	0.366467
C7	O3	18.9	10.2169	0.0402927	0.371323	11.4435	0.225397	0.651437	0.411522
C7	O3	18.95	10.2169	0.0390571	0.359936	11.134	0.225397	0.603914	0.383849
C7	O3	19.05	10.2169	0.0394785	0.36382	11.2396	0.225397	0.619886	0.393169
C7	O3	19.15	10.5928	0.0388472	0.371173	11.0814	0.238845	0.596052	0.379254
C7	O3	19.2	10.0923	0.0386727	0.352047	11.0377	0.221004	0.589562	0.375458
C7	O3	19.3	10.2169	0.0384638	0.354469	10.9854	0.225397	0.581849	0.370941
C7	O3	19.4	10.2169	0.0390571	0.359936	11.134	0.225397	0.603914	0.383849
C7	O3	19.55	10.2169	0.0394785	0.36382	11.2396	0.225397	0.619886	0.393169
C7	O3	19.65	10.2169	0.0388472	0.358002	11.0814	0.225397	0.596052	0.379254
C7	O3	19.8	9.731	0.0411511	0.361198	11.6585	0.208451	0.685705	0.431375
C7	O3	19.9	9.9727	0.0417646	0.375688	11.8122	0.216818	0.710834	0.445881
C7	O3	20.05	10.0923	0.0437065	0.397871	12.2986	0.221004	0.793906	0.493551
C7	O3	20.15	9.9727	0.0432629	0.389166	12.1875	0.216818	0.774455	0.482427
C7	O3	20.3	10.0923	0.0447877	0.407714	12.5694	0.221004	0.842518	0.521257
C7	O3	20.4	9.9727	0.0452389	0.406941	12.6824	0.216818	0.863312	0.533068
C7	O3	20.55	9.9727	0.0417646	0.375688	11.8122	0.216818	0.710834	0.445881
C7	O3	20.65	9.4966	0.0424192	0.36336	11.9762	0.200456	0.738232	0.461651
C7	O3	20.9	9.3819	0.0409357	0.346417	11.6046	0.196587	0.677007	0.426343
C7	O3	21.15	9.6138	0.0426385	0.369746	12.0311	0.204439	0.747549	0.467002
C7	O3	21.4	9.2671	0.0419822	0.350926	11.8667	0.192742	0.719875	0.451091
C7	O3	21.65	9.1524	0.0430788	0.355636	12.1414	0.18893	0.766463	0.47785
C7	O3	21.9	9.1524	0.0419822	0.346583	11.8667	0.18893	0.719875	0.451091
C7	O3	22.2	9.4966	0.0409357	0.350652	11.6046	0.200456	0.677007	0.426343
C7	O3	22.45	9.6138	0.0415837	0.360599	11.7669	0.204439	0.703368	0.441576
C7	O3	22.7	8.7105	0.0399023	0.313507	11.3457	0.174513	0.636192	0.402663
C7	O3	22.95	8.6031	0.0405064	0.31433	11.4971	0.171075	0.659873	0.416417
C7	O3	23.2	8.2857	0.0388472	0.290332	11.0814	0.161064	0.596052	0.379254
C7	O3	23.45	8.3907	0.0396901	0.300391	11.2926	0.164351	0.627997	0.397894
C7	O3	23.55	8.8204	0.0396901	0.315775	11.2926	0.178058	0.627997	0.397894
C7	O3	23.7	9.0401	0.0394785	0.321915	11.2396	0.185226	0.619886	0.393169
C7	O3	23.8	8.4957	0.0392675	0.300912	11.1867	0.167662	0.611859	0.388488
C7	O3	23.95	8.8204	0.0386727	0.30768	11.0377	0.178058	0.589562	0.375458
C7	O3	24.05	9.0401	0.0386727	0.315344	11.0377	0.185226	0.589562	0.375458
C7	O3	24.2	8.9302	0.0386727	0.31151	11.0377	0.181627	0.589562	0.375458
C7	O3	24.3	8.6031	0.0374281	0.290442	10.726	0.171075	0.544475	0.348986
C7	O3	24.45	9.0401	0.0390571	0.318478	11.134	0.185226	0.603914	0.383849
C7	O3	24.55	9.0401	0.0378407	0.308559	10.8293	0.185226	0.559188	0.357644
C7	O3	24.7	8.9302	0.0378407	0.304808	10.8293	0.181627	0.559188	0.357644
C7	O3	24.8	8.1832	0.0384638	0.283911	10.9854	0.15788	0.581849	0.370941
C7	O3	24.9	7.878	0.0378407	0.268894	10.8293	0.148542	0.559188	0.357644
C7	O3	24.95	7.9781	0.0364402	0.262233	10.4786	0.151581	0.510185	0.328735
C7	O3	25.05	7.9781	0.0364402	0.262233	10.4786	0.151581	0.510185	0.328735
C7	O3	25.15	8.1832	0.0364402	0.268974	10.4786	0.15788	0.510185	0.328735
C7	O3	25.2	8.8204	0.0354656	0.282165	10.2344	0.178058	0.477633	0.309409
C7	O3	25.3	8.4957	0.0350662	0.268717	10.1344	0.167662	0.464656	0.301675
C7	O3	25.4	7.878	0.0341103	0.242386	9.89494	0.148542	0.434449	0.283603
C7	O3	25.45	7.7791	0.0341103	0.239343	9.89494	0.145563	0.434449	0.283603
C7	O3	25.55	7.6802	0.0327813	0.227094	9.56207	0.142606	0.394426	0.2595
C7	O3	25.65	7.39214	0.0327813	0.218576	9.56207	0.134124	0.394426	0.2595
C7	O3	25.7	6.92828	0.0333615	0.208486	9.70739	0.120882	0.411619	0.269878
C7	O3	25.8	8.1832	0.0318573	0.235146	9.33061	0.15788	0.36793	0.243436
C7	O3	25.9	7.9781	0.0318573	0.229253	9.33061	0.151581	0.36793	0.243436
C7	O3	25.95	7.4874	0.0318573	0.215152	9.33061	0.136907	0.36793	0.243436
C7	O3	26.05	7.7791	0.0318573	0.223535	9.33061	0.145563	0.36793	0.243436
C7	O3	26.15	7.29693	0.0312904	0.205948	9.18862	0.131364	0.35221	0.23386
C7	O3	26.2	7.11138	0.0311026	0.199506	9.14157	0.126047	0.34709	0.230734
C7	O3	26.3	7.6802	0.0311026	0.215464	9.14157	0.142606	0.34709	0.230734
C7	O3	26.4	8.6031	0.0305734	0.23725	9.00903	0.171075	0.332904	0.222053
C7	O3	26.55	7.4874	0.0309153	0.208791	9.09466	0.136907	0.342029	0.22764
C7	O3	26.65	8.0806	0.0309153	0.225332	9.09466	0.154717	0.342029	0.22764
C7	O3	26.8	7.20416	0.0300181	0.195062	8.86994	0.128695	0.318389	0.21314
C7	O3	26.9	7.7791	0.029316	0.205703	8.69406	0.145563	0.300579	0.202158
C7	O3	27.05	8.0806	0.0289529	0.211029	8.60313	0.154717	0.291607	0.196605
C7	O3	27.15	7.20416	0.0298341	0.193867	8.82386	0.128695	0.313664	0.210231
C7	O3	27.3	7.6802	0.0291342	0.201828	8.64852	0.142606	0.296066	0.199366
C7	O3	27.4	7.29693	0.0284126	0.187007	8.46779	0.131364	0.278548	0.188499
C7	O3	27.55	7.39214	0.0280849	0.187262	8.38571	0.134124	0.2708	0.183675
C7	O3	27.65	6.83917	0.0280849	0.173254	8.38571	0.118398	0.2708	0.183675
C7	O3	27.9	6.32037	0.0277296	0.158086	8.29671	0.104325	0.262543	0.178522
C7	O3	28.15	7.01983	0.0273765	0.173345	8.20828	0.123455	0.254487	0.173482
C7	O3	28.4	7.11138	0.025702	0.164865	7.78884	0.126047	0.218274	0.150657
C7	O3	28.65	6.75005	0.0247171	0.150491	7.54213	0.115933	0.198486	0.138058
C7	O3	28.9	6.07256	0.0247171	0.135387	7.54213	0.0978425	0.198486	0.138058
C7	O3	29.2	5.91143	0.0247171	0.131794	7.54213	0.0937118	0.198486	0.138058
C7	O3	29.45	6.23736	0.0250246	0.140791	7.61915	0.102136	0.204545	0.141926
C7	O3	29.7	5.91143	0.0232622	0.124037	7.17773	0.0937118	0.171261	0.120553
C7	O3	29.95	6.57549	0.024218	0.143639	7.41713	0.111162	0.188881	0.131905
C7	O3	30.2	6.66216	0.0260441	0.156506	7.87453	0.113521	0.225407	0.155176
C7	O3	30.45	6.23736	0.0261873	0.147333	7.91041	0.102136	0.228434	0.157089
C7	O3	30.7	6.15435	0.0272301	0.15116	8.1716	0.0999649	0.25119	0.171414
C7	O3	30.8	6.07256	0.0268803	0.147235	8.08397	0.0978425	0.243413	0.166531
C7	O3	30.95	5.52325	0.0258728	0.128897	7.83161	0.0840388	0.221818	0.152903
C7	O3	31.05	6.23736	0.0275528	0.155015	8.25242	0.102136	0.25849	0.175988
C7	O3	31.2	5.59893	0.0277296	0.140041	8.29671	0.0858934	0.262543	0.178522
C7	O3	31.3	5.75396	0.0273765	0.142086	8.20828	0.08974	0.254487	0.173482
C7	O3	31.45	6.66216	0.0280849	0.16877	8.38571	0.113521	0.2708	0.183675
C7	O3	31.55	4.66876	0.0284126	0.119652	8.46779	0.0641798	0.278548	0.188499
C7	O3	31.7	6.32037	0.0275528	0.157078	8.25242	0.104325	0.25849	0.175988
C7	O3	31.8	6.23736	0.0291342	0.163912	8.64852	0.102136	0.296066	0.199366
C7	O3	31.95	4.66876	0.0282634	0.119023	8.43042	0.0641798	0.275005	0.186294
C7	O3	32.05	5.75396	0.0284126	0.147463	8.46779	0.08974	0.278548	0.188499
C7	O3	32.15	4.87261	0.0280849	0.123436	8.38571	0.0687336	0.2708	0.183675
C7	O3	32.2	4.60284	0.029316	0.121713	8.69406	0.0627325	0.300579	0.202158
C7	O3	32.3	5.44756	0.0287722	0.141378	8.55787	0.0821992	0.287201	0.193874
C7	O3	32.4	6.32037	0.0280849	0.160111	8.38571	0.104325	0.2708	0.183675
C7	O3	32.45	5.59893	0.0280849	0.141835	8.38571	0.0858934	0.2708	0.183675
C7	O3	32.55	5.99078	0.0294983	0.1594	8.73974	0.0957376	0.305147	0.204979
C7	O3	32.65	4.66876	0.0284126	0.119652	8.46779	0.0641798	0.278548	0.188499
C7	O3	32.7	5.08257	0.0284126	0.130257	8.46779	0.0735457	0.278548	0.188499
C7	O3	32.8	5.59893	0.027907	0.140937	8.34114	0.0858934	0.266646	0.181084
C7	O3	32.9	6.48882	0.027907	0.163337	8.34114	0.108821	0.266646	0.181084
C7	O3	32.95	5.44756	0.027907	0.137126	8.34114	0.0821992	0.266646	0.181084
C7	O3	33.05	5.91143	0.0289529	0.15438	8.60313	0.0937118	0.291607	0.196605
C7	O3	33.15	5.1546	0.0289529	0.134615	8.60313	0.0752246	0.291607	0.196605
C7	O3	33.2	5.29986	0.0298341	0.142621	8.82386	0.0786537	0.313664	0.210231
C7	O3	33.3	5.91143	0.0298341	0.159079	8.82386	0.0937118	0.313664	0.210231
C7	O3	33.4	6.07256	0.0291342	0.159581	8.64852	0.0978425	0.296066	0.199366
C7	O3	33.45	5.67584	0.0300181	0.153681	8.86994	0.0877938	0.318389	0.21314
C7	O3	33.55	5.83209	0.0305734	0.160833	9.00903	0.0917025	0.332904	0.222053
C7	O3	33.65	5.22662	0.0294983	0.139067	8.73974	0.0769176	0.305147	0.204979
C7	O3	33.8	5.83209	0.0294983	0.155177	8.73974	0.0917025	0.305147	0.204979
C7	O3	33.9	5.44756	0.0294983	0.144946	8.73974	0.0821992	0.305147	0.204979
C7	O3	34.05	6.23736	0.0298341	0.16785	8.82386	0.102136	0.313664	0.210231
C7	O3	34.15	6.07256	0.0302027	0.165433	8.91616	0.0978425	0.32317	0.216079
C7	O3	34.3	5.91143	0.0296507	0.158101	8.77792	0.0937118	0.308995	0.207354
C7	O3	34.4	6.15435	0.0287722	0.159721	8.55787	0.0999649	0.287201	0.193874
C7	O3	34.55	6.23736	0.0307597	0.173057	9.05568	0.102136	0.337857	0.225087
C7	O3	34.65	5.99078	0.0307597	0.166215	9.05568	0.0957376	0.337857	0.225087
C7	O3	34.8	6.23736	0.0303878	0.170965	8.96252	0.102136	0.328008	0.21905
C7	O3	34.9	6.75005	0.0309153	0.188229	9.09466	0.115933	0.342029	0.22764
C7	O3	35.15	6.23736	0.0309153	0.173932	9.09466	0.102136	0.342029	0.22764
C7	O3	35.4	6.48882	0.0318573	0.186458	9.33061	0.108821	0.36793	0.243436
C7	O3	35.65	7.01983	0.0320474	0.20292	9.37823	0.123455	0.373293	0.246694
C7	O3	35.9	6.48882	0.0331676	0.194127	9.65881	0.108821	0.405823	0.266383
C7	O3	36.15	7.01983	0.0341103	0.215982	9.89494	0.123455	0.434449	0.283603
C7	O3	36.45	7.7791	0.034307	0.240723	9.94421	0.145563	0.440567	0.287271
C7	O3	36.7	7.11138	0.0354656	0.227493	10.2344	0.126047	0.477633	0.309409
C7	O3	36.95	7.39214	0.0354656	0.236475	10.2344	0.134124	0.477633	0.309409
C7	O3	37.2	7.39214	0.0358673	0.239153	10.335	0.134124	0.490896	0.317296
C7	O3	37.45	7.5826	0.0358673	0.245315	10.335	0.13971	0.490896	0.317296
C7	O3	37.7	7.5826	0.0374281	0.255989	10.726	0.13971	0.544475	0.348986
C7	O3	37.8	7.4874	0.0374281	0.252775	10.726	0.136907	0.544475	0.348986
C7	O3	37.95	8.2857	0.0380478	0.284358	10.8812	0.161064	0.566662	0.362034
C7	O3	38.05	8.0806	0.0380478	0.277319	10.8812	0.154717	0.566662	0.362034
C7	O3	38.2	8.4957	0.0380478	0.291565	10.8812	0.167662	0.566662	0.362034
C7	O3	38.3	8.4957	0.0380478	0.291565	10.8812	0.167662	0.566662	0.362034
C7	O3	38.45	8.8204	0.0384638	0.306018	10.9854	0.178058	0.581849	0.370941
C7	O3	38.55	8.4957	0.0396901	0.30415	11.2926	0.167662	0.627997	0.397894
C7	O3	38.7	8.7105	0.0402927	0.316574	11.4435	0.174513	0.651437	0.411522
C7	O3	38.8	9.1524	0.0392675	0.324172	11.1867	0.18893	0.611859	0.388488
C7	O3	38.95	9.2671	0.0411511	0.343979	11.6585	0.192742	0.685705	0.431375
C7	O3	39.05	9.1524	0.0411511	0.339721	11.6585	0.18893	0.685705	0.431375
C7	O3	39.2	9.2671	0.0422004	0.35275	11.9214	0.192742	0.729008	0.456347
C7	O3	39.3	9.2671	0.0417646	0.349107	11.8122	0.192742	0.710834	0.445881
C7	O3	39.4	9.2671	0.0405064	0.33859	11.4971	0.192742	0.659873	0.416417
C7	O3	39.45	9.8506	0.0402927	0.35801	11.4435	0.212576	0.651437	0.411522
C7	O3	39.55	9.4966	0.0407208	0.348811	11.5507	0.200456	0.668397	0.421358
C7	O3	39.65	9.4966	0.0402927	0.345145	11.4435	0.200456	0.651437	0.411522
C7	O3	39.7	9.4966	0.0407208	0.348811	11.5507	0.200456	0.668397	0.421358
C7	O3	39.8	9.2671	0.0388472	0.324721	11.0814	0.192742	0.596052	0.379254
C7	O3	39.9	9.3819	0.0399023	0.337672	11.3457	0.196587	0.636192	0.402663
C7	O3	39.95	9.2671	0.0405064	0.33859	11.4971	0.192742	0.659873	0.416417
C7	O3	40.05	9.4966	0.0415837	0.356203	11.7669	0.200456	0.703368	0.441576
C7	O3	40.15	9.1524	0.0415837	0.343293	11.7669	0.18893	0.703368	0.441576
C7	O3	40.2	8.8204	0.0409357	0.325684	11.6046	0.178058	0.677007	0.426343
C7	O3	40.3	9.0401	0.040115	0.327105	11.399	0.185226	0.644472	0.407477
C7	O3	40.4	8.7105	0.0417646	0.328139	11.8122	0.174513	0.710834	0.445881
C7	O3	40.45	9.4966	0.0417646	0.357753	11.8122	0.200456	0.710834	0.445881
C7	O3	40.55	9.2671	0.0419822	0.350926	11.8667	0.192742	0.719875	0.451091
C7	O3	40.65	9.0401	0.0411511	0.335553	11.6585	0.185226	0.685705	0.431375
C7	O3	40.8	9.1524	0.0413671	0.341505	11.7126	0.18893	0.694492	0.436452
C7	O3	40.9	8.8204	0.0419822	0.334011	11.8667	0.178058	0.719875	0.451091
C7	O3	41.05	8.9302	0.0417646	0.336416	11.8122	0.181627	0.710834	0.445881
C7	O3	41.15	8.6031	0.0413671	0.321009	11.7126	0.171075	0.694492	0.436452
C7	O3	41.3	8.7105	0.0411511	0.323319	11.6585	0.174513	0.685705	0.431375
C7	O3	41.4	9.2671	0.0411511	0.343979	11.6585	0.192742	0.685705	0.431375
C7	O3	41.55	8.8204	0.0390571	0.310738	11.134	0.178058	0.603914	0.383849
C7	O3	41.65	9.3819	0.0390571	0.330519	11.134	0.196587	0.603914	0.383849
C7	O3	41.8	9.3819	0.0396901	0.335877	11.2926	0.196587	0.627997	0.397894
C7	O3	41.9	9.2671	0.0394785	0.329998	11.2396	0.192742	0.619886	0.393169
C7	O3	42.15	8.6031	0.0405064	0.31433	11.4971	0.171075	0.659873	0.416417
C7	O3	42.4	8.2857	0.0392675	0.293474	11.1867	0.161064	0.611859	0.388488
C7	O3	42.65	8.1832	0.0386727	0.285453	11.0377	0.15788	0.589562	0.375458
C7	O3	42.9	8.7105	0.0388472	0.305217	11.0814	0.174513	0.596052	0.379254
C7	O3	43.15	9.0401	0.0370518	0.302127	10.6317	0.185226	0.531259	0.341194
C7	O3	43.45	9.0401	0.0372568	0.303798	10.6831	0.185226	0.538436	0.345427
C7	O3	43.7	8.7105	0.0372568	0.292722	10.6831	0.174513	0.538436	0.345427
C7	O3	43.95	8.6031	0.0358673	0.27833	10.335	0.171075	0.490896	0.317296
C7	O3	44.2	7.6802	0.0358673	0.248472	10.335	0.142606	0.490896	0.317296
C7	O3	44.45	8.3907	0.0341103	0.258161	9.89494	0.164351	0.434449	0.283603
C7	O3	44.7	7.9781	0.0352656	0.25378	10.1843	0.151581	0.471109	0.305523
C7	O3	44.8	8.3907	0.034307	0.259649	9.94421	0.164351	0.440567	0.287271
C7	O3	44.95	9.0401	0.0337186	0.274947	9.79683	0.185226	0.422416	0.276376
C7	O3	45.05	8.3907	0.0329742	0.249562	9.61037	0.164351	0.400093	0.262924
C7	O3	45.2	9.1524	0.0329742	0.272217	9.61037	0.18893	0.400093	0.262924
C7	O3	45.3	8.3907	0.0327813	0.248103	9.56207	0.164351	0.394426	0.2595
C7	O3	45.45	8.0806	0.0314788	0.229439	9.23581	0.154717	0.357389	0.237019
C7	O3	45.55	7.7791	0.0300181	0.21063	8.86994	0.145563	0.318389	0.21314
C7	O3	45.7	8.1832	0.0305734	0.22567	9.00903	0.15788	0.332904	0.222053
C7	O3	45.8	7.4874	0.029316	0.197989	8.69406	0.136907	0.300579	0.202158
C7	O3	45.95	8.6031	0.0285921	0.221875	8.51276	0.171075	0.282848	0.191172
C7	O3	46.05	7.878	0.0273765	0.194536	8.20828	0.148542	0.254487	0.173482
C7	O3	46.2	8.0806	0.027907	0.203406	8.34114	0.154717	0.266646	0.181084
C7	O6	4.15	9.2334	0.0202825	0.168923	6.43136	0.191619	0.12271	0.088742
C7	O6	5.1	9.5776	0.0196067	0.169382	6.26208	0.203205	0.113003	0.0822688
C7	O6	6.1	8.6841	0.0186749	0.146282	6.02869	0.173666	0.100384	0.0737862
C7	O6	7.1	10.1733	0.0153938	0.141258	5.20684	0.223856	0.0627462	0.0479105
C7	O6	8.1	11.8726	0.0143351	0.153516	4.94165	0.286794	0.0527628	0.0408571
C7	O6	9.15	13.645	0.015044	0.185158	5.11921	0.358506	0.0593344	0.045511
C7	O6	10.15	14.4482	0.0143351	0.186819	4.94165	0.392953	0.0527628	0.0408571
C7	O6	11.15	13.0322	0.0157477	0.185115	5.29548	0.333033	0.066312	0.050407
C7	O6	12.1	12.2949	0.0169948	0.188472	5.60785	0.303332	0.0798157	0.0597677
C7	O6	13.1	10.5469	0.0184094	0.175134	5.96219	0.237187	0.0969482	0.0714623
C7	O6	14.1	7.7612	0.0202825	0.14199	6.43136	0.145026	0.12271	0.088742
C7	O6	15.1	7.00928	0.0211241	0.133554	6.64216	0.123157	0.135463	0.097183
C7	O6	16.15	6.74316	0.0211241	0.128484	6.64216	0.115743	0.135463	0.097183
C7	O6	17.15	6.31836	0.0202825	0.115593	6.43136	0.104272	0.12271	0.088742
C7	O6	18.15	5.30762	0.0202825	0.097102	6.43136	0.0788385	0.12271	0.088742
C7	O6	19.15	5.2356	0.0187962	0.0887654	6.05908	0.0771297	0.101977	0.0748617
C7	O6	20.1	5.16357	0.0206884	0.0963571	6.53303	0.0754347	0.128769	0.0927603
C7	O6	21.1	4.68384	0.0193346	0.0816854	6.19394	0.0645127	0.109227	0.0797394
C7	O6	22.1	5.38086	0.0190645	0.0925301	6.12627	0.0805908	0.105552	0.0772707
C7	O6	23.15	5.67993	0.0176244	0.0902949	5.76555	0.0878953	0.0871987	0.06483
C7	O6	24.15	4.88525	0.0172499	0.0760116	5.67175	0.0690198	0.0827611	0.0617916
C7	O6	25.15	4.95361	0.0139976	0.0625433	4.85711	0.0705755	0.0497922	0.0387382
C7	O6	26.1	4.552	0.0124294	0.051034	4.46432	0.0616248	0.0372964	0.0297037
C7	O6	27.1	2.97668	0.0133141	0.0357479	4.68592	0.0311792	0.0440847	0.0346377
C7	O6	29.1	4.95361	0.0131917	0.0589425	4.65525	0.0705755	0.0431053	0.0339299
C7	O6	30.15	3.8208	0.014208	0.0489661	4.90983	0.0465345	0.0516328	0.0400522
C7	O6	31.15	5.02319	0.0144414	0.0654328	4.96828	0.0721723	0.0537194	0.0415374
C7	O6	32.15	3.32886	0.015504	0.0465527	5.23443	0.0373045	0.0638437	0.0486801
C7	O6	33.1	5.09277	0.0153938	0.0707142	5.20684	0.0737825	0.0627462	0.0479105
C7	O6	34.1	5.4541	0.0180029	0.0885669	5.86036	0.0823575	0.0918233	0.0679831
C7	O6	35.1	5.30762	0.0164902	0.0789465	5.48147	0.0788385	0.0741749	0.0558745
C7	O6	36.1	5.91309	0.0164902	0.0879524	5.48147	0.093754	0.0741749	0.0558745
C7	O6	37.15	6.31836	0.0172499	0.0983099	5.67175	0.104272	0.0827611	0.0617916
C7	O6	38.15	7.00928	0.0177422	0.112173	5.79507	0.123157	0.0886235	0.0658029
C7	O6	39.15	6.74316	0.0169948	0.103368	5.60785	0.115743	0.0798157	0.0597677
C7	O6	40.1	7.28516	0.0168564	0.110767	5.57319	0.131024	0.0782446	0.0586857
C7	O6	41.1	7.5684	0.0164902	0.112574	5.48147	0.139291	0.0741749	0.0558745
C7	O6	42.1	8.0591	0.0172499	0.125395	5.67175	0.154058	0.0827611	0.0617916
C7	O6	43.1	8.4717	0.0162408	0.124104	5.419	0.166903	0.0714759	0.0540033
C7	O6	44.15	9.0112	0.0156367	0.127096	5.26767	0.184277	0.0651808	0.0496162
C7	O6	45.15	9.0112	0.015044	0.122279	5.11921	0.184277	0.0593344	0.045511
C7	O6	46.15	10.0537	0.0136433	0.123724	4.76838	0.219649	0.0467831	0.0365814
C7	O6	47.1	10.4224	0.0127676	0.120029	4.54904	0.232712	0.0398127	0.0315405
C7	O6	48.1	10.2979	0.0119016	0.110551	4.33212	0.22827	0.0335611	0.0269582
C7	O6	49.1	10.4224	0.01148	0.107924	4.22651	0.232712	0.0307427	0.0248705
C7	O6	50.1	10.6738	0.0118051	0.113657	4.30795	0.241781	0.0329032	0.0264722

## Sheet: Sheet14
Summary statistics of correlations
y vs x	n	alpha	exp(alpha)	beta	R2	P	Regression type
EV vs OSA	1335	1.354		250.48	0.431	< 0.001	RMA	linear
Q vs EV	1335	-5.21683	0.00542466	1.60428	0.946	< 0.001	RMA	nonlinear
Q vs EV		0.043083		-0.127185	0.679578	< 0.001	RMA	linear
Q vs OSA	1335	7.37286	1606.8	2.4315	0.880039	< 0.001	RMA	nonlinear
Q vs OSA	1335	6.289	539.153	2.235	0.880039	< 0.001	OLS	nonlinear
