# Supplementary material for: Using a thermistor flowmeter with attached video camera for monitoring sponge excurrent speed and oscular behaviour
Source: PeerJ. 2016 Dec 13;4:e2761. doi: 10.7717/peerj.2761 (PMC5157188; doi:10.7717/peerj.2761)
Supplement: Data S3 [file peerj-04-2761-s003.xlsx]

## Sheet: Figure 7
	Elapsed time (s)	Minutes	Temp_E3	Temp_E4	Temp_E5	Temp_E6	ES_E3	ES_E4	ES_E5	ES_E6	ES_E3_Zeroed	ES_E4_Zeroed	ES_E5_Zeroed	ES_E6_Zeroed	Q_E3	Q_E4	Q_E5	Q_E6
1	5	0.0833333	27.71	27.41	28.13	26.61	76.9043	84.5947	105.518	70.6177	61.9043	67.5947	65.518	28.6177	0.100907	0.116193	0.11052	0.0292713
2	10	0.166667	27.71	27.41	28.13	26.61	75.8789	85.791	76.8677	73.3154	60.8789	68.791	36.8677	31.3154	0.098239	0.119509	0.043944	0.0338217
3	15	0.25	27.71	27.41	28.13	26.62	77.9541	84.5947	101.001	72.6318	62.9541	67.5947	61.001	30.6318	0.103665	0.116193	0.0985552	0.0326453
4	20	0.333333	27.71	27.41	28.13	26.62	76.9043	90.7471	99.9268	69.3237	61.9043	73.7471	59.9268	27.3237	0.100907	0.133617	0.0957863	0.0271774
5	25	0.416667	27.71	27.41	28.13	26.62	77.9541	88.208	99.9268	71.9482	62.9541	71.208	59.9268	29.9482	0.103665	0.126315	0.0957863	0.0314846
6	30	0.5	27.71	27.41	28.13	26.62	71.9727	85.791	84.7412	78.3569	56.9727	68.791	44.7412	36.3569	0.0883261	0.119509	0.0599424	0.0429715
7	35	0.583333	27.71	27.41	28.13	26.62	72.9248	89.4775	107.886	71.2769	57.9248	72.4775	67.886	29.2769	0.0907056	0.129947	0.116997	0.0303603
8	40	0.666667	27.71	27.41	28.13	26.62	80.0781	90.7471	105.518	71.9482	65.0781	73.7471	65.518	29.9482	0.109332	0.133617	0.11052	0.0314846
9	45	0.75	27.71	27.41	28.13	26.62	75.8789	89.4775	99.9268	83.0811	60.8789	72.4775	59.9268	41.0811	0.098239	0.129947	0.0957863	0.0522734
10	50	0.833333	27.71	27.41	28.13	26.62	77.9541	88.208	90.0146	79.8828	62.9541	71.208	50.0146	37.8828	0.103665	0.126315	0.0716722	0.0459008
11	55	0.916667	27.71	27.41	28.13	26.62	71.9727	85.791	97.8271	73.999	56.9727	68.791	57.8271	31.999	0.0883261	0.119509	0.0904603	0.0350137
12	60	1	27.71	27.41	28.13	26.62	68.3105	86.9873	84.7412	75.415	53.3105	69.9873	44.7412	33.415	0.0793975	0.12286	0.0599424	0.037532
13	65	1.08333	27.71	27.41	28.13	26.62	72.9248	88.208	84.7412	75.415	57.9248	71.208	44.7412	33.415	0.0907056	0.126315	0.0599424	0.037532
14	70	1.16667	27.71	27.41	28.13	26.62	86.9873	88.208	79.8828	66.2231	71.9873	71.208	39.8828	24.2231	0.12854	0.126315	0.0498493	0.0224029
15	75	1.25	27.71	27.41	28.13	26.62	82.2998	88.208	76.1353	76.1353	67.2998	71.208	36.1353	34.1353	0.115381	0.126315	0.0425522	0.0388381
16	80	1.33333	27.71	27.41	28.13	26.62	73.8892	88.208	90.0146	73.999	58.8892	71.208	50.0146	31.999	0.0931401	0.126315	0.0716722	0.0350137
17	85	1.41667	27.71	27.41	28.12	26.62	72.9248	84.5947	89.0991	75.415	57.9248	67.5947	49.0991	33.415	0.0907056	0.116193	0.0695795	0.037532
18	90	1.5	27.71	27.41	28.13	26.62	80.0781	82.2998	89.0991	73.3154	65.0781	65.2998	49.0991	31.3154	0.109332	0.10993	0.0695795	0.0338217
19	95	1.58333	27.71	27.41	28.12	26.62	73.8892	86.9873	89.0991	76.1353	58.8892	69.9873	49.0991	34.1353	0.0931401	0.12286	0.0695795	0.0388381
20	100	1.66667	27.71	27.41	28.13	26.62	70.105	89.4775	83.0811	71.2769	55.105	72.4775	43.0811	29.2769	0.0837278	0.129947	0.0564151	0.0303603
21	105	1.75	27.71	27.41	28.13	26.62	73.8892	89.4775	93.7988	73.3154	58.8892	72.4775	53.7988	31.3154	0.0931401	0.129947	0.0805672	0.0338217
22	110	1.83333	27.71	27.41	28.13	26.62	72.9248	89.4775	94.7754	76.1353	57.9248	72.4775	54.7754	34.1353	0.0907056	0.129947	0.082926	0.0388381
23	115	1.91667	27.71	27.41	28.13	26.62	69.2017	86.9873	93.7988	73.999	54.2017	69.9873	53.7988	31.999	0.0815372	0.12286	0.0805672	0.0350137
24	120	2	27.71	27.41	28.13	26.62	72.9248	88.208	91.8701	75.415	57.9248	71.208	51.8701	33.415	0.0907056	0.126315	0.0759847	0.037532
25	125	2.08333	27.71	27.41	28.13	26.62	81.1768	88.208	107.886	79.8828	66.1768	71.208	67.886	37.8828	0.112308	0.126315	0.116997	0.0459008
26	130	2.16667	27.71	27.41	28.13	26.62	71.9727	86.9873	106.689	75.415	56.9727	69.9873	66.689	33.415	0.0883261	0.12286	0.113706	0.037532
27	135	2.25	27.71	27.41	28.13	26.62	71.9727	89.4775	88.208	76.1353	56.9727	72.4775	48.208	34.1353	0.0883261	0.129947	0.0675651	0.0388381
28	140	2.33333	27.71	27.41	28.12	26.62	77.9541	90.7471	99.9268	76.8677	62.9541	73.7471	59.9268	34.8677	0.103665	0.133617	0.0957863	0.0401834
29	145	2.41667	27.71	27.41	28.12	26.62	71.9727	90.7471	103.223	79.1138	56.9727	73.7471	63.223	37.1138	0.0883261	0.133617	0.104377	0.0444155
30	150	2.5	27.71	27.41	28.12	26.62	71.9727	89.4775	71.2769	72.6318	56.9727	72.4775	31.2769	30.6318	0.0883261	0.129947	0.033755	0.0326453
31	155	2.58333	27.71	27.41	28.12	26.62	67.4316	86.9873	82.2632	73.3154	52.4316	69.9873	42.2632	31.3154	0.0773084	0.12286	0.054707	0.0338217
32	160	2.66667	27.71	27.41	28.12	26.62	71.0205	85.791	80.6641	75.415	56.0205	68.791	40.6641	33.415	0.0859702	0.119509	0.051425	0.037532
33	165	2.75	27.71	27.41	28.12	26.62	68.3105	86.9873	90.9424	71.9482	53.3105	69.9873	50.9424	29.9482	0.0793975	0.12286	0.0738167	0.0314846
34	170	2.83333	27.71	27.41	28.12	26.62	69.2017	86.9873	90.0146	74.707	54.2017	69.9873	50.0146	32.707	0.0815372	0.12286	0.0716722	0.0362646
35	175	2.91667	27.71	27.41	28.12	26.63	68.3105	85.791	83.0811	73.999	53.3105	68.791	43.0811	31.999	0.0793975	0.119509	0.0564151	0.0350137
36	180	3	27.71	27.41	28.12	26.63	83.4473	88.208	114.16	70.6177	68.4473	71.208	74.16	28.6177	0.118553	0.126315	0.134819	0.0292713
37	185	3.08333	27.71	27.41	28.12	26.63	71.9727	90.7471	111.572	76.1353	56.9727	73.7471	71.572	34.1353	0.0883261	0.133617	0.127352	0.0388381
38	190	3.16667	27.71	27.41	28.12	26.63	65.7227	89.4775	79.8828	78.3569	50.7227	72.4775	39.8828	36.3569	0.0733067	0.129947	0.0498493	0.0429715
39	195	3.25	27.71	27.41	28.12	26.63	67.4316	89.4775	69.9707	72.6318	52.4316	72.4775	29.9707	30.6318	0.0773084	0.129947	0.0315225	0.0326453
40	200	3.33333	27.71	27.41	28.12	26.63	71.9727	89.4775	66.8335	78.3569	56.9727	72.4775	26.8335	36.3569	0.0883261	0.129947	0.0263996	0.0429715
41	205	3.41667	27.71	27.41	28.12	26.63	64.0625	89.4775	78.3569	79.1138	49.0625	72.4775	38.3569	37.1138	0.0694963	0.129947	0.0468257	0.0444155
42	210	3.5	27.71	27.41	28.12	26.63	69.2017	89.4775	86.4502	73.3154	54.2017	72.4775	46.4502	31.3154	0.0815372	0.129947	0.0636572	0.0338217
43	215	3.58333	27.71	27.41	28.12	26.63	67.4316	90.7471	83.0811	77.6123	52.4316	73.7471	43.0811	35.6123	0.0773084	0.133617	0.0564151	0.0415686
44	220	3.66667	27.71	27.41	28.12	26.63	64.0625	89.4775	89.0991	77.6123	49.0625	72.4775	49.0991	35.6123	0.0694963	0.129947	0.0695795	0.0415686
45	225	3.75	27.71	27.41	28.12	26.63	63.2568	86.9873	79.1138	67.4438	48.2568	69.9873	39.1138	25.4438	0.0676748	0.12286	0.0483166	0.0242411
46	230	3.83333	27.71	27.41	28.12	26.63	69.2017	89.4775	85.5835	69.9707	54.2017	72.4775	45.5835	27.9707	0.0815372	0.129947	0.0617628	0.028217
47	235	3.91667	27.71	27.41	28.12	26.63	62.4634	89.4775	90.9424	79.8828	47.4634	72.4775	50.9424	37.8828	0.065899	0.129947	0.0738167	0.0459008
48	240	4	27.71	27.41	28.12	26.63	63.2568	89.4775	90.0146	76.1353	48.2568	72.4775	50.0146	34.1353	0.0676748	0.129947	0.0716722	0.0388381
49	245	4.08333	27.71	27.41	28.12	26.63	65.7227	90.7471	109.082	76.1353	50.7227	73.7471	69.082	34.1353	0.0733067	0.133617	0.120321	0.0388381
50	250	4.16667	27.72	27.41	28.12	26.63	67.4316	85.791	98.8647	69.9707	52.4316	68.791	58.8647	27.9707	0.0773084	0.119509	0.0930779	0.028217
51	255	4.25	27.71	27.41	28.12	26.63	64.0625	73.8892	115.503	73.3154	49.0625	56.8892	75.503	31.3154	0.0694963	0.0881185	0.138757	0.0338217
52	260	4.33333	27.71	27.41	28.12	26.63	63.2568	72.9248	97.8271	79.1138	48.2568	55.9248	57.8271	37.1138	0.0676748	0.0857347	0.0904603	0.0444155
53	265	4.41667	27.71	27.41	28.12	26.63	63.2568	82.2998	103.223	75.415	48.2568	65.2998	63.223	33.415	0.0676748	0.10993	0.104377	0.037532
54	270	4.5	27.71	27.41	28.12	26.63	64.8926	85.791	103.223	77.6123	49.8926	68.791	63.223	35.6123	0.071392	0.119509	0.104377	0.0415686
55	275	4.58333	27.72	27.41	28.12	26.63	66.5771	90.7471	115.503	81.4575	51.5771	73.7471	75.503	39.4575	0.0752974	0.133617	0.138757	0.0489994
56	280	4.66667	27.71	27.41	28.12	26.63	65.7227	85.791	99.9268	79.1138	50.7227	68.791	59.9268	37.1138	0.0733067	0.119509	0.0957863	0.0444155
57	285	4.75	27.71	27.41	28.12	26.63	64.0625	82.2998	110.327	79.1138	49.0625	65.2998	70.327	37.1138	0.0694963	0.10993	0.123818	0.0444155
58	290	4.83333	27.71	27.41	28.12	26.63	61.6821	89.4775	92.8223	66.8335	46.6821	72.4775	52.8223	24.8335	0.0641677	0.129947	0.0782345	0.0233153
59	295	4.91667	27.71	27.41	28.12	26.63	64.0625	88.208	115.503	79.8828	49.0625	71.208	75.503	37.8828	0.0694963	0.126315	0.138757	0.0459008
60	300	5	27.71	27.41	28.12	26.63	68.3105	85.791	109.082	73.3154	53.3105	68.791	69.082	31.3154	0.0793975	0.119509	0.120321	0.0338217
61	305	5.08333	27.71	27.41	28.12	26.63	64.0625	79.0039	86.4502	69.3237	49.0625	62.0039	46.4502	27.3237	0.0694963	0.101167	0.0636572	0.0271774
62	310	5.16667	27.71	27.41	28.12	26.63	64.8926	75.8789	78.3569	72.6318	49.8926	58.8789	38.3569	30.6318	0.071392	0.0931139	0.0468257	0.0326453
63	315	5.25	27.72	27.41	28.12	26.63	63.2568	90.7471	90.0146	70.6177	48.2568	73.7471	50.0146	28.6177	0.0676748	0.133617	0.0716722	0.0292713
64	320	5.33333	27.71	27.41	28.12	26.63	63.2568	88.208	94.7754	78.3569	48.2568	71.208	54.7754	36.3569	0.0676748	0.126315	0.082926	0.0429715
65	325	5.41667	27.72	27.41	28.12	26.64	65.7227	83.4473	96.7896	76.8677	50.7227	66.4473	56.7896	34.8677	0.0733067	0.113045	0.0878712	0.0401834
66	330	5.5	27.72	27.41	28.12	26.63	62.4634	79.0039	92.8223	77.6123	47.4634	62.0039	52.8223	35.6123	0.065899	0.101167	0.0782345	0.0415686
67	335	5.58333	27.71	27.41	28.12	26.63	59.3994	89.4775	107.886	83.0811	44.3994	72.4775	67.886	41.0811	0.0592096	0.129947	0.116997	0.0522734
68	340	5.66667	27.71	27.41	28.12	26.64	62.4634	89.4775	94.7754	76.1353	47.4634	72.4775	54.7754	34.1353	0.065899	0.129947	0.082926	0.0388381
69	345	5.75	27.72	27.41	28.12	26.64	60.9131	90.7471	99.9268	76.1353	45.9131	73.7471	59.9268	34.1353	0.0624807	0.133617	0.0957863	0.0388381
70	350	5.83333	27.71	27.41	28.12	26.63	63.2568	86.9873	110.327	79.1138	48.2568	69.9873	70.327	37.1138	0.0676748	0.12286	0.123818	0.0444155
71	355	5.91667	27.72	27.4	28.12	26.64	58.667	83.4473	115.503	77.6123	43.667	66.4473	75.503	35.6123	0.0576508	0.113045	0.138757	0.0415686
72	360	6	27.71	27.41	28.12	26.64	63.2568	88.208	115.503	73.999	48.2568	71.208	75.503	31.999	0.0676748	0.126315	0.138757	0.0350137
73	365	6.08333	27.72	27.41	28.12	26.64	63.2568	89.4775	110.327	80.6641	48.2568	72.4775	70.327	38.6641	0.0676748	0.129947	0.123818	0.0474287
74	370	6.16667	27.72	27.41	28.12	26.64	60.9131	90.7471	104.346	83.0811	45.9131	73.7471	64.346	41.0811	0.0624807	0.133617	0.107366	0.0522734
75	375	6.25	27.72	27.4	28.12	26.64	58.667	83.4473	112.866	81.4575	43.667	66.4473	72.866	39.4575	0.0576508	0.113045	0.131066	0.0489994
76	380	6.33333	27.72	27.4	28.12	26.64	57.2388	83.4473	94.7754	81.4575	42.2388	66.4473	54.7754	39.4575	0.0546564	0.113045	0.082926	0.0489994
77	385	6.41667	27.72	27.41	28.12	26.64	62.4634	90.7471	89.0991	96.7896	47.4634	73.7471	49.0991	54.7896	0.065899	0.133617	0.0695795	0.0829604
78	390	6.5	27.72	27.41	28.12	26.64	61.6821	89.4775	115.503	82.2632	46.6821	72.4775	75.503	40.2632	0.0641677	0.129947	0.138757	0.0506142
79	395	6.58333	27.72	27.41	28.12	26.64	60.1563	90.7471	114.16	88.208	45.1563	73.7471	74.16	46.208	0.060837	0.133617	0.134819	0.0631256
80	400	6.66667	27.72	27.4	28.12	26.64	57.2388	88.208	96.7896	84.7412	42.2388	71.208	56.7896	42.7412	0.0546564	0.126315	0.0878712	0.0557028
81	405	6.75	27.71	27.4	28.12	26.64	56.5308	88.208	98.8647	91.8701	41.5308	71.208	58.8647	49.8701	0.0531943	0.126315	0.0930779	0.0713403
82	410	6.83333	27.72	27.41	28.12	26.64	59.3994	89.4775	106.689	91.8701	44.3994	72.4775	66.689	49.8701	0.0592096	0.129947	0.113706	0.0713403
83	415	6.91667	27.72	27.41	28.12	26.64	60.9131	90.7471	95.7764	82.2632	45.9131	73.7471	55.7764	40.2632	0.0624807	0.133617	0.0853701	0.0506142
84	420	7	27.72	27.41	28.12	26.64	61.6821	89.4775	109.082	90.9424	46.6821	72.4775	69.082	48.9424	0.0641677	0.129947	0.120321	0.0692236
85	425	7.08333	27.72	27.4	28.12	26.64	58.667	90.7471	121.069	81.4575	43.667	73.7471	81.069	39.4575	0.0576508	0.133617	0.155526	0.0489994
86	430	7.16667	27.72	27.4	28.11	26.64	60.9131	85.791	99.9268	85.5835	45.9131	68.791	59.9268	43.5835	0.0624807	0.119509	0.0957863	0.0574741
87	435	7.25	27.72	27.41	28.11	26.64	58.667	89.4775	98.8647	83.0811	43.667	72.4775	58.8647	41.0811	0.0576508	0.129947	0.0930779	0.0522734
88	440	7.33333	27.72	27.41	28.12	26.64	60.1563	89.4775	90.9424	89.0991	45.1563	72.4775	50.9424	47.0991	0.060837	0.129947	0.0738167	0.0650896
89	445	7.41667	27.72	27.41	28.11	26.64	57.9468	89.4775	111.572	91.8701	42.9468	72.4775	71.572	49.8701	0.0561333	0.129947	0.127352	0.0713403
90	450	7.5	27.72	27.41	28.11	26.64	60.1563	89.4775	111.572	85.5835	45.1563	72.4775	71.572	43.5835	0.060837	0.129947	0.127352	0.0574741
91	455	7.58333	27.72	27.41	28.11	26.64	57.9468	90.7471	127.075	82.2632	42.9468	73.7471	87.075	40.2632	0.0561333	0.133617	0.174417	0.0506142
92	460	7.66667	27.72	27.41	28.11	26.64	57.2388	90.7471	119.629	83.0811	42.2388	73.7471	79.629	41.0811	0.0546564	0.133617	0.151118	0.0522734
93	465	7.75	27.72	27.41	28.11	26.64	59.3994	86.9873	115.503	90.0146	44.3994	69.9873	75.503	48.0146	0.0592096	0.12286	0.138757	0.0671308
94	470	7.83333	27.71	27.41	28.11	26.64	61.6821	85.791	116.846	78.3569	46.6821	68.791	76.846	36.3569	0.0641677	0.119509	0.142737	0.0429715
95	475	7.91667	27.72	27.41	28.11	26.64	57.9468	90.7471	112.866	76.1353	42.9468	73.7471	72.866	34.1353	0.0561333	0.133617	0.131066	0.0388381
96	480	8	27.72	27.41	28.11	26.64	57.9468	89.4775	121.069	73.999	42.9468	72.4775	81.069	31.999	0.0561333	0.129947	0.155526	0.0350137
97	485	8.08333	27.72	27.41	28.11	26.64	57.9468	89.4775	103.223	86.4502	42.9468	72.4775	63.223	44.4502	0.0561333	0.129947	0.104377	0.0593183
98	490	8.16667	27.72	27.41	28.11	26.64	57.9468	89.4775	119.629	78.3569	42.9468	72.4775	79.629	36.3569	0.0561333	0.129947	0.151118	0.0429715
99	495	8.25	27.72	27.41	28.11	26.64	58.667	89.4775	121.069	83.0811	43.667	72.4775	81.069	41.0811	0.0576508	0.129947	0.155526	0.0522734
100	500	8.33333	27.72	27.41	28.11	26.64	57.9468	89.4775	127.075	80.6641	42.9468	72.4775	87.075	38.6641	0.0561333	0.129947	0.174417	0.0474287
101	505	8.41667	27.72	27.41	28.11	26.64	58.667	89.4775	118.213	85.5835	43.667	72.4775	78.213	43.5835	0.0576508	0.129947	0.146831	0.0574741
102	510	8.5	27.72	27.4	28.11	26.64	57.9468	84.5947	119.629	86.4502	42.9468	67.5947	79.629	44.4502	0.0561333	0.116193	0.151118	0.0593183
103	515	8.58333	27.72	27.41	28.11	26.64	57.9468	82.2998	114.16	86.4502	42.9468	65.2998	74.16	44.4502	0.0561333	0.10993	0.134819	0.0593183
104	520	8.66667	27.72	27.4	28.11	26.64	55.8472	83.4473	130.273	87.3169	40.8472	66.4473	90.273	45.3169	0.0517969	0.113045	0.184805	0.0611844
105	525	8.75	27.72	27.41	28.11	26.64	61.6821	74.8779	116.846	96.7896	46.6821	57.8779	76.846	54.7896	0.0641677	0.0905878	0.142737	0.0829604
106	530	8.83333	27.72	27.41	28.11	26.64	58.667	81.1768	125.537	92.8223	43.667	64.1768	85.537	50.8223	0.0576508	0.106914	0.169502	0.0735378
107	535	8.91667	27.72	27.41	28.11	26.64	60.9131	75.8789	130.273	88.208	45.9131	58.8789	90.273	46.208	0.0624807	0.0931139	0.184805	0.0631256
108	540	9	27.72	27.41	28.11	26.64	62.4634	72.9248	138.916	94.7754	47.4634	55.9248	98.916	52.7754	0.065899	0.0857347	0.213997	0.0781231
109	545	9.08333	27.72	27.4	28.11	26.64	57.9468	71.9727	138.916	91.8701	42.9468	54.9727	98.916	49.8701	0.0561333	0.0834056	0.213997	0.0713403
110	550	9.16667	27.72	27.4	28.11	26.64	60.1563	73.8892	133.618	90.0146	45.1563	56.8892	93.618	48.0146	0.060837	0.0881185	0.195911	0.0671308
111	555	9.25	27.72	27.4	28.11	26.64	57.9468	82.2998	137.109	87.3169	42.9468	65.2998	97.109	45.3169	0.0561333	0.10993	0.207761	0.0611844
112	560	9.33333	27.72	27.4	28.11	26.64	60.1563	89.4775	138.916	89.0991	45.1563	72.4775	98.916	47.0991	0.060837	0.129947	0.213997	0.0650896
113	565	9.41667	27.72	27.4	28.11	26.64	61.6821	89.4775	133.618	94.7754	46.6821	72.4775	93.618	52.7754	0.0641677	0.129947	0.195911	0.0781231
114	570	9.5	27.72	27.4	28.11	26.64	57.9468	89.4775	125.537	91.8701	42.9468	72.4775	85.537	49.8701	0.0561333	0.129947	0.169502	0.0713403
115	575	9.58333	27.72	27.4	28.11	26.64	57.2388	89.4775	124.023	90.9424	42.2388	72.4775	84.023	48.9424	0.0546564	0.129947	0.164715	0.0692236
116	580	9.66667	27.72	27.4	28.11	26.64	58.667	81.1768	122.51	90.9424	43.667	64.1768	82.51	48.9424	0.0576508	0.106914	0.159984	0.0692236
117	585	9.75	27.72	27.4	28.11	26.64	61.6821	86.9873	135.352	103.223	46.6821	69.9873	95.352	61.223	0.0641677	0.12286	0.201764	0.0991312
118	590	9.83333	27.72	27.4	28.11	26.64	57.9468	85.791	140.747	91.8701	42.9468	68.791	100.747	49.8701	0.0561333	0.119509	0.220386	0.0713403
119	595	9.91667	27.72	27.4	28.11	26.65	57.9468	88.208	130.273	105.518	42.9468	71.208	90.273	63.518	0.0561333	0.126315	0.184805	0.105159
120	600	10	27.72	27.4	28.11	26.65	58.667	84.5947	130.273	94.7754	43.667	67.5947	90.273	52.7754	0.0576508	0.116193	0.184805	0.0781231
121	605	10.0833	27.72	27.4	28.11	26.65	60.1563	81.1768	133.618	99.9268	45.1563	64.1768	93.618	57.9268	0.060837	0.106914	0.195911	0.0907106
122	610	10.1667	27.72	27.4	28.11	26.65	56.5308	81.1768	140.747	94.7754	41.5308	64.1768	100.747	52.7754	0.0531943	0.106914	0.220386	0.0781231
123	615	10.25	27.72	27.4	28.11	26.65	57.9468	66.5771	140.747	98.8647	42.9468	49.5771	100.747	56.8647	0.0561333	0.0706692	0.220386	0.0880576
124	620	10.3333	27.72	27.4	28.11	26.65	61.6821	64.0625	138.916	105.518	46.6821	47.0625	98.916	63.518	0.0641677	0.0650085	0.213997	0.105159
125	625	10.4167	27.72	27.4	28.11	26.65	58.667	85.791	140.747	103.223	43.667	68.791	100.747	61.223	0.0576508	0.119509	0.220386	0.0991312
126	630	10.5	27.72	27.4	28.11	26.65	58.667	80.0781	135.352	96.7896	43.667	63.0781	95.352	54.7896	0.0576508	0.103993	0.201764	0.0829604
127	635	10.5833	27.72	27.4	28.11	26.65	60.1563	89.4775	137.109	93.7988	45.1563	72.4775	97.109	51.7988	0.060837	0.129947	0.207761	0.0758173
128	640	10.6667	27.72	27.4	28.11	26.65	56.5308	83.4473	131.934	94.7754	41.5308	66.4473	91.934	52.7754	0.0531943	0.113045	0.19029	0.0781231
129	645	10.75	27.72	27.4	28.11	26.65	56.5308	89.4775	125.537	95.7764	41.5308	72.4775	85.537	53.7764	0.0531943	0.129947	0.169502	0.0805134
130	650	10.8333	27.72	27.4	28.11	26.65	58.667	66.5771	135.352	103.223	43.667	49.5771	95.352	61.223	0.0576508	0.0706692	0.201764	0.0991312
131	655	10.9167	27.72	27.4	28.11	26.65	56.5308	88.208	131.934	102.1	41.5308	71.208	91.934	60.1	0.0531943	0.126315	0.19029	0.0962308
132	660	11	27.72	27.4	28.1	26.65	57.2388	85.791	137.109	94.7754	42.2388	68.791	97.109	52.7754	0.0546564	0.119509	0.207761	0.0781231
133	665	11.0833	27.72	27.4	28.1	26.65	63.2568	81.1768	137.109	102.1	48.2568	64.1768	97.109	60.1	0.0676748	0.106914	0.207761	0.0962308
134	670	11.1667	27.72	27.4	28.1	26.65	59.3994	82.2998	133.618	102.1	44.3994	65.2998	93.618	60.1	0.0592096	0.10993	0.195911	0.0962308
135	675	11.25	27.73	27.4	28.11	26.65	56.5308	84.5947	137.109	95.7764	41.5308	67.5947	97.109	53.7764	0.0531943	0.116193	0.207761	0.0805134
136	680	11.3333	27.73	27.4	28.11	26.65	57.2388	85.791	137.109	94.7754	42.2388	68.791	97.109	52.7754	0.0546564	0.119509	0.207761	0.0781231
137	685	11.4167	27.73	27.4	28.1	26.65	57.2388	71.9727	138.916	97.8271	42.2388	54.9727	98.916	55.8271	0.0546564	0.0834056	0.213997	0.0854946
138	690	11.5	27.73	27.4	28.1	26.65	58.667	71.9727	128.662	105.518	43.667	54.9727	88.662	63.518	0.0576508	0.0834056	0.179544	0.105159
139	695	11.5833	27.72	27.4	28.1	26.65	57.9468	67.4316	128.662	97.8271	42.9468	50.4316	88.662	55.8271	0.0561333	0.0726331	0.179544	0.0854946
140	700	11.6667	27.72	27.4	28.1	26.65	57.2388	64.8926	130.273	106.689	42.2388	47.8926	90.273	64.689	0.0546564	0.0668575	0.184805	0.108286
141	705	11.75	27.73	27.4	28.1	26.65	55.1636	61.6821	109.082	103.223	40.1636	44.6821	69.082	61.223	0.0504135	0.0598155	0.120321	0.0991312
142	710	11.8333	27.72	27.4	28.1	26.65	54.4922	66.5771	124.023	95.7764	39.4922	49.5771	84.023	53.7764	0.0490686	0.0706692	0.164715	0.0805134
143	715	11.9167	27.73	27.4	28.1	26.65	57.9468	67.4316	110.327	95.7764	42.9468	50.4316	70.327	53.7764	0.0561333	0.0726331	0.123818	0.0805134
144	720	12	27.72	27.4	28.1	26.65	57.2388	60.9131	111.572	93.7988	42.2388	43.9131	71.572	51.7988	0.0546564	0.0581728	0.127352	0.0758173
145	725	12.0833	27.72	27.4	28.1	26.65	55.1636	62.4634	122.51	97.8271	40.1636	45.4634	82.51	55.8271	0.0504135	0.061502	0.159984	0.0854946
146	730	12.1667	27.73	27.4	28.1	26.65	55.1636	67.4316	116.846	104.346	40.1636	50.4316	76.846	62.346	0.0504135	0.0726331	0.142737	0.102064
147	735	12.25	27.73	27.4	28.1	26.65	55.1636	67.4316	125.537	101.001	40.1636	50.4316	85.537	59.001	0.0504135	0.0726331	0.169502	0.0934238
148	740	12.3333	27.73	27.4	28.1	26.65	57.9468	68.3105	124.023	103.223	42.9468	51.3105	84.023	61.223	0.0561333	0.0746741	0.164715	0.0991312
149	745	12.4167	27.72	27.4	28.1	26.65	54.4922	77.9541	110.327	95.7764	39.4922	60.9541	70.327	53.7764	0.0490686	0.0984337	0.123818	0.0805134
150	750	12.5	27.72	27.4	28.1	26.65	57.2388	77.9541	105.518	102.1	42.2388	60.9541	65.518	60.1	0.0546564	0.0984337	0.11052	0.0962308
151	755	12.5833	27.72	27.4	28.1	26.65	58.667	85.791	106.689	93.7988	43.667	68.791	66.689	51.7988	0.0576508	0.119509	0.113706	0.0758173
152	760	12.6667	27.73	27.4	28.1	26.65	59.3994	88.208	111.572	99.9268	44.3994	71.208	71.572	57.9268	0.0592096	0.126315	0.127352	0.0907106
153	765	12.75	27.72	27.4	28.1	26.65	57.9468	90.7471	114.16	106.689	42.9468	73.7471	74.16	64.689	0.0561333	0.133617	0.134819	0.108286
154	770	12.8333	27.72	27.4	28.1	26.65	60.1563	80.0781	125.537	104.346	45.1563	63.0781	85.537	62.346	0.060837	0.103993	0.169502	0.102064
155	775	12.9167	27.72	27.4	28.1	26.65	57.2388	88.208	119.629	97.8271	42.2388	71.208	79.629	55.8271	0.0546564	0.126315	0.151118	0.0854946
156	780	13	27.73	27.4	28.1	26.65	55.1636	89.4775	114.16	96.7896	40.1636	72.4775	74.16	54.7896	0.0504135	0.129947	0.134819	0.0829604
157	785	13.0833	27.73	27.4	28.1	26.65	57.9468	88.208	119.629	104.346	42.9468	71.208	79.629	62.346	0.0561333	0.126315	0.151118	0.102064
158	790	13.1667	27.73	27.4	28.1	26.65	57.2388	76.9043	128.662	93.7988	42.2388	59.9043	88.662	51.7988	0.0546564	0.0957286	0.179544	0.0758173
159	795	13.25	27.73	27.4	28.1	26.65	64.0625	80.0781	124.023	97.8271	49.0625	63.0781	84.023	55.8271	0.0694963	0.103993	0.164715	0.0854946
160	800	13.3333	27.73	27.4	28.1	26.65	57.9468	65.7227	118.213	105.518	42.9468	48.7227	78.213	63.518	0.0561333	0.0687259	0.146831	0.105159
161	805	13.4167	27.73	27.4	28.1	26.65	55.8472	66.5771	124.023	103.223	40.8472	49.5771	84.023	61.223	0.0517969	0.0706692	0.164715	0.0991312
162	810	13.5	27.73	27.4	28.1	26.65	59.3994	70.105	124.023	98.8647	44.3994	53.105	84.023	56.8647	0.0592096	0.0789072	0.164715	0.0880576
163	815	13.5833	27.73	27.4	28.1	26.65	61.6821	81.1768	125.537	95.7764	46.6821	64.1768	85.537	53.7764	0.0641677	0.106914	0.169502	0.0805134
164	820	13.6667	27.73	27.4	28.1	26.65	62.4634	86.9873	109.082	95.7764	47.4634	69.9873	69.082	53.7764	0.065899	0.12286	0.120321	0.0805134
165	825	13.75	27.73	27.4	28.1	26.66	60.1563	72.9248	110.327	109.082	45.1563	55.9248	70.327	67.082	0.060837	0.0857347	0.123818	0.114782
166	830	13.8333	27.73	27.4	28.1	26.66	59.3994	84.5947	105.518	103.223	44.3994	67.5947	65.518	61.223	0.0592096	0.116193	0.11052	0.0991312
167	835	13.9167	27.73	27.4	28.1	26.66	57.9468	86.9873	114.16	103.223	42.9468	69.9873	74.16	61.223	0.0561333	0.12286	0.134819	0.0991312
168	840	14	27.73	27.4	28.1	26.65	56.5308	83.4473	111.572	93.7988	41.5308	66.4473	71.572	51.7988	0.0531943	0.113045	0.127352	0.0758173
169	845	14.0833	27.73	27.4	28.1	26.65	60.9131	84.5947	114.16	94.7754	45.9131	67.5947	74.16	52.7754	0.0624807	0.116193	0.134819	0.0781231
170	850	14.1667	27.73	27.4	28.1	26.65	63.2568	76.9043	115.503	94.7754	48.2568	59.9043	75.503	52.7754	0.0676748	0.0957286	0.138757	0.0781231
171	855	14.25	27.73	27.4	28.1	26.65	60.9131	76.9043	116.846	97.8271	45.9131	59.9043	76.846	55.8271	0.0624807	0.0957286	0.142737	0.0854946
172	860	14.3333	27.73	27.4	28.1	26.65	59.3994	71.0205	122.51	99.9268	44.3994	54.0205	82.51	57.9268	0.0592096	0.0811005	0.159984	0.0907106
173	865	14.4167	27.73	27.4	28.1	26.65	63.2568	67.4316	122.51	95.7764	48.2568	50.4316	82.51	53.7764	0.0676748	0.0726331	0.159984	0.0805134
174	870	14.5	27.73	27.4	28.09	26.66	61.6821	68.3105	124.023	104.346	46.6821	51.3105	84.023	62.346	0.0641677	0.0746741	0.164715	0.102064
175	875	14.5833	27.73	27.4	28.09	26.66	61.6821	77.9541	122.51	98.8647	46.6821	60.9541	82.51	56.8647	0.0641677	0.0984337	0.159984	0.0880576
176	880	14.6667	27.73	27.4	28.1	26.66	57.9468	66.5771	112.866	95.7764	42.9468	49.5771	72.866	53.7764	0.0561333	0.0706692	0.131066	0.0805134
177	885	14.75	27.73	27.4	28.09	26.66	57.2388	77.9541	99.9268	97.8271	42.2388	60.9541	59.9268	55.8271	0.0546564	0.0984337	0.0957863	0.0854946
178	890	14.8333	27.73	27.4	28.09	26.66	64.0625	82.2998	114.16	98.8647	49.0625	65.2998	74.16	56.8647	0.0694963	0.10993	0.134819	0.0880576
179	895	14.9167	27.73	27.4	28.09	26.66	61.6821	73.8892	114.16	101.001	46.6821	56.8892	74.16	59.001	0.0641677	0.0881185	0.134819	0.0934238
180	900	15	27.73	27.4	28.09	26.66	62.4634	88.208	122.51	95.7764	47.4634	71.208	82.51	53.7764	0.065899	0.126315	0.159984	0.0805134
181	905	15.0833	27.73	27.4	28.09	26.66	57.9468	83.4473	124.023	101.001	42.9468	66.4473	84.023	59.001	0.0561333	0.113045	0.164715	0.0934238
182	910	15.1667	27.73	27.4	28.09	26.66	62.4634	63.2568	122.51	102.1	47.4634	46.2568	82.51	60.1	0.065899	0.0632326	0.159984	0.0962308
183	915	15.25	27.73	27.4	28.09	26.66	61.6821	62.4634	114.16	95.7764	46.6821	45.4634	74.16	53.7764	0.0641677	0.061502	0.134819	0.0805134
184	920	15.3333	27.73	27.4	28.09	26.66	62.4634	71.0205	119.629	96.7896	47.4634	54.0205	79.629	54.7896	0.065899	0.0811005	0.151118	0.0829604
185	925	15.4167	27.73	27.4	28.09	26.66	66.5771	79.0039	122.51	101.001	51.5771	62.0039	82.51	59.001	0.0752974	0.101167	0.159984	0.0934238
186	930	15.5	27.73	27.4	28.09	26.66	61.6821	64.0625	122.51	93.7988	46.6821	47.0625	82.51	51.7988	0.0641677	0.0650085	0.159984	0.0758173
187	935	15.5833	27.73	27.4	28.09	26.66	57.2388	75.8789	119.629	104.346	42.2388	58.8789	79.629	62.346	0.0546564	0.0931139	0.151118	0.102064
188	940	15.6667	27.73	27.4	28.09	26.66	59.3994	76.9043	122.51	104.346	44.3994	59.9043	82.51	62.346	0.0592096	0.0957286	0.159984	0.102064
189	945	15.75	27.73	27.4	28.09	26.66	64.0625	79.0039	124.023	102.1	49.0625	62.0039	84.023	60.1	0.0694963	0.101167	0.164715	0.0962308
190	950	15.8333	27.73	27.4	28.09	26.66	63.2568	71.9727	122.51	97.8271	48.2568	54.9727	82.51	55.8271	0.0676748	0.0834056	0.159984	0.0854946
191	955	15.9167	27.73	27.4	28.09	26.66	53.186	81.1768	115.503	104.346	38.186	64.1768	75.503	62.346	0.0464915	0.106914	0.138757	0.102064
192	960	16	27.73	27.4	28.09	26.66	58.667	70.105	114.16	103.223	43.667	53.105	74.16	61.223	0.0576508	0.0789072	0.134819	0.0991312
193	965	16.0833	27.73	27.4	28.09	26.66	64.0625	70.105	111.572	99.9268	49.0625	53.105	71.572	57.9268	0.0694963	0.0789072	0.127352	0.0907106
194	970	16.1667	27.73	27.4	28.09	26.66	65.7227	61.6821	122.51	102.1	50.7227	44.6821	82.51	60.1	0.0733067	0.0598155	0.159984	0.0962308
195	975	16.25	27.73	27.4	28.09	26.66	58.667	71.0205	122.51	101.001	43.667	54.0205	82.51	59.001	0.0576508	0.0811005	0.159984	0.0934238
196	980	16.3333	27.73	27.4	28.09	26.66	60.9131	64.0625	118.213	101.001	45.9131	47.0625	78.213	59.001	0.0624807	0.0650085	0.146831	0.0934238
197	985	16.4167	27.73	27.4	28.09	26.66	61.6821	65.7227	109.082	97.8271	46.6821	48.7227	69.082	55.8271	0.0641677	0.0687259	0.120321	0.0854946
198	990	16.5	27.74	27.4	28.09	26.66	62.4634	59.3994	107.886	98.8647	47.4634	42.3994	67.886	56.8647	0.065899	0.0549901	0.116997	0.0880576
199	995	16.5833	27.73	27.4	28.09	26.66	68.3105	66.5771	110.327	104.346	53.3105	49.5771	70.327	62.346	0.0793975	0.0706692	0.123818	0.102064
200	1000	16.6667	27.73	27.4	28.09	26.66	60.9131	76.9043	118.213	97.8271	45.9131	59.9043	78.213	55.8271	0.0624807	0.0957286	0.146831	0.0854946
201	1005	16.75	27.73	27.4	28.09	26.66	64.8926	60.1563	114.16	96.7896	49.8926	43.1563	74.16	54.7896	0.071392	0.0565731	0.134819	0.0829604
202	1010	16.8333	27.74	27.4	28.09	26.66	59.3994	56.5308	122.51	102.1	44.3994	39.5308	82.51	60.1	0.0592096	0.0491455	0.159984	0.0962308
203	1015	16.9167	27.73	27.4	28.09	26.66	62.4634	66.5771	112.866	105.518	47.4634	49.5771	72.866	63.518	0.065899	0.0706692	0.131066	0.105159
204	1020	17	27.73	27.4	28.09	26.66	64.8926	64.8926	106.689	101.001	49.8926	47.8926	66.689	59.001	0.071392	0.0668575	0.113706	0.0934238
205	1025	17.0833	27.73	27.4	28.09	26.66	64.8926	59.3994	121.069	109.082	49.8926	42.3994	81.069	67.082	0.071392	0.0549901	0.155526	0.114782
206	1030	17.1667	27.73	27.4	28.09	26.66	62.4634	60.9131	111.572	103.223	47.4634	43.9131	71.572	61.223	0.065899	0.0581728	0.127352	0.0991312
207	1035	17.25	27.73	27.4	28.09	26.66	64.0625	68.3105	121.069	101.001	49.0625	51.3105	81.069	59.001	0.0694963	0.0746741	0.155526	0.0934238
208	1040	17.3333	27.73	27.4	28.09	26.66	64.8926	79.0039	122.51	104.346	49.8926	62.0039	82.51	62.346	0.071392	0.101167	0.159984	0.102064
209	1045	17.4167	27.73	27.4	28.09	26.66	63.2568	71.0205	114.16	103.223	48.2568	54.0205	74.16	61.223	0.0676748	0.0811005	0.134819	0.0991312
210	1050	17.5	27.73	27.4	28.09	26.66	64.8926	67.4316	109.082	106.689	49.8926	50.4316	69.082	64.689	0.071392	0.0726331	0.120321	0.108286
211	1055	17.5833	27.73	27.4	28.09	26.66	60.1563	69.2017	116.846	102.1	45.1563	52.2017	76.846	60.1	0.060837	0.0767654	0.142737	0.0962308
212	1060	17.6667	27.73	27.4	28.09	26.67	61.6821	71.0205	121.069	105.518	46.6821	54.0205	81.069	63.518	0.0641677	0.0811005	0.155526	0.105159
213	1065	17.75	27.73	27.4	28.09	26.67	64.0625	71.0205	116.846	110.327	49.0625	54.0205	76.846	68.327	0.0694963	0.0811005	0.142737	0.118218
214	1070	17.8333	27.73	27.4	28.09	26.67	63.2568	70.105	112.866	106.689	48.2568	53.105	72.866	64.689	0.0676748	0.0789072	0.131066	0.108286
215	1075	17.9167	27.73	27.4	28.09	26.67	65.7227	77.9541	118.213	109.082	50.7227	60.9541	78.213	67.082	0.0733067	0.0984337	0.146831	0.114782
216	1080	18	27.73	27.4	28.09	26.67	63.2568	77.9541	114.16	105.518	48.2568	60.9541	74.16	63.518	0.0676748	0.0984337	0.134819	0.105159
217	1085	18.0833	27.73	27.4	28.09	26.67	61.6821	65.7227	112.866	105.518	46.6821	48.7227	72.866	63.518	0.0641677	0.0687259	0.131066	0.105159
218	1090	18.1667	27.73	27.4	28.09	26.67	60.9131	81.1768	102.1	111.572	45.9131	64.1768	62.1	69.572	0.0624807	0.106914	0.101419	0.121693
219	1095	18.25	27.73	27.4	28.09	26.67	62.4634	85.791	103.223	104.346	47.4634	68.791	63.223	62.346	0.065899	0.119509	0.104377	0.102064
220	1100	18.3333	27.73	27.4	28.09	26.67	64.8926	76.9043	116.846	107.886	49.8926	59.9043	76.846	65.886	0.071392	0.0957286	0.142737	0.111518
221	1105	18.4167	27.73	27.4	28.09	26.67	64.0625	85.791	109.082	104.346	49.0625	68.791	69.082	62.346	0.0694963	0.119509	0.120321	0.102064
222	1110	18.5	27.73	27.4	28.09	26.67	63.2568	88.208	95.7764	102.1	48.2568	71.208	55.7764	60.1	0.0676748	0.126315	0.0853701	0.0962308
223	1115	18.5833	27.73	27.4	28.09	26.67	66.5771	82.2998	107.886	101.001	51.5771	65.2998	67.886	59.001	0.0752974	0.10993	0.116997	0.0934238
224	1120	18.6667	27.73	27.4	28.08	26.67	64.0625	89.4775	112.866	110.327	49.0625	72.4775	72.866	68.327	0.0694963	0.129947	0.131066	0.118218
225	1125	18.75	27.73	27.4	28.08	26.67	62.4634	83.4473	121.069	105.518	47.4634	66.4473	81.069	63.518	0.065899	0.113045	0.155526	0.105159
226	1130	18.8333	27.73	27.4	28.08	26.67	71.9727	81.1768	128.662	106.689	56.9727	64.1768	88.662	64.689	0.0883261	0.106914	0.179544	0.108286
227	1135	18.9167	27.74	27.4	28.08	26.67	66.5771	77.9541	124.023	106.689	51.5771	60.9541	84.023	64.689	0.0752974	0.0984337	0.164715	0.108286
228	1140	19	27.73	27.4	28.08	26.67	72.9248	86.9873	119.629	103.223	57.9248	69.9873	79.629	61.223	0.0907056	0.12286	0.151118	0.0991312
229	1145	19.0833	27.74	27.4	28.08	26.67	63.2568	88.208	118.213	97.8271	48.2568	71.208	78.213	55.8271	0.0676748	0.126315	0.146831	0.0854946
230	1150	19.1667	27.74	27.4	28.08	26.67	65.7227	79.0039	110.327	99.9268	50.7227	62.0039	70.327	57.9268	0.0733067	0.101167	0.123818	0.0907106
231	1155	19.25	27.73	27.4	28.08	26.67	68.3105	65.7227	115.503	105.518	53.3105	48.7227	75.503	63.518	0.0793975	0.0687259	0.138757	0.105159
232	1160	19.3333	27.74	27.4	28.08	26.67	65.7227	71.0205	112.866	105.518	50.7227	54.0205	72.866	63.518	0.0733067	0.0811005	0.131066	0.105159
233	1165	19.4167	27.73	27.4	28.08	26.67	64.8926	74.8779	91.8701	106.689	49.8926	57.8779	51.8701	64.689	0.071392	0.0905878	0.0759847	0.108286
234	1170	19.5	27.74	27.4	28.08	26.67	69.2017	64.8926	118.213	103.223	54.2017	47.8926	78.213	61.223	0.0815372	0.0668575	0.146831	0.0991312
235	1175	19.5833	27.74	27.4	28.08	26.67	80.0781	72.9248	114.16	96.7896	65.0781	55.9248	74.16	54.7896	0.109332	0.0857347	0.134819	0.0829604
236	1180	19.6667	27.73	27.4	28.08	26.67	72.9248	80.0781	101.001	104.346	57.9248	63.0781	61.001	62.346	0.0907056	0.103993	0.0985552	0.102064
237	1185	19.75	27.73	27.4	28.08	26.67	66.5771	74.8779	99.9268	101.001	51.5771	57.8779	59.9268	59.001	0.0752974	0.0905878	0.0957863	0.0934238
238	1190	19.8333	27.74	27.4	28.08	26.67	65.7227	89.4775	95.7764	101.001	50.7227	72.4775	55.7764	59.001	0.0733067	0.129947	0.0853701	0.0934238
239	1195	19.9167	27.74	27.4	28.08	26.67	66.5771	76.9043	109.082	104.346	51.5771	59.9043	69.082	62.346	0.0752974	0.0957286	0.120321	0.102064
240	1200	20	27.74	27.4	28.08	26.67	65.7227	80.0781	110.327	97.8271	50.7227	63.0781	70.327	55.8271	0.0733067	0.103993	0.123818	0.0854946
241	1205	20.0833	27.74	27.4	28.08	26.67	67.4316	83.4473	114.16	102.1	52.4316	66.4473	74.16	60.1	0.0773084	0.113045	0.134819	0.0962308
242	1210	20.1667	27.74	27.4	28.08	26.67	67.4316	80.0781	116.846	91.8701	52.4316	63.0781	76.846	49.8701	0.0773084	0.103993	0.142737	0.0713403
243	1215	20.25	27.74	27.4	28.08	26.67	69.2017	72.9248	101.001	103.223	54.2017	55.9248	61.001	61.223	0.0815372	0.0857347	0.0985552	0.0991312
244	1220	20.3333	27.74	27.4	28.08	26.67	71.0205	77.9541	110.327	101.001	56.0205	60.9541	70.327	59.001	0.0859702	0.0984337	0.123818	0.0934238
245	1225	20.4167	27.74	27.4	28.08	26.67	70.105	88.208	106.689	109.082	55.105	71.208	66.689	67.082	0.0837278	0.126315	0.113706	0.114782
246	1230	20.5	27.74	27.4	28.08	26.67	71.0205	89.4775	109.082	92.8223	56.0205	72.4775	69.082	50.8223	0.0859702	0.129947	0.120321	0.0735378
247	1235	20.5833	27.74	27.4	28.08	26.67	66.5771	84.5947	102.1	91.8701	51.5771	67.5947	62.1	49.8701	0.0752974	0.116193	0.101419	0.0713403
248	1240	20.6667	27.74	27.4	28.08	26.67	68.3105	81.1768	106.689	92.8223	53.3105	64.1768	66.689	50.8223	0.0793975	0.106914	0.113706	0.0735378
249	1245	20.75	27.74	27.4	28.08	26.67	66.5771	81.1768	99.9268	94.7754	51.5771	64.1768	59.9268	52.7754	0.0752974	0.106914	0.0957863	0.0781231
250	1250	20.8333	27.74	27.4	28.08	26.67	75.8789	89.4775	105.518	98.8647	60.8789	72.4775	65.518	56.8647	0.098239	0.129947	0.11052	0.0880576
251	1255	20.9167	27.74	27.4	28.08	26.67	67.4316	88.208	121.069	95.7764	52.4316	71.208	81.069	53.7764	0.0773084	0.126315	0.155526	0.0805134
252	1260	21	27.74	27.4	28.08	26.67	71.0205	88.208	99.9268	92.8223	56.0205	71.208	59.9268	50.8223	0.0859702	0.126315	0.0957863	0.0735378
253	1265	21.0833	27.74	27.4	28.08	26.67	71.0205	89.4775	115.503	99.9268	56.0205	72.4775	75.503	57.9268	0.0859702	0.129947	0.138757	0.0907106
254	1270	21.1667	27.74	27.4	28.08	26.68	71.0205	86.9873	106.689	103.223	56.0205	69.9873	66.689	61.223	0.0859702	0.12286	0.113706	0.0991312
255	1275	21.25	27.74	27.4	28.08	26.68	72.9248	76.9043	111.572	92.8223	57.9248	59.9043	71.572	50.8223	0.0907056	0.0957286	0.127352	0.0735378
256	1280	21.3333	27.74	27.4	28.08	26.68	71.0205	82.2998	124.023	91.8701	56.0205	65.2998	84.023	49.8701	0.0859702	0.10993	0.164715	0.0713403
257	1285	21.4167	27.74	27.4	28.08	26.68	70.105	84.5947	118.213	91.8701	55.105	67.5947	78.213	49.8701	0.0837278	0.116193	0.146831	0.0713403
258	1290	21.5	27.74	27.4	28.08	26.68	73.8892	80.0781	92.8223	92.8223	58.8892	63.0781	52.8223	50.8223	0.0931401	0.103993	0.0782345	0.0735378
259	1295	21.5833	27.74	27.4	28.08	26.68	71.0205	72.9248	97.8271	89.0991	56.0205	55.9248	57.8271	47.0991	0.0859702	0.0857347	0.0904603	0.0650896
260	1300	21.6667	27.73	27.4	28.08	26.68	69.2017	84.5947	102.1	80.6641	54.2017	67.5947	62.1	38.6641	0.0815372	0.116193	0.101419	0.0474287
261	1305	21.75	27.74	27.4	28.08	26.68	74.8779	69.2017	93.7988	92.8223	59.8779	52.2017	53.7988	50.8223	0.095661	0.0767654	0.0805672	0.0735378
262	1310	21.8333	27.74	27.4	28.08	26.68	70.105	76.9043	93.7988	88.208	55.105	59.9043	53.7988	46.208	0.0837278	0.0957286	0.0805672	0.0631256
263	1315	21.9167	27.74	27.4	28.08	26.68	69.2017	80.0781	104.346	89.0991	54.2017	63.0781	64.346	47.0991	0.0815372	0.103993	0.107366	0.0650896
264	1320	22	27.74	27.4	28.07	26.68	69.2017	84.5947	93.7988	82.2632	54.2017	67.5947	53.7988	40.2632	0.0815372	0.116193	0.0805672	0.0506142
265	1325	22.0833	27.74	27.4	28.07	26.68	72.9248	83.4473	90.0146	85.5835	57.9248	66.4473	50.0146	43.5835	0.0907056	0.113045	0.0716722	0.0574741
266	1330	22.1667	27.74	27.4	28.08	26.68	70.105	83.4473	92.8223	88.208	55.105	66.4473	52.8223	46.208	0.0837278	0.113045	0.0782345	0.0631256
267	1335	22.25	27.74	27.4	28.07	26.68	71.0205	88.208	89.0991	89.0991	56.0205	71.208	49.0991	47.0991	0.0859702	0.126315	0.0695795	0.0650896
268	1340	22.3333	27.74	27.4	28.07	26.68	73.8892	86.9873	88.208	82.2632	58.8892	69.9873	48.208	40.2632	0.0931401	0.12286	0.0675651	0.0506142
269	1345	22.4167	27.74	27.4	28.07	26.68	71.9727	80.0781	115.503	95.7764	56.9727	63.0781	75.503	53.7764	0.0883261	0.103993	0.138757	0.0805134
270	1350	22.5	27.74	27.4	28.07	26.68	71.9727	86.9873	79.8828	93.7988	56.9727	69.9873	39.8828	51.7988	0.0883261	0.12286	0.0498493	0.0758173
271	1355	22.5833	27.74	27.4	28.08	26.68	71.9727	85.791	85.5835	86.4502	56.9727	68.791	45.5835	44.4502	0.0883261	0.119509	0.0617628	0.0593183
272	1360	22.6667	27.74	27.4	28.08	26.68	79.0039	73.8892	95.7764	81.4575	64.0039	56.8892	55.7764	39.4575	0.106452	0.0881185	0.0853701	0.0489994
273	1365	22.75	27.74	27.4	28.08	26.68	71.9727	80.0781	92.8223	86.4502	56.9727	63.0781	52.8223	44.4502	0.0883261	0.103993	0.0782345	0.0593183
274	1370	22.8333	27.74	27.4	28.07	26.68	76.9043	86.9873	91.8701	85.5835	61.9043	69.9873	51.8701	43.5835	0.100907	0.12286	0.0759847	0.0574741
275	1375	22.9167	27.74	27.39	28.08	26.68	71.9727	86.9873	79.8828	88.208	56.9727	69.9873	39.8828	46.208	0.0883261	0.12286	0.0498493	0.0631256
276	1380	23	27.74	27.4	28.08	26.68	76.9043	88.208	91.8701	83.8989	61.9043	71.208	51.8701	41.8989	0.100907	0.126315	0.0759847	0.0539526
277	1385	23.0833	27.74	27.4	28.08	26.68	79.0039	88.208	102.1	83.0811	64.0039	71.208	62.1	41.0811	0.106452	0.126315	0.101419	0.0522734
278	1390	23.1667	27.74	27.39	28.08	26.68	70.105	89.4775	109.082	81.4575	55.105	72.4775	69.082	39.4575	0.0837278	0.129947	0.120321	0.0489994
279	1395	23.25	27.74	27.39	28.08	26.68	69.2017	85.791	95.7764	82.2632	54.2017	68.791	55.7764	40.2632	0.0815372	0.119509	0.0853701	0.0506142
280	1400	23.3333	27.74	27.4	28.08	26.68	73.8892	88.208	105.518	81.4575	58.8892	71.208	65.518	39.4575	0.0931401	0.126315	0.11052	0.0489994
281	1405	23.4167	27.74	27.4	28.07	26.68	70.105	88.208	103.223	80.6641	55.105	71.208	63.223	38.6641	0.0837278	0.126315	0.104377	0.0474287
282	1410	23.5	27.74	27.4	28.07	26.68	74.8779	86.9873	101.001	103.223	59.8779	69.9873	61.001	61.223	0.095661	0.12286	0.0985552	0.0991312
283	1415	23.5833	27.74	27.4	28.07	26.68	77.9541	84.5947	102.1	93.7988	62.9541	67.5947	62.1	51.7988	0.103665	0.116193	0.101419	0.0758173
284	1420	23.6667	27.74	27.4	28.07	26.68	73.8892	88.208	103.223	94.7754	58.8892	71.208	63.223	52.7754	0.0931401	0.126315	0.104377	0.0781231
285	1425	23.75	27.74	27.39	28.07	26.68	71.9727	88.208	85.5835	89.0991	56.9727	71.208	45.5835	47.0991	0.0883261	0.126315	0.0617628	0.0650896
286	1430	23.8333	27.74	27.39	28.07	26.68	60.9131	85.791	99.9268	89.0991	45.9131	68.791	59.9268	47.0991	0.0624807	0.119509	0.0957863	0.0650896
287	1435	23.9167	27.74	27.39	28.07	26.68	62.4634	88.208	80.6641	82.2632	47.4634	71.208	40.6641	40.2632	0.065899	0.126315	0.051425	0.0506142
288	1440	24	27.74	27.4	28.07	26.68	59.3994	86.9873	82.2632	90.0146	44.3994	69.9873	42.2632	48.0146	0.0592096	0.12286	0.054707	0.0671308
289	1445	24.0833	27.74	27.4	28.07	26.68	54.4922	89.4775	76.8677	84.7412	39.4922	72.4775	36.8677	42.7412	0.0490686	0.129947	0.043944	0.0557028
290	1450	24.1667	27.74	27.4	28.07	26.68	53.833	88.208	91.8701	92.8223	38.833	71.208	51.8701	50.8223	0.0477615	0.126315	0.0759847	0.0735378
291	1455	24.25	27.74	27.4	28.07	26.68	57.9468	88.208	96.7896	90.9424	42.9468	71.208	56.7896	48.9424	0.0561333	0.126315	0.0878712	0.0692236
292	1460	24.3333	27.74	27.39	28.07	26.68	53.833	88.208	105.518	96.7896	38.833	71.208	65.518	54.7896	0.0477615	0.126315	0.11052	0.0829604
293	1465	24.4167	27.74	27.39	28.07	26.68	52.5391	88.208	88.208	101.001	37.5391	71.208	48.208	59.001	0.0452347	0.126315	0.0675651	0.0934238
294	1470	24.5	27.74	27.39	28.07	26.68	59.3994	84.5947	72.6318	93.7988	44.3994	67.5947	32.6318	51.7988	0.0592096	0.116193	0.036131	0.0758173
295	1475	24.5833	27.74	27.39	28.07	26.68	61.6821	88.208	84.7412	101.001	46.6821	71.208	44.7412	59.001	0.0641677	0.126315	0.0599424	0.0934238
296	1480	24.6667	27.74	27.4	28.07	26.68	55.1636	88.208	72.6318	90.0146	40.1636	71.208	32.6318	48.0146	0.0504135	0.126315	0.036131	0.0671308
297	1485	24.75	27.74	27.4	28.07	26.68	55.8472	88.208	92.8223	99.9268	40.8472	71.208	52.8223	57.9268	0.0517969	0.126315	0.0782345	0.0907106
298	1490	24.8333	27.74	27.39	28.07	26.68	53.833	85.791	87.3169	93.7988	38.833	68.791	47.3169	51.7988	0.0477615	0.119509	0.0655731	0.0758173
299	1495	24.9167	27.74	27.39	28.07	26.69	55.1636	85.791	84.7412	97.8271	40.1636	68.791	44.7412	55.8271	0.0504135	0.119509	0.0599424	0.0854946
300	1500	25	27.74	27.39	28.07	26.68	55.8472	85.791	76.8677	98.8647	40.8472	68.791	36.8677	56.8647	0.0517969	0.119509	0.043944	0.0880576
301	1505	25.0833	27.74	27.39	28.07	26.69	57.2388	86.9873	96.7896	88.208	42.2388	69.9873	56.7896	46.208	0.0546564	0.12286	0.0878712	0.0631256
302	1510	25.1667	27.74	27.39	28.07	26.68	47.7417	84.5947	97.8271	98.8647	32.7417	67.5947	57.8271	56.8647	0.0363263	0.116193	0.0904603	0.0880576
303	1515	25.25	27.74	27.39	28.07	26.69	41.4917	88.208	101.001	99.9268	26.4917	71.208	61.001	57.9268	0.0258623	0.126315	0.0985552	0.0907106
304	1520	25.3333	27.74	27.39	28.07	26.69	35.7788	85.791	106.689	104.346	20.7788	68.791	66.689	62.346	0.0175171	0.119509	0.113706	0.102064
305	1525	25.4167	27.74	27.39	28.07	26.69	27.7466	86.9873	83.0811	97.8271	12.7466	69.9873	43.0811	55.8271	0.0079993	0.12286	0.0564151	0.0854946
306	1530	25.5	27.74	27.39	28.07	26.69	34.5947	85.791	79.8828	99.9268	19.5947	68.791	39.8828	57.9268	0.0159437	0.119509	0.0498493	0.0907106
307	1535	25.5833	27.76	27.39	28.07	26.69	72.9248	85.791	90.0146	98.8647	57.9248	68.791	50.0146	56.8647	0.0907056	0.119509	0.0716722	0.0880576
308	1540	25.6667	27.76	27.39	28.07	26.68	71.0205	88.208	94.7754	97.8271	56.0205	71.208	54.7754	55.8271	0.0859702	0.126315	0.082926	0.0854946
309	1545	25.75	27.76	27.39	28.07	26.69	70.105	89.4775	95.7764	93.7988	55.105	72.4775	55.7764	51.7988	0.0837278	0.129947	0.0853701	0.0758173
310	1550	25.8333	27.76	27.39	28.07	26.68	72.9248	86.9873	94.7754	97.8271	57.9248	69.9873	54.7754	55.8271	0.0907056	0.12286	0.082926	0.0854946
311	1555	25.9167	27.76	27.39	28.07	26.69	72.9248	86.9873	90.9424	96.7896	57.9248	69.9873	50.9424	54.7896	0.0907056	0.12286	0.0738167	0.0829604
312	1560	26	27.76	27.39	28.07	26.69	71.9727	82.2998	90.9424	101.001	56.9727	65.2998	50.9424	59.001	0.0883261	0.10993	0.0738167	0.0934238
313	1565	26.0833	27.76	27.39	28.07	26.69	70.105	81.1768	83.8989	92.8223	55.105	64.1768	43.8989	50.8223	0.0837278	0.106914	0.0581427	0.0735378
314	1570	26.1667	27.76	27.39	28.07	26.69	72.9248	82.2998	103.223	99.9268	57.9248	65.2998	63.223	57.9268	0.0907056	0.10993	0.104377	0.0907106
315	1575	26.25	27.76	27.39	28.07	26.69	70.105	82.2998	86.4502	106.689	55.105	65.2998	46.4502	64.689	0.0837278	0.10993	0.0636572	0.108286
316	1580	26.3333	27.76	27.39	28.07	26.69	70.105	80.0781	83.8989	112.866	55.105	63.0781	43.8989	70.866	0.0837278	0.103993	0.0581427	0.125343
317	1585	26.4167	27.76	27.39	28.07	26.69	71.0205	88.208	93.7988	93.7988	56.0205	71.208	53.7988	51.7988	0.0859702	0.126315	0.0805672	0.0758173
318	1590	26.5	27.76	27.39	28.07	26.69	72.9248	84.5947	95.7764	90.9424	57.9248	67.5947	55.7764	48.9424	0.0907056	0.116193	0.0853701	0.0692236
319	1595	26.5833	27.76	27.39	28.07	26.69	76.9043	85.791	73.999	107.886	61.9043	68.791	33.999	65.886	0.100907	0.119509	0.0385897	0.111518
320	1600	26.6667	27.76	27.39	28.07	26.69	72.9248	88.208	78.3569	105.518	57.9248	71.208	38.3569	63.518	0.0907056	0.126315	0.0468257	0.105159
321	1605	26.75	27.76	27.39	28.07	26.69	72.9248	85.791	79.8828	101.001	57.9248	68.791	39.8828	59.001	0.0907056	0.119509	0.0498493	0.0934238
322	1610	26.8333	27.76	27.39	28.07	26.69	71.9727	88.208	91.8701	103.223	56.9727	71.208	51.8701	61.223	0.0883261	0.126315	0.0759847	0.0991312
323	1615	26.9167	27.76	27.39	28.07	26.69	72.9248	84.5947	88.208	96.7896	57.9248	67.5947	48.208	54.7896	0.0907056	0.116193	0.0675651	0.0829604
324	1620	27	27.76	27.39	28.07	26.69	75.8789	85.791	90.9424	105.518	60.8789	68.791	50.9424	63.518	0.098239	0.119509	0.0738167	0.105159
325	1625	27.0833	27.76	27.39	28.07	26.69	71.0205	84.5947	80.6641	110.327	56.0205	67.5947	40.6641	68.327	0.0859702	0.116193	0.051425	0.118218
326	1630	27.1667	27.76	27.39	28.07	26.69	71.0205	88.208	69.9707	107.886	56.0205	71.208	29.9707	65.886	0.0859702	0.126315	0.0315225	0.111518
327	1635	27.25	27.76	27.39	28.07	26.69	73.8892	88.208	97.8271	98.8647	58.8892	71.208	57.8271	56.8647	0.0931401	0.126315	0.0904603	0.0880576
328	1640	27.3333	27.76	27.39	28.07	26.69	79.0039	88.208	93.7988	104.346	64.0039	71.208	53.7988	62.346	0.106452	0.126315	0.0805672	0.102064
329	1645	27.4167	27.76	27.39	28.07	26.69	76.9043	85.791	107.886	106.689	61.9043	68.791	67.886	64.689	0.100907	0.119509	0.116997	0.108286
330	1650	27.5	27.76	27.39	28.06	26.69	76.9043	80.0781	79.1138	98.8647	61.9043	63.0781	39.1138	56.8647	0.100907	0.103993	0.0483166	0.0880576
331	1655	27.5833	27.76	27.39	28.06	26.69	74.8779	82.2998	83.0811	104.346	59.8779	65.2998	43.0811	62.346	0.095661	0.10993	0.0564151	0.102064
332	1660	27.6667	27.76	27.39	28.06	26.69	76.9043	85.791	87.3169	105.518	61.9043	68.791	47.3169	63.518	0.100907	0.119509	0.0655731	0.105159
333	1665	27.75	27.76	27.39	28.06	26.69	77.9541	86.9873	78.3569	103.223	62.9541	69.9873	38.3569	61.223	0.103665	0.12286	0.0468257	0.0991312
334	1670	27.8333	27.76	27.39	28.06	26.69	75.8789	85.791	84.7412	103.223	60.8789	68.791	44.7412	61.223	0.098239	0.119509	0.0599424	0.0991312
335	1675	27.9167	27.76	27.39	28.06	26.69	77.9541	85.791	77.6123	107.886	62.9541	68.791	37.6123	65.886	0.103665	0.119509	0.0453762	0.111518
336	1680	28	27.76	27.39	28.06	26.69	81.1768	84.5947	102.1	99.9268	66.1768	67.5947	62.1	57.9268	0.112308	0.116193	0.101419	0.0907106
337	1685	28.0833	27.76	27.39	28.06	26.69	77.9541	83.4473	104.346	102.1	62.9541	66.4473	64.346	60.1	0.103665	0.113045	0.107366	0.0962308
338	1690	28.1667	27.76	27.39	28.06	26.69	83.4473	88.208	104.346	97.8271	68.4473	71.208	64.346	55.8271	0.118553	0.126315	0.107366	0.0854946
339	1695	28.25	27.77	27.39	28.06	26.69	82.2998	88.208	90.9424	94.7754	67.2998	71.208	50.9424	52.7754	0.115381	0.126315	0.0738167	0.0781231
340	1700	28.3333	27.77	27.39	28.06	26.69	79.0039	85.791	96.7896	107.886	64.0039	68.791	56.7896	65.886	0.106452	0.119509	0.0878712	0.111518
341	1705	28.4167	27.77	27.39	28.06	26.69	81.1768	83.4473	88.208	110.327	66.1768	66.4473	48.208	68.327	0.112308	0.113045	0.0675651	0.118218
342	1710	28.5	27.76	27.39	28.06	26.69	79.0039	83.4473	91.8701	99.9268	64.0039	66.4473	51.8701	57.9268	0.106452	0.113045	0.0759847	0.0907106
343	1715	28.5833	27.77	27.39	28.06	26.69	80.0781	83.4473	102.1	105.518	65.0781	66.4473	62.1	63.518	0.109332	0.113045	0.101419	0.105159
344	1720	28.6667	27.77	27.39	28.06	26.69	82.2998	83.4473	107.886	104.346	67.2998	66.4473	67.886	62.346	0.115381	0.113045	0.116997	0.102064
345	1725	28.75	27.77	27.39	28.06	26.69	83.4473	88.208	109.082	103.223	68.4473	71.208	69.082	61.223	0.118553	0.126315	0.120321	0.0991312
346	1730	28.8333	27.77	27.39	28.06	26.69	84.5947	81.1768	102.1	98.8647	69.5947	64.1768	62.1	56.8647	0.121756	0.106914	0.101419	0.0880576
347	1735	28.9167	27.77	27.39	28.06	26.69	85.791	74.8779	110.327	106.689	70.791	57.8779	70.327	64.689	0.125131	0.0905878	0.123818	0.108286
348	1740	29	27.77	27.39	28.06	26.69	85.791	82.2998	102.1	105.518	70.791	65.2998	62.1	63.518	0.125131	0.10993	0.101419	0.105159
349	1745	29.0833	27.76	27.39	28.06	26.69	84.5947	75.8789	106.689	104.346	69.5947	58.8789	66.689	62.346	0.121756	0.0931139	0.113706	0.102064
350	1750	29.1667	27.77	27.39	28.06	26.69	84.5947	84.5947	83.0811	104.346	69.5947	67.5947	43.0811	62.346	0.121756	0.116193	0.0564151	0.102064
351	1755	29.25	27.77	27.39	28.06	26.69	83.4473	85.791	99.9268	110.327	68.4473	68.791	59.9268	68.327	0.118553	0.119509	0.0957863	0.118218
352	1760	29.3333	27.76	27.39	28.06	26.69	81.1768	82.2998	83.8989	111.572	66.1768	65.2998	43.8989	69.572	0.112308	0.10993	0.0581427	0.121693
353	1765	29.4167	27.77	27.39	28.06	26.69	85.791	81.1768	94.7754	104.346	70.791	64.1768	54.7754	62.346	0.125131	0.106914	0.082926	0.102064
354	1770	29.5	27.76	27.39	28.06	26.69	82.2998	84.5947	97.8271	110.327	67.2998	67.5947	57.8271	68.327	0.115381	0.116193	0.0904603	0.118218
355	1775	29.5833	27.77	27.39	28.06	26.7	84.5947	84.5947	101.001	109.082	69.5947	67.5947	61.001	67.082	0.121756	0.116193	0.0985552	0.114782
356	1780	29.6667	27.77	27.39	28.06	26.69	81.1768	86.9873	94.7754	109.082	66.1768	69.9873	54.7754	67.082	0.112308	0.12286	0.082926	0.114782
357	1785	29.75	27.76	27.39	28.06	26.7	81.1768	88.208	105.518	105.518	66.1768	71.208	65.518	63.518	0.112308	0.126315	0.11052	0.105159
358	1790	29.8333	27.76	27.39	28.06	26.7	82.2998	84.5947	104.346	105.518	67.2998	67.5947	64.346	63.518	0.115381	0.116193	0.107366	0.105159
359	1795	29.9167	27.76	27.39	28.06	26.7	83.4473	84.5947	101.001	114.16	68.4473	67.5947	61.001	72.16	0.118553	0.116193	0.0985552	0.129035
360	1800	30	27.76	27.39	28.06	26.7	82.2998	75.8789	112.866	109.082	67.2998	58.8789	72.866	67.082	0.115381	0.0931139	0.131066	0.114782
361	1805	30.0833	27.76	27.39	28.06	26.7	77.9541	79.0039	103.223	107.886	62.9541	62.0039	63.223	65.886	0.103665	0.101167	0.104377	0.111518
362	1810	30.1667	27.77	27.39	28.06	26.7	80.0781	76.9043	67.4438	102.1	65.0781	59.9043	27.4438	60.1	0.109332	0.0957286	0.0273693	0.0962308
363	1815	30.25	27.76	27.39	28.06	26.7	80.0781	66.5771	72.6318	104.346	65.0781	49.5771	32.6318	62.346	0.109332	0.0706692	0.036131	0.102064
364	1820	30.3333	27.76	27.39	28.06	26.7	85.791	71.9727	101.001	107.886	70.791	54.9727	61.001	65.886	0.125131	0.0834056	0.0985552	0.111518
365	1825	30.4167	27.76	27.39	28.06	26.7	83.4473	73.8892	96.7896	109.082	68.4473	56.8892	56.7896	67.082	0.118553	0.0881185	0.0878712	0.114782
366	1830	30.5	27.76	27.39	28.06	26.7	76.9043	82.2998	106.689	111.572	61.9043	65.2998	66.689	69.572	0.100907	0.10993	0.113706	0.121693
367	1835	30.5833	27.77	27.39	28.06	26.7	77.9541	82.2998	81.4575	110.327	62.9541	65.2998	41.4575	68.327	0.103665	0.10993	0.0530438	0.118218
368	1840	30.6667	27.77	27.39	28.06	26.7	80.0781	81.1768	87.3169	107.886	65.0781	64.1768	47.3169	65.886	0.109332	0.106914	0.0655731	0.111518
369	1845	30.75	27.77	27.39	28.06	26.7	79.0039	73.8892	93.7988	111.572	64.0039	56.8892	53.7988	69.572	0.106452	0.0881185	0.0805672	0.121693
370	1850	30.8333	27.77	27.39	28.06	26.7	83.4473	76.9043	92.8223	110.327	68.4473	59.9043	52.8223	68.327	0.118553	0.0957286	0.0782345	0.118218
371	1855	30.9167	27.77	27.39	28.06	26.7	75.8789	79.0039	107.886	112.866	60.8789	62.0039	67.886	70.866	0.098239	0.101167	0.116997	0.125343
372	1860	31	27.77	27.39	28.06	26.7	77.9541	82.2998	96.7896	112.866	62.9541	65.2998	56.7896	70.866	0.103665	0.10993	0.0878712	0.125343
373	1865	31.0833	27.77	27.39	28.06	26.7	75.8789	79.0039	85.5835	114.16	60.8789	62.0039	45.5835	72.16	0.098239	0.101167	0.0617628	0.129035
374	1870	31.1667	27.77	27.39	28.06	26.7	74.8779	60.9131	78.3569	105.518	59.8779	43.9131	38.3569	63.518	0.095661	0.0581728	0.0468257	0.105159
375	1875	31.25	27.77	27.39	28.06	26.7	71.9727	60.1563	79.8828	115.503	56.9727	43.1563	39.8828	73.503	0.0883261	0.0565731	0.0498493	0.132908
376	1880	31.3333	27.77	27.39	28.05	26.7	71.9727	60.1563	99.9268	116.846	56.9727	43.1563	59.9268	74.846	0.0883261	0.0565731	0.0957863	0.136825
377	1885	31.4167	27.77	27.39	28.05	26.7	72.9248	67.4316	97.8271	118.213	57.9248	50.4316	57.8271	76.213	0.0907056	0.0726331	0.0904603	0.140856
378	1890	31.5	27.77	27.39	28.05	26.7	71.9727	55.8472	88.208	116.846	56.9727	38.8472	48.208	74.846	0.0883261	0.0477895	0.0675651	0.136825
379	1895	31.5833	27.77	27.39	28.05	26.7	71.0205	60.1563	72.6318	112.866	56.0205	43.1563	32.6318	70.866	0.0859702	0.0565731	0.036131	0.125343
380	1900	31.6667	27.77	27.39	28.05	26.7	71.9727	65.7227	61.6333	101.001	56.9727	48.7227	21.6333	59.001	0.0883261	0.0687259	0.0186869	0.0934238
381	1905	31.75	27.77	27.39	28.05	26.7	71.0205	64.0625	63.3057	110.327	56.0205	47.0625	23.3057	68.327	0.0859702	0.0650085	0.0210576	0.118218
382	1910	31.8333	27.77	27.39	28.05	26.7	71.0205	68.3105	61.084	104.346	56.0205	51.3105	21.084	62.346	0.0859702	0.0746741	0.0179316	0.102064
383	1915	31.9167	27.77	27.39	28.05	26.7	69.2017	72.9248	60.5469	102.1	54.2017	55.9248	20.5469	60.1	0.0815372	0.0857347	0.0172046	0.0962308
384	1920	32	27.77	27.39	28.05	26.7	70.105	65.7227	66.2231	102.1	55.105	48.7227	26.2231	60.1	0.0837278	0.0687259	0.025443	0.0962308
385	1925	32.0833	27.77	27.39	28.05	26.7	69.2017	57.9468	74.707	104.346	54.2017	40.9468	34.707	62.346	0.0815372	0.0519996	0.0398867	0.102064
386	1930	32.1667	27.77	27.39	28.05	26.7	70.105	58.667	79.1138	106.689	55.105	41.667	39.1138	64.689	0.0837278	0.0534744	0.0483166	0.108286
387	1935	32.25	27.77	27.39	28.05	26.7	64.8926	62.4634	89.0991	95.7764	49.8926	45.4634	49.0991	53.7764	0.071392	0.061502	0.0695795	0.0805134
388	1940	32.3333	27.77	27.39	28.05	26.7	69.2017	60.1563	79.8828	97.8271	54.2017	43.1563	39.8828	55.8271	0.0815372	0.0565731	0.0498493	0.0854946
389	1945	32.4167	27.77	27.39	28.05	26.7	66.5771	64.0625	102.1	98.8647	51.5771	47.0625	62.1	56.8647	0.0752974	0.0650085	0.101419	0.0880576
390	1950	32.5	27.77	27.39	28.05	26.7	67.4316	53.186	97.8271	102.1	52.4316	36.186	57.8271	60.1	0.0773084	0.042648	0.0904603	0.0962308
391	1955	32.5833	27.77	27.39	28.05	26.7	65.7227	60.9131	85.5835	107.886	50.7227	43.9131	45.5835	65.886	0.0733067	0.0581728	0.0617628	0.111518
392	1960	32.6667	27.77	27.38	28.05	26.7	60.9131	65.7227	99.9268	102.1	45.9131	48.7227	59.9268	60.1	0.0624807	0.0687259	0.0957863	0.0962308
393	1965	32.75	27.77	27.38	28.05	26.7	66.5771	60.1563	92.8223	96.7896	51.5771	43.1563	52.8223	54.7896	0.0752974	0.0565731	0.0782345	0.0829604
394	1970	32.8333	27.77	27.37	28.05	26.7	66.5771	66.5771	84.7412	87.3169	51.5771	49.5771	44.7412	45.3169	0.0752974	0.0706692	0.0599424	0.0611844
395	1975	32.9167	27.77	27.37	28.05	26.7	63.2568	53.833	96.7896	89.0991	48.2568	36.833	56.7896	47.0991	0.0676748	0.0438777	0.0878712	0.0650896
396	1980	33	27.77	27.37	28.05	26.7	61.6821	60.9131	103.223	99.9268	46.6821	43.9131	63.223	57.9268	0.0641677	0.0581728	0.104377	0.0907106
397	1985	33.0833	27.77	27.37	28.05	26.7	64.0625	58.667	104.346	97.8271	49.0625	41.667	64.346	55.8271	0.0694963	0.0534744	0.107366	0.0854946
398	1990	33.1667	27.77	27.37	28.05	26.7	60.9131	56.5308	96.7896	84.7412	45.9131	39.5308	56.7896	42.7412	0.0624807	0.0491455	0.0878712	0.0557028
399	1995	33.25	27.77	27.37	28.05	26.7	60.9131	52.5391	81.4575	91.8701	45.9131	35.5391	41.4575	49.8701	0.0624807	0.0414317	0.0530438	0.0713403
400	2000	33.3333	27.77	27.37	28.05	26.7	60.1563	55.8472	83.8989	85.5835	45.1563	38.8472	43.8989	43.5835	0.060837	0.0477895	0.0581427	0.0574741
401	2005	33.4167	27.76	27.37	28.05	26.7	55.8472	64.0625	103.223	84.7412	40.8472	47.0625	63.223	42.7412	0.0517969	0.0650085	0.104377	0.0557028
402	2010	33.5	27.76	27.37	28.05	26.7	60.1563	57.2388	96.7896	90.9424	45.1563	40.2388	56.7896	48.9424	0.060837	0.050565	0.0878712	0.0692236
403	2015	33.5833	27.76	27.37	28.05	26.7	60.1563	57.9468	92.8223	84.7412	45.1563	40.9468	52.8223	42.7412	0.060837	0.0519996	0.0782345	0.0557028
404	2020	33.6667	27.76	27.37	28.05	26.7	54.4922	54.4922	103.223	101.001	39.4922	37.4922	63.223	59.001	0.0490686	0.0451441	0.104377	0.0934238
405	2025	33.75	27.76	27.37	28.05	26.7	53.833	58.667	104.346	90.9424	38.833	41.667	64.346	48.9424	0.0477615	0.0534744	0.107366	0.0692236
406	2030	33.8333	27.76	27.37	28.05	26.7	54.4922	55.8472	82.2632	99.9268	39.4922	38.8472	42.2632	57.9268	0.0490686	0.0477895	0.054707	0.0907106
407	2035	33.9167	27.76	27.37	28.05	26.7	55.8472	54.4922	96.7896	90.9424	40.8472	37.4922	56.7896	48.9424	0.0517969	0.0451441	0.0878712	0.0692236
408	2040	34	27.76	27.37	28.05	26.7	60.1563	50.6714	97.8271	84.7412	45.1563	33.6714	57.8271	42.7412	0.060837	0.037995	0.0904603	0.0557028
409	2045	34.0833	27.76	27.37	28.05	26.7	57.2388	50.6714	98.8647	93.7988	42.2388	33.6714	58.8647	51.7988	0.0546564	0.037995	0.0930779	0.0758173
410	2050	34.1667	27.76	27.37	28.05	26.71	51.9165	53.833	109.082	91.8701	36.9165	36.833	69.082	49.8701	0.0440373	0.0438777	0.120321	0.0713403
411	2055	34.25	27.76	27.37	28.05	26.7	50.0732	56.5308	106.689	97.8271	35.0732	39.5308	66.689	55.8271	0.0405639	0.0491455	0.113706	0.0854946
412	2060	34.3333	27.76	27.37	28.05	26.71	51.2939	58.667	106.689	90.9424	36.2939	41.667	66.689	48.9424	0.0428521	0.0534744	0.113706	0.0692236
413	2065	34.4167	27.76	27.37	28.05	26.71	51.9165	57.2388	105.518	93.7988	36.9165	40.2388	65.518	51.7988	0.0440373	0.050565	0.11052	0.0758173
414	2070	34.5	27.76	27.37	28.05	26.71	53.833	60.9131	105.518	95.7764	38.833	43.9131	65.518	53.7764	0.0477615	0.0581728	0.11052	0.0805134
415	2075	34.5833	27.76	27.37	28.05	26.71	51.2939	62.4634	105.518	94.7754	36.2939	45.4634	65.518	52.7754	0.0428521	0.061502	0.11052	0.0781231
416	2080	34.6667	27.77	27.37	28.05	26.71	48.8892	57.9468	104.346	89.0991	33.8892	40.9468	64.346	47.0991	0.03839	0.0519996	0.107366	0.0650896
417	2085	34.75	27.77	27.37	28.05	26.71	51.2939	56.5308	95.7764	86.4502	36.2939	39.5308	55.7764	44.4502	0.0428521	0.0491455	0.0853701	0.0593183
418	2090	34.8333	27.77	27.37	28.05	26.71	51.2939	57.9468	101.001	91.8701	36.2939	40.9468	61.001	49.8701	0.0428521	0.0519996	0.0985552	0.0713403
419	2095	34.9167	27.76	27.37	28.05	26.71	48.3154	58.667	99.9268	96.7896	33.3154	41.667	59.9268	54.7896	0.0373527	0.0534744	0.0957863	0.0829604
420	2100	35	27.76	27.37	28.05	26.71	45.0073	60.9131	99.9268	90.0146	30.0073	43.9131	59.9268	48.0146	0.0315843	0.0581728	0.0957863	0.0671308
421	2105	35.0833	27.76	27.37	28.05	26.71	47.7417	64.0625	97.8271	90.0146	32.7417	47.0625	57.8271	48.0146	0.0363263	0.0650085	0.0904603	0.0671308
422	2110	35.1667	27.77	27.37	28.05	26.71	46.6309	64.8926	101.001	93.7988	31.6309	47.8926	61.001	51.7988	0.0343699	0.0668575	0.0985552	0.0758173
423	2115	35.25	27.76	27.37	28.05	26.71	48.3154	70.105	102.1	95.7764	33.3154	53.105	62.1	53.7764	0.0373527	0.0789072	0.101419	0.0805134
424	2120	35.3333	27.76	27.37	28.05	26.71	45.0073	71.9727	99.9268	91.8701	30.0073	54.9727	59.9268	49.8701	0.0315843	0.0834056	0.0957863	0.0713403
425	2125	35.4167	27.77	27.37	28.04	26.71	47.7417	76.9043	84.7412	85.5835	32.7417	59.9043	44.7412	43.5835	0.0363263	0.0957286	0.0599424	0.0574741
426	2130	35.5	27.76	27.37	28.04	26.71	47.7417	72.9248	90.0146	86.4502	32.7417	55.9248	50.0146	44.4502	0.0363263	0.0857347	0.0716722	0.0593183
427	2135	35.5833	27.76	27.37	28.04	26.71	47.1802	79.0039	103.223	94.7754	32.1802	62.0039	63.223	52.7754	0.0353323	0.101167	0.104377	0.0781231
428	2140	35.6667	27.76	27.37	28.04	26.71	43.9697	79.0039	101.001	88.208	28.9697	62.0039	61.001	46.208	0.0298509	0.101167	0.0985552	0.0631256
429	2145	35.75	27.77	27.37	28.04	26.71	44.4824	77.9541	102.1	96.7896	29.4824	60.9541	62.1	54.7896	0.0307028	0.0984337	0.101419	0.0829604
430	2150	35.8333	27.76	27.37	28.04	26.71	42.4683	79.0039	106.689	92.8223	27.4683	62.0039	66.689	50.8223	0.0274085	0.101167	0.113706	0.0735378
431	2155	35.9167	27.76	27.37	28.04	26.71	42.9565	75.8789	110.327	98.8647	27.9565	58.8789	70.327	56.8647	0.0281941	0.0931139	0.123818	0.0880576
432	2160	36	27.76	27.37	28.04	26.71	43.9697	76.9043	99.9268	87.3169	28.9697	59.9043	59.9268	45.3169	0.0298509	0.0957286	0.0957863	0.0611844
433	2165	36.0833	27.77	27.37	28.04	26.71	42.4683	76.9043	99.9268	89.0991	27.4683	59.9043	59.9268	47.0991	0.0274085	0.0957286	0.0957863	0.0650896
434	2170	36.1667	27.77	27.37	28.04	26.71	42.4683	79.0039	94.7754	86.4502	27.4683	62.0039	54.7754	44.4502	0.0274085	0.101167	0.082926	0.0593183
435	2175	36.25	27.76	27.37	28.04	26.71	42.4683	73.8892	94.7754	92.8223	27.4683	56.8892	54.7754	50.8223	0.0274085	0.0881185	0.082926	0.0735378
436	2180	36.3333	27.76	27.37	28.04	26.71	43.457	76.9043	93.7988	87.3169	28.457	59.9043	53.7988	45.3169	0.0290081	0.0957286	0.0805672	0.0611844
437	2185	36.4167	27.77	27.37	28.04	26.71	41.9739	77.9541	95.7764	82.2632	26.9739	60.9541	55.7764	40.2632	0.0266215	0.0984337	0.0853701	0.0506142
438	2190	36.5	27.77	27.37	28.04	26.71	40.0879	81.1768	82.2632	80.6641	25.0879	64.1768	42.2632	38.6641	0.0236995	0.106914	0.054707	0.0474287
439	2195	36.5833	27.77	27.37	28.04	26.71	40.5518	80.0781	95.7764	87.3169	25.5518	63.0781	55.7764	45.3169	0.0244064	0.103993	0.0853701	0.0611844
440	2200	36.6667	27.77	27.37	28.04	26.71	39.6301	79.0039	98.8647	84.7412	24.6301	62.0039	58.8647	42.7412	0.0230097	0.101167	0.0930779	0.0557028
441	2205	36.75	27.77	27.37	28.04	26.71	39.1785	77.9541	97.8271	83.8989	24.1785	60.9541	57.8271	41.8989	0.0223367	0.0984337	0.0904603	0.0539526
442	2210	36.8333	27.77	27.37	28.04	26.71	42.4683	81.1768	103.223	97.8271	27.4683	64.1768	63.223	55.8271	0.0274085	0.106914	0.104377	0.0854946
443	2215	36.9167	27.77	27.37	28.04	26.71	40.0879	80.0781	103.223	92.8223	25.0879	63.0781	63.223	50.8223	0.0236995	0.103993	0.104377	0.0735378
444	2220	37	27.77	27.37	28.04	26.71	37.439	80.0781	94.7754	79.8828	22.439	63.0781	54.7754	37.8828	0.0198157	0.103993	0.082926	0.0459008
445	2225	37.0833	27.77	27.37	28.04	26.71	38.7329	80.0781	101.001	79.1138	23.7329	63.0781	61.001	37.1138	0.0216801	0.103993	0.0985552	0.0444155
446	2230	37.1667	27.77	27.37	28.04	26.71	39.1785	73.8892	93.7988	80.6641	24.1785	56.8892	53.7988	38.6641	0.0223367	0.0881185	0.0805672	0.0474287
447	2235	37.25	27.77	27.37	28.04	26.71	36.1877	77.9541	90.0146	86.4502	21.1877	60.9541	50.0146	44.4502	0.0180733	0.0984337	0.0716722	0.0593183
448	2240	37.3333	27.77	27.37	28.04	26.71	39.6301	80.0781	88.208	72.6318	24.6301	63.0781	48.208	30.6318	0.0230097	0.103993	0.0675651	0.0326453
449	2245	37.4167	27.77	27.37	28.04	26.71	40.0879	79.0039	84.7412	81.4575	25.0879	62.0039	44.7412	39.4575	0.0236995	0.101167	0.0599424	0.0489994
450	2250	37.5	27.77	27.37	28.04	26.71	40.5518	80.0781	88.208	72.6318	25.5518	63.0781	48.208	30.6318	0.0244064	0.103993	0.0675651	0.0326453
451	2255	37.5833	27.77	27.37	28.04	26.72	39.6301	80.0781	99.9268	77.6123	24.6301	63.0781	59.9268	35.6123	0.0230097	0.103993	0.0957863	0.0415686
452	2260	37.6667	27.77	27.37	28.04	26.71	34.5947	82.2998	109.082	89.0991	19.5947	65.2998	69.082	47.0991	0.0159437	0.10993	0.120321	0.0650896
453	2265	37.75	27.77	27.37	28.03	26.71	34.5947	81.1768	106.689	83.0811	19.5947	64.1768	66.689	41.0811	0.0159437	0.106914	0.113706	0.0522734
454	2270	37.8333	27.77	27.37	28.01	26.72	35.3821	80.0781	105.518	84.7412	20.3821	63.0781	65.518	42.7412	0.0169838	0.103993	0.11052	0.0557028
455	2275	37.9167	27.77	27.37	28	26.71	34.9854	81.1768	107.886	83.0811	19.9854	64.1768	67.886	41.0811	0.0164567	0.106914	0.116997	0.0522734
456	2280	38	27.77	27.37	28	26.71	37.439	85.791	101.001	77.6123	22.439	68.791	61.001	35.6123	0.0198157	0.119509	0.0985552	0.0415686
457	2285	38.0833	27.77	27.37	28	26.72	34.2102	84.5947	94.7754	72.6318	19.2102	67.5947	54.7754	30.6318	0.0154449	0.116193	0.082926	0.0326453
458	2290	38.1667	27.77	27.37	28	26.72	37.439	84.5947	95.7764	76.8677	22.439	67.5947	55.7764	34.8677	0.0198157	0.116193	0.0853701	0.0401834
459	2295	38.25	27.77	27.37	28	26.72	34.9854	81.1768	114.16	75.415	19.9854	64.1768	74.16	33.415	0.0164567	0.106914	0.134819	0.037532
460	2300	38.3333	27.77	27.37	28	26.72	31.6528	84.5947	105.518	73.999	16.6528	67.5947	65.518	31.999	0.0122819	0.116193	0.11052	0.0350137
461	2305	38.4167	27.77	27.37	28	26.72	32.0007	85.791	103.223	68.689	17.0007	68.791	63.223	26.689	0.012696	0.119509	0.104377	0.026172
462	2310	38.5	27.77	27.37	28.01	26.72	32.7209	84.5947	106.689	72.6318	17.7209	67.5947	66.689	30.6318	0.0135697	0.116193	0.113706	0.0326453
463	2315	38.5833	27.77	27.37	28.01	26.72	29.303	84.5947	102.1	74.707	14.303	67.5947	62.1	32.707	0.00962287	0.116193	0.101419	0.0362646
464	2320	38.6667	27.77	27.37	28.01	26.72	30.957	84.5947	106.689	79.1138	15.957	67.5947	66.689	37.1138	0.0114692	0.116193	0.113706	0.0444155
465	2325	38.75	27.77	27.37	28.01	26.72	29.303	86.9873	110.327	79.1138	14.303	69.9873	70.327	37.1138	0.00962287	0.12286	0.123818	0.0444155
466	2330	38.8333	27.77	27.37	28.01	26.72	29.6265	84.5947	105.518	68.0664	14.6265	67.5947	65.518	26.0664	0.00997435	0.116193	0.11052	0.0251996
467	2335	38.9167	27.77	27.37	28.01	26.72	26.5686	84.5947	109.082	71.2769	11.5686	67.5947	69.082	29.2769	0.00684702	0.116193	0.120321	0.0303603
468	2340	39	27.77	27.37	28.01	26.72	28.9856	84.5947	106.689	74.707	13.9856	67.5947	66.689	32.707	0.00928265	0.116193	0.113706	0.0362646
469	2345	39.0833	27.77	27.37	28.01	26.72	31.2988	85.791	109.082	79.1138	16.2988	68.791	69.082	37.1138	0.0118658	0.119509	0.120321	0.0444155
470	2350	39.1667	27.77	27.37	28.01	26.72	26.5686	84.5947	106.689	76.1353	11.5686	67.5947	66.689	34.1353	0.00684702	0.116193	0.113706	0.0388381
471	2355	39.25	27.77	27.37	28	26.72	24.1089	86.9873	99.9268	81.4575	9.1089	69.9873	59.9268	39.4575	0.00466641	0.12286	0.0957863	0.0489994
472	2360	39.3333	27.77	27.37	28	26.72	28.9856	84.5947	102.1	77.6123	13.9856	67.5947	62.1	35.6123	0.00928265	0.116193	0.101419	0.0415686
473	2365	39.4167	27.77	27.37	28	26.72	27.7466	88.208	102.1	74.707	12.7466	71.208	62.1	32.707	0.0079993	0.126315	0.101419	0.0362646
474	2370	39.5	27.77	27.37	28	26.72	28.6682	86.9873	103.223	76.8677	13.6682	69.9873	63.223	34.8677	0.00894706	0.12286	0.104377	0.0401834
475	2375	39.5833	27.77	27.37	28	26.72	29.6265	89.4775	102.1	73.999	14.6265	72.4775	62.1	31.999	0.00997435	0.129947	0.101419	0.0350137
476	2380	39.6667	27.77	27.37	28	26.72	28.0518	89.4775	107.886	74.707	13.0518	72.4775	67.886	32.707	0.00830873	0.129947	0.116997	0.0362646
477	2385	39.75	27.77	27.37	28	26.72	27.7466	92.041	106.689	68.0664	12.7466	75.041	66.689	26.0664	0.0079993	0.137397	0.113706	0.0251996
478	2390	39.8333	27.77	27.37	28	26.72	26.001	93.3594	103.223	77.6123	11.001	76.3594	63.223	35.6123	0.00631621	0.14129	0.104377	0.0415686
479	2395	39.9167	27.77	27.37	28	26.72	23.8525	92.041	102.1	70.6177	8.8525	75.041	62.1	28.6177	0.00445752	0.137397	0.101419	0.0292713
480	2400	40	27.77	27.37	28	26.72	28.0518	84.5947	110.327	79.1138	13.0518	67.5947	70.327	37.1138	0.00830873	0.116193	0.123818	0.0444155
481	2405	40.0833	27.77	27.37	28	26.72	27.1484	88.208	105.518	82.2632	12.1484	71.208	65.518	40.2632	0.00740573	0.126315	0.11052	0.0506142
482	2410	40.1667	27.77	27.37	28	26.72	29.303	89.4775	104.346	83.0811	14.303	72.4775	64.346	41.0811	0.00962287	0.129947	0.107366	0.0522734
483	2415	40.25	27.77	27.37	28	26.72	30.6213	96.0938	102.1	79.1138	15.6213	79.0938	62.1	37.1138	0.0110846	0.149493	0.101419	0.0444155
484	2420	40.3333	27.77	27.37	28	26.72	28.9856	88.208	102.1	73.999	13.9856	71.208	62.1	31.999	0.00928265	0.126315	0.101419	0.0350137
485	2425	40.4167	27.77	27.37	28	26.72	20.99	93.3594	103.223	73.999	5.99	76.3594	63.223	31.999	0.00238228	0.14129	0.104377	0.0350137
486	2430	40.5	27.77	27.37	28	26.72	21.2128	90.7471	97.8271	71.2769	6.2128	73.7471	57.8271	29.2769	0.00252599	0.133617	0.0904603	0.0303603
487	2435	40.5833	27.77	27.37	28	26.72	28.6682	92.041	104.346	78.3569	13.6682	75.041	64.346	36.3569	0.00894706	0.137397	0.107366	0.0429715
488	2440	40.6667	27.77	27.36	28	26.72	27.4475	94.7266	104.346	79.8828	12.4475	77.7266	64.346	37.8828	0.00770036	0.145369	0.107366	0.0459008
489	2445	40.75	27.77	27.36	28	26.72	21.4417	98.9502	116.846	74.707	6.4417	81.9502	76.846	32.707	0.00267692	0.158246	0.142737	0.0362646
490	2450	40.8333	27.77	27.36	28	26.72	26.001	96.0938	114.16	84.7412	11.001	79.0938	74.16	42.7412	0.00631621	0.149493	0.134819	0.0557028
491	2455	40.9167	27.77	27.36	28	26.72	24.6338	96.0938	116.846	79.8828	9.6338	79.0938	76.846	37.8828	0.00510518	0.149493	0.142737	0.0459008
492	2460	41	27.77	27.37	28	26.72	26.5686	96.0938	118.213	75.415	11.5686	79.0938	78.213	33.415	0.00684702	0.149493	0.146831	0.037532
493	2465	41.0833	27.77	27.37	28	26.72	26.8555	93.3594	109.082	75.415	11.8555	76.3594	69.082	33.415	0.00712142	0.14129	0.120321	0.037532
494	2470	41.1667	27.77	27.37	28	26.72	27.7466	103.442	112.866	75.415	12.7466	86.442	72.866	33.415	0.0079993	0.172388	0.131066	0.037532
495	2475	41.25	27.77	27.37	28	26.72	25.7202	100.415	99.9268	75.415	10.7202	83.415	59.9268	33.415	0.00605961	0.162808	0.0957863	0.037532
496	2480	41.3333	27.77	27.36	28	26.72	23.5992	93.3594	104.346	69.3237	8.5992	76.3594	64.346	27.3237	0.00425471	0.14129	0.107366	0.0271774
497	2485	41.4167	27.77	27.36	28	26.72	24.3713	92.041	109.082	79.8828	9.3713	75.041	69.082	37.8828	0.00488389	0.137397	0.120321	0.0459008
498	2490	41.5	27.77	27.36	28	26.72	22.6135	100.415	103.223	76.8677	7.6135	83.415	63.223	34.8677	0.00349994	0.162808	0.104377	0.0401834
499	2495	41.5833	27.77	27.36	28	26.72	26.2817	100.415	104.346	78.3569	11.2817	83.415	64.346	36.3569	0.0065767	0.162808	0.107366	0.0429715
500	2500	41.6667	27.77	27.37	28	26.72	28.6682	98.9502	114.16	73.999	13.6682	81.9502	74.16	31.999	0.00894706	0.158246	0.134819	0.0350137
501	2505	41.75	27.77	27.37	28	26.73	29.6265	93.3594	119.629	75.415	14.6265	76.3594	79.629	33.415	0.00997435	0.14129	0.151118	0.037532
502	2510	41.8333	27.77	27.36	28	26.73	23.8525	101.904	107.886	81.4575	8.8525	84.904	67.886	39.4575	0.00445752	0.167494	0.116997	0.0489994
503	2515	41.9167	27.77	27.37	28	26.73	24.6338	98.9502	115.503	70.6177	9.6338	81.9502	75.503	28.6177	0.00510518	0.158246	0.138757	0.0292713
504	2520	42	27.77	27.36	28	26.73	20.99	92.041	119.629	72.6318	5.99	75.041	79.629	30.6318	0.00238228	0.137397	0.151118	0.0326453
505	2525	42.0833	27.77	27.37	28	26.73	28.3569	94.7266	110.327	76.1353	13.3569	77.7266	70.327	34.1353	0.00862246	0.145369	0.123818	0.0388381
506	2530	42.1667	27.77	27.37	28	26.73	25.7202	92.041	115.503	76.1353	10.7202	75.041	75.503	34.1353	0.00605961	0.137397	0.138757	0.0388381
507	2535	42.25	27.77	27.37	28	26.73	24.1089	92.041	127.075	71.9482	9.1089	75.041	87.075	29.9482	0.00466641	0.137397	0.174417	0.0314846
508	2540	42.3333	27.78	27.36	28	26.73	25.4456	93.3594	130.273	71.9482	10.4456	76.3594	90.273	29.9482	0.00581257	0.14129	0.184805	0.0314846
509	2545	42.4167	27.77	27.36	28	26.73	24.6338	94.7266	107.886	71.9482	9.6338	77.7266	67.886	29.9482	0.00510518	0.145369	0.116997	0.0314846
510	2550	42.5	27.78	27.36	28	26.73	21.8994	90.7471	106.689	73.3154	6.8994	73.7471	66.689	31.3154	0.0029885	0.133617	0.113706	0.0338217
511	2555	42.5833	27.78	27.36	28	26.73	27.4475	89.4775	115.503	79.1138	12.4475	72.4775	75.503	37.1138	0.00770036	0.129947	0.138757	0.0444155
512	2560	42.6667	27.78	27.36	28	26.73	25.1709	90.7471	118.213	67.4438	10.1709	73.7471	78.213	25.4438	0.00556934	0.133617	0.146831	0.0242411
513	2565	42.75	27.78	27.36	28	26.73	20.99	85.791	119.629	67.4438	5.99	68.791	79.629	25.4438	0.00238228	0.119509	0.151118	0.0242411
514	2570	42.8333	27.78	27.36	28	26.73	26.001	85.791	135.352	68.689	11.001	68.791	95.352	26.689	0.00631621	0.119509	0.201764	0.026172
515	2575	42.9167	27.78	27.36	28	26.73	20.5505	86.9873	130.273	84.7412	5.5505	69.9873	90.273	42.7412	0.00210818	0.12286	0.184805	0.0557028
516	2580	43	27.78	27.36	27.99	26.73	15.9637	92.041	128.662	70.6177	0.9637	75.041	88.662	28.6177	0.000127128	0.137397	0.179544	0.0292713
517	2585	43.0833	27.78	27.36	28	26.73	26.2817	86.9873	133.618	68.689	11.2817	69.9873	93.618	26.689	0.0065767	0.12286	0.195911	0.026172
518	2590	43.1667	27.78	27.36	27.99	26.73	20.1172	88.208	130.273	65.0391	5.1172	71.208	90.273	23.0391	0.00185049	0.126315	0.184805	0.0206725
519	2595	43.25	27.78	27.36	27.99	26.73	24.6338	85.791	121.069	62.1826	9.6338	68.791	81.069	20.1826	0.00510518	0.119509	0.155526	0.0167179
520	2600	43.3333	27.78	27.37	27.99	26.73	22.8546	86.9873	135.352	69.3237	7.8546	69.9873	95.352	27.3237	0.00367941	0.12286	0.201764	0.0271774
521	2605	43.4167	27.78	27.37	27.99	26.73	26.8555	86.9873	101.001	67.4438	11.8555	69.9873	61.001	25.4438	0.00712142	0.12286	0.0985552	0.0242411
522	2610	43.5	27.78	27.37	27.99	26.73	22.8546	84.5947	124.023	72.6318	7.8546	67.5947	84.023	30.6318	0.00367941	0.116193	0.164715	0.0326453
523	2615	43.5833	27.78	27.37	27.99	26.73	30.2856	84.5947	124.023	67.4438	15.2856	67.5947	84.023	25.4438	0.010705	0.116193	0.164715	0.0242411
524	2620	43.6667	27.78	27.37	27.99	26.73	26.2817	84.5947	118.213	63.3057	11.2817	67.5947	78.213	21.3057	0.0065767	0.116193	0.146831	0.018235
525	2625	43.75	27.78	27.37	27.99	26.73	28.3569	84.5947	127.075	55.481	13.3569	67.5947	87.075	13.481	0.00862246	0.116193	0.174417	0.00875132
526	2630	43.8333	27.78	27.37	27.99	26.73	28.3569	84.5947	133.618	68.689	13.3569	67.5947	93.618	26.689	0.00862246	0.116193	0.195911	0.026172
527	2635	43.9167	27.78	27.37	27.99	26.73	23.5992	84.5947	111.572	64.4531	8.5992	67.5947	71.572	22.4531	0.00425471	0.116193	0.127352	0.0198357
528	2640	44	27.78	27.37	27.99	26.73	21.8994	83.4473	106.689	68.689	6.8994	66.4473	66.689	26.689	0.0029885	0.113045	0.113706	0.026172
529	2645	44.0833	27.78	27.37	27.99	26.73	19.2871	83.4473	127.075	64.4531	4.2871	66.4473	87.075	22.4531	0.00139312	0.113045	0.174417	0.0198357
530	2650	44.1667	27.78	27.37	27.99	26.73	30.6213	84.5947	121.069	62.1826	15.6213	67.5947	81.069	20.1826	0.0110846	0.116193	0.155526	0.0167179
531	2655	44.25	27.78	27.37	27.99	26.73	29.6265	83.4473	125.537	60.0159	14.6265	66.4473	85.537	18.0159	0.00997435	0.113045	0.169502	0.0139339
532	2660	44.3333	27.78	27.37	27.99	26.73	23.5992	81.1768	138.916	62.7441	8.5992	64.1768	98.916	20.7441	0.00425471	0.106914	0.213997	0.0174702
533	2665	44.4167	27.78	27.37	27.99	26.73	25.1709	83.4473	133.618	64.4531	10.1709	66.4473	93.618	22.4531	0.00556934	0.113045	0.195911	0.0198357
534	2670	44.5	27.78	27.36	27.99	26.73	23.8525	81.1768	137.109	63.8794	8.8525	64.1768	97.109	21.8794	0.00445752	0.106914	0.207761	0.019029
535	2675	44.5833	27.78	27.36	27.99	26.72	27.7466	80.0781	122.51	65.625	12.7466	63.0781	82.51	23.625	0.0079993	0.103993	0.159984	0.0215223
536	2680	44.6667	27.78	27.36	27.99	26.72	23.5992	81.1768	122.51	64.4531	8.5992	64.1768	82.51	22.4531	0.00425471	0.106914	0.159984	0.0198357
537	2685	44.75	27.78	27.36	27.99	26.72	19.4885	80.0781	118.213	60.0159	4.4885	63.0781	78.213	18.0159	0.00149958	0.103993	0.146831	0.0139339
538	2690	44.8333	27.78	27.36	27.99	26.72	19.0826	79.0039	130.273	61.6333	4.0826	62.0039	90.273	19.6333	0.00128808	0.101167	0.184805	0.0159941
539	2695	44.9167	27.78	27.36	27.99	26.72	24.1089	77.9541	124.023	68.689	9.1089	60.9541	84.023	26.689	0.00466641	0.0984337	0.164715	0.026172
540	2700	45	27.78	27.36	27.99	26.72	24.1089	79.0039	133.618	63.3057	9.1089	62.0039	93.618	21.3057	0.00466641	0.101167	0.195911	0.018235
541	2705	45.0833	27.78	27.36	27.99	26.72	22.6135	77.9541	127.075	61.084	7.6135	60.9541	87.075	19.084	0.00349994	0.0984337	0.174417	0.0152825
542	2710	45.1667	27.78	27.36	27.99	26.73	22.8546	77.9541	116.846	62.7441	7.8546	60.9541	76.846	20.7441	0.00367941	0.0984337	0.142737	0.0174702
543	2715	45.25	27.78	27.36	27.99	26.72	22.1344	77.9541	115.503	60.5469	7.1344	60.9541	75.503	18.5469	0.00315344	0.0984337	0.138757	0.0145984
544	2720	45.3333	27.78	27.36	27.99	26.73	23.8525	74.8779	112.866	68.0664	8.8525	57.8779	72.866	26.0664	0.00445752	0.0905878	0.131066	0.0251996
545	2725	45.4167	27.78	27.36	27.99	26.73	21.2128	72.9248	112.866	66.8335	6.2128	55.9248	72.866	24.8335	0.00252599	0.0857347	0.131066	0.0233153
546	2730	45.5	27.78	27.36	27.99	26.73	22.3724	71.0205	107.886	71.9482	7.3724	54.0205	67.886	29.9482	0.00332387	0.0811005	0.116997	0.0314846
547	2735	45.5833	27.78	27.36	27.99	26.73	23.8525	70.105	112.866	68.0664	8.8525	53.105	72.866	26.0664	0.00445752	0.0789072	0.131066	0.0251996
548	2740	45.6667	27.78	27.36	27.99	26.73	14.2303	71.0205	104.346	65.625	-0.7697	54.0205	64.346	23.625	0	0.0811005	0.107366	0.0215223
549	2745	45.75	27.78	27.36	27.99	26.73	21.6675	71.9727	107.886	68.689	6.6675	54.9727	67.886	26.689	0.00282902	0.0834056	0.116997	0.026172
550	2750	45.8333	27.78	27.36	27.99	26.73	25.7202	72.9248	99.9268	70.6177	10.7202	55.9248	59.9268	28.6177	0.00605961	0.0857347	0.0957863	0.0292713
551	2755	45.9167	27.78	27.36	27.99	26.73	22.3724	75.8789	90.0146	65.625	7.3724	58.8789	50.0146	23.625	0.00332387	0.0931139	0.0716722	0.0215223
552	2760	46	27.78	27.36	27.99	26.73	23.8525	73.8892	95.7764	69.3237	8.8525	56.8892	55.7764	27.3237	0.00445752	0.0881185	0.0853701	0.0271774
553	2765	46.0833	27.78	27.36	27.99	26.73	24.1089	72.9248	90.9424	68.0664	9.1089	55.9248	50.9424	26.0664	0.00466641	0.0857347	0.0738167	0.0251996
554	2770	46.1667	27.78	27.36	27.99	26.73	19.9066	71.9727	115.503	60.5469	4.9066	54.9727	75.503	18.5469	0.00172986	0.0834056	0.138757	0.0145984
555	2775	46.25	27.78	27.36	27.99	26.73	26.2817	71.0205	106.689	62.7441	11.2817	54.0205	66.689	20.7441	0.0065767	0.0811005	0.113706	0.0174702
556	2780	46.3333	27.78	27.36	27.99	26.73	30.6213	71.0205	105.518	63.8794	15.6213	54.0205	65.518	21.8794	0.0110846	0.0811005	0.11052	0.019029
557	2785	46.4167	27.78	27.36	27.99	26.73	26.001	70.105	110.327	67.4438	11.001	53.105	70.327	25.4438	0.00631621	0.0789072	0.123818	0.0242411
558	2790	46.5	27.78	27.36	27.99	26.73	24.9023	69.2017	104.346	66.2231	9.9023	52.2017	64.346	24.2231	0.00533531	0.0767654	0.107366	0.0224029
559	2795	46.5833	27.78	27.36	27.99	26.73	26.2817	69.2017	104.346	65.0391	11.2817	52.2017	64.346	23.0391	0.0065767	0.0767654	0.107366	0.0206725
560	2800	46.6667	27.78	27.36	27.99	26.73	25.4456	69.2017	102.1	65.0391	10.4456	52.2017	62.1	23.0391	0.00581257	0.0767654	0.101419	0.0206725
561	2805	46.75	27.78	27.36	27.99	26.73	25.1709	69.2017	102.1	69.3237	10.1709	52.2017	62.1	27.3237	0.00556934	0.0767654	0.101419	0.0271774
562	2810	46.8333	27.78	27.36	27.99	26.73	20.1172	68.3105	87.3169	69.3237	5.1172	51.3105	47.3169	27.3237	0.00185049	0.0746741	0.0655731	0.0271774
563	2815	46.9167	27.78	27.36	27.99	26.73	26.8555	67.4316	97.8271	60.0159	11.8555	50.4316	57.8271	18.0159	0.00712142	0.0726331	0.0904603	0.0139339
564	2820	47	27.78	27.36	27.99	26.73	20.7672	66.5771	109.082	60.5469	5.7672	49.5771	69.082	18.5469	0.00224175	0.0706692	0.120321	0.0145984
565	2825	47.0833	27.78	27.36	27.99	26.73	22.1344	63.2568	111.572	61.6333	7.1344	46.2568	71.572	19.6333	0.00315344	0.0632326	0.127352	0.0159941
566	2830	47.1667	27.78	27.36	27.99	26.73	27.1484	65.7227	104.346	57.9468	12.1484	48.7227	64.346	15.9468	0.00740573	0.0687259	0.107366	0.0114574
567	2835	47.25	27.78	27.36	27.99	26.73	21.8994	65.7227	110.327	61.6333	6.8994	48.7227	70.327	19.6333	0.0029885	0.0687259	0.123818	0.0159941
568	2840	47.3333	27.78	27.36	27.99	26.73	20.7672	63.2568	109.082	67.4438	5.7672	46.2568	69.082	25.4438	0.00224175	0.0632326	0.120321	0.0242411
569	2845	47.4167	27.78	27.36	27.99	26.73	24.3713	64.8926	90.0146	61.6333	9.3713	47.8926	50.0146	19.6333	0.00488389	0.0668575	0.0716722	0.0159941
570	2850	47.5	27.78	27.36	27.99	26.73	23.5992	65.7227	93.7988	59.4849	8.5992	48.7227	53.7988	17.4849	0.00425471	0.0687259	0.0805672	0.013281
571	2855	47.5833	27.78	27.36	27.99	26.73	19.4885	65.7227	104.346	57.9468	4.4885	48.7227	64.346	15.9468	0.00149958	0.0687259	0.107366	0.0114574
572	2860	47.6667	27.78	27.36	27.99	26.73	24.9023	64.0625	96.7896	67.4438	9.9023	47.0625	56.7896	25.4438	0.00533531	0.0650085	0.0878712	0.0242411
573	2865	47.75	27.78	27.36	27.99	26.73	27.4475	63.2568	99.9268	63.8794	12.4475	46.2568	59.9268	21.8794	0.00770036	0.0632326	0.0957863	0.019029
574	2870	47.8333	27.78	27.36	27.99	26.73	23.5992	64.0625	88.208	62.7441	8.5992	47.0625	48.208	20.7441	0.00425471	0.0650085	0.0675651	0.0174702
575	2875	47.9167	27.78	27.36	27.99	26.73	21.4417	65.7227	89.0991	63.3057	6.4417	48.7227	49.0991	21.3057	0.00267692	0.0687259	0.0695795	0.018235
576	2880	48	27.78	27.36	27.99	26.73	23.1018	61.6821	81.4575	65.625	8.1018	44.6821	41.4575	23.625	0.00386691	0.0598155	0.0530438	0.0215223
577	2885	48.0833	27.78	27.36	27.98	26.74	24.9023	62.4634	91.8701	61.084	9.9023	45.4634	51.8701	19.084	0.00533531	0.061502	0.0759847	0.0152825
578	2890	48.1667	27.78	27.36	27.99	26.73	24.1089	63.2568	90.9424	64.4531	9.1089	46.2568	50.9424	22.4531	0.00466641	0.0632326	0.0738167	0.0198357
579	2895	48.25	27.78	27.36	27.99	26.74	28.6682	63.2568	94.7754	68.689	13.6682	46.2568	54.7754	26.689	0.00894706	0.0632326	0.082926	0.026172
580	2900	48.3333	27.78	27.36	27.98	26.74	24.6338	64.0625	92.8223	58.4534	9.6338	47.0625	52.8223	16.4534	0.00510518	0.0650085	0.0782345	0.0120468
581	2905	48.4167	27.78	27.36	27.98	26.74	25.4456	63.2568	83.8989	68.0664	10.4456	46.2568	43.8989	26.0664	0.00581257	0.0632326	0.0581427	0.0251996
582	2910	48.5	27.78	27.36	27.98	26.74	23.8525	62.4634	91.8701	71.2769	8.8525	45.4634	51.8701	29.2769	0.00445752	0.061502	0.0759847	0.0303603
583	2915	48.5833	27.78	27.36	27.98	26.74	24.3713	63.2568	90.9424	63.8794	9.3713	46.2568	50.9424	21.8794	0.00488389	0.0632326	0.0738167	0.019029
584	2920	48.6667	27.78	27.36	27.98	26.74	22.3724	61.6821	98.8647	70.6177	7.3724	44.6821	58.8647	28.6177	0.00332387	0.0598155	0.0930779	0.0292713
585	2925	48.75	27.78	27.36	27.98	26.74	23.5992	61.6821	86.4502	61.6333	8.5992	44.6821	46.4502	19.6333	0.00425471	0.0598155	0.0636572	0.0159941
586	2930	48.8333	27.78	27.36	27.98	26.74	27.1484	61.6821	79.8828	70.6177	12.1484	44.6821	39.8828	28.6177	0.00740573	0.0598155	0.0498493	0.0292713
587	2935	48.9167	27.78	27.36	27.98	26.74	24.9023	62.4634	77.6123	60.5469	9.9023	45.4634	37.6123	18.5469	0.00533531	0.061502	0.0453762	0.0145984
588	2940	49	27.78	27.36	27.98	26.74	22.8546	62.4634	84.7412	70.6177	7.8546	45.4634	44.7412	28.6177	0.00367941	0.061502	0.0599424	0.0292713
589	2945	49.0833	27.78	27.36	27.98	26.74	23.8525	61.6821	94.7754	63.8794	8.8525	44.6821	54.7754	21.8794	0.00445752	0.0598155	0.082926	0.019029
590	2950	49.1667	27.78	27.36	27.98	26.74	23.1018	62.4634	99.9268	66.8335	8.1018	45.4634	59.9268	24.8335	0.00386691	0.061502	0.0957863	0.0233153
591	2955	49.25	27.78	27.36	27.98	26.74	23.1018	61.6821	99.9268	68.0664	8.1018	44.6821	59.9268	26.0664	0.00386691	0.0598155	0.0957863	0.0251996
592	2960	49.3333	27.78	27.36	27.98	26.74	24.3713	59.3994	98.8647	66.8335	9.3713	42.3994	58.8647	24.8335	0.00488389	0.0549901	0.0930779	0.0233153
593	2965	49.4167	27.78	27.36	27.98	26.74	25.4456	59.3994	98.8647	73.3154	10.4456	42.3994	58.8647	31.3154	0.00581257	0.0549901	0.0930779	0.0338217
594	2970	49.5	27.79	27.36	27.98	26.74	20.5505	62.4634	104.346	63.3057	5.5505	45.4634	64.346	21.3057	0.00210818	0.061502	0.107366	0.018235
595	2975	49.5833	27.79	27.36	27.98	26.74	25.7202	62.4634	95.7764	62.7441	10.7202	45.4634	55.7764	20.7441	0.00605961	0.061502	0.0853701	0.0174702
596	2980	49.6667	27.78	27.36	27.98	26.74	22.3724	62.4634	97.8271	70.6177	7.3724	45.4634	57.8271	28.6177	0.00332387	0.061502	0.0904603	0.0292713
597	2985	49.75	27.78	27.36	27.98	26.74	24.1089	60.9131	74.707	66.2231	9.1089	43.9131	34.707	24.2231	0.00466641	0.0581728	0.0398867	0.0224029
598	2990	49.8333	27.78	27.36	27.98	26.74	23.8525	63.2568	78.3569	68.689	8.8525	46.2568	38.3569	26.689	0.00445752	0.0632326	0.0468257	0.026172
599	2995	49.9167	27.78	27.36	27.98	26.74	25.7202	62.4634	86.4502	73.3154	10.7202	45.4634	46.4502	31.3154	0.00605961	0.061502	0.0636572	0.0338217
600	3000	50	27.78	27.36	27.98	26.74	18.4875	63.2568	68.689	85.5835	3.4875	46.2568	28.689	43.5835	0.00100044	0.0632326	0.0293883	0.0574741
601	3005	50.0833	27.78	27.36	27.98	26.74	23.1018	64.0625	92.8223	70.6177	8.1018	47.0625	52.8223	28.6177	0.00386691	0.0650085	0.0782345	0.0292713
602	3010	50.1667	27.78	27.36	27.98	26.74	24.3713	60.9131	84.7412	76.1353	9.3713	43.9131	44.7412	34.1353	0.00488389	0.0581728	0.0599424	0.0388381
603	3015	50.25	27.78	27.36	27.98	26.74	27.1484	63.2568	77.6123	72.6318	12.1484	46.2568	37.6123	30.6318	0.00740573	0.0632326	0.0453762	0.0326453
604	3020	50.3333	27.78	27.36	27.98	26.74	22.8546	62.4634	94.7754	76.1353	7.8546	45.4634	54.7754	34.1353	0.00367941	0.061502	0.082926	0.0388381
605	3025	50.4167	27.78	27.36	27.98	26.74	25.4456	64.0625	102.1	82.2632	10.4456	47.0625	62.1	40.2632	0.00581257	0.0650085	0.101419	0.0506142
606	3030	50.5	27.78	27.36	27.98	26.74	27.1484	64.0625	97.8271	82.2632	12.1484	47.0625	57.8271	40.2632	0.00740573	0.0650085	0.0904603	0.0506142
607	3035	50.5833	27.78	27.36	27.98	26.74	26.2817	61.6821	88.208	77.6123	11.2817	44.6821	48.208	35.6123	0.0065767	0.0598155	0.0675651	0.0415686
608	3040	50.6667	27.78	27.36	27.98	26.74	26.2817	63.2568	102.1	80.6641	11.2817	46.2568	62.1	38.6641	0.0065767	0.0632326	0.101419	0.0474287
609	3045	50.75	27.78	27.36	27.98	26.74	24.9023	63.2568	95.7764	79.8828	9.9023	46.2568	55.7764	37.8828	0.00533531	0.0632326	0.0853701	0.0459008
610	3050	50.8333	27.78	27.36	27.98	26.74	22.8546	62.4634	95.7764	76.8677	7.8546	45.4634	55.7764	34.8677	0.00367941	0.061502	0.0853701	0.0401834
611	3055	50.9167	27.78	27.36	27.97	26.74	23.1018	60.9131	97.8271	81.4575	8.1018	43.9131	57.8271	39.4575	0.00386691	0.0581728	0.0904603	0.0489994
612	3060	51	27.78	27.36	27.98	26.74	25.4456	60.1563	76.8677	79.8828	10.4456	43.1563	36.8677	37.8828	0.00581257	0.0565731	0.043944	0.0459008
613	3065	51.0833	27.78	27.36	27.97	26.74	28.0518	59.3994	92.8223	81.4575	13.0518	42.3994	52.8223	39.4575	0.00830873	0.0549901	0.0782345	0.0489994
614	3070	51.1667	27.78	27.36	27.97	26.74	22.3724	57.9468	86.4502	71.2769	7.3724	40.9468	46.4502	29.2769	0.00332387	0.0519996	0.0636572	0.0303603
615	3075	51.25	27.78	27.36	27.97	26.74	25.1709	56.5308	71.9482	73.999	10.1709	39.5308	31.9482	31.999	0.00556934	0.0491455	0.0349246	0.0350137
616	3080	51.3333	27.79	27.36	27.97	26.74	24.6338	57.2388	90.9424	74.707	9.6338	40.2388	50.9424	32.707	0.00510518	0.050565	0.0738167	0.0362646
617	3085	51.4167	27.79	27.36	27.97	26.74	23.3459	56.5308	91.8701	75.415	8.3459	39.5308	51.8701	33.415	0.00405548	0.0491455	0.0759847	0.037532
618	3090	51.5	27.79	27.36	27.97	26.74	26.001	57.9468	77.6123	82.2632	11.001	40.9468	37.6123	40.2632	0.00631621	0.0519996	0.0453762	0.0506142
619	3095	51.5833	27.79	27.36	27.97	26.74	26.001	55.8472	84.7412	76.1353	11.001	38.8472	44.7412	34.1353	0.00631621	0.0477895	0.0599424	0.0388381
620	3100	51.6667	27.79	27.36	27.97	26.74	27.4475	57.9468	87.3169	75.415	12.4475	40.9468	47.3169	33.415	0.00770036	0.0519996	0.0655731	0.037532
621	3105	51.75	27.79	27.36	27.98	26.74	25.1709	56.5308	71.9482	76.8677	10.1709	39.5308	31.9482	34.8677	0.00556934	0.0491455	0.0349246	0.0401834
622	3110	51.8333	27.79	27.36	27.98	26.74	23.8525	57.2388	85.5835	71.9482	8.8525	40.2388	45.5835	29.9482	0.00445752	0.050565	0.0617628	0.0314846
623	3115	51.9167	27.79	27.36	27.97	26.74	29.6265	58.667	80.6641	82.2632	14.6265	41.667	40.6641	40.2632	0.00997435	0.0534744	0.051425	0.0506142
624	3120	52	27.79	27.36	27.98	26.74	30.2856	59.3994	74.707	72.6318	15.2856	42.3994	34.707	30.6318	0.010705	0.0549901	0.0398867	0.0326453
625	3125	52.0833	27.79	27.36	27.97	26.75	27.4475	57.2388	61.6333	72.6318	12.4475	40.2388	21.6333	30.6318	0.00770036	0.050565	0.0186869	0.0326453
626	3130	52.1667	27.79	27.36	27.97	26.74	21.8994	51.2939	76.1353	64.4531	6.8994	34.2939	36.1353	22.4531	0.0029885	0.039128	0.0425522	0.0198357
627	3135	52.25	27.79	27.36	27.97	26.74	28.0518	53.833	61.6333	59.4849	13.0518	36.833	21.6333	17.4849	0.00830873	0.0438777	0.0186869	0.013281
628	3140	52.3333	27.79	27.36	27.97	26.75	28.9856	51.9165	61.084	64.4531	13.9856	34.9165	21.084	22.4531	0.00928265	0.0402736	0.0179316	0.0198357
629	3145	52.4167	27.79	27.36	27.97	26.75	28.6682	50.6714	73.999	66.2231	13.6682	33.6714	33.999	24.2231	0.00894706	0.037995	0.0385897	0.0224029
630	3150	52.5	27.79	27.36	27.97	26.75	27.1484	51.9165	83.0811	66.2231	12.1484	34.9165	43.0811	24.2231	0.00740573	0.0402736	0.0564151	0.0224029
631	3155	52.5833	27.79	27.36	27.97	26.75	22.3724	54.4922	67.4438	44.2017	7.3724	37.4922	27.4438	2.2017	0.00332387	0.0451441	0.0273693	0.000478391
632	3160	52.6667	27.79	27.36	27.97	26.75	28.0518	51.2939	65.0391	48.0225	13.0518	34.2939	25.0391	6.0225	0.00830873	0.039128	0.0236256	0.00240304
633	3165	52.75	27.79	27.36	27.97	26.75	30.2856	49.4751	66.2231	60.0159	15.2856	32.4751	26.2231	18.0159	0.010705	0.0358531	0.025443	0.0139339
634	3170	52.8333	27.79	27.36	27.97	26.75	29.9561	51.9165	62.1826	63.3057	14.9561	34.9165	22.1826	21.3057	0.0103373	0.0402736	0.0194537	0.018235
635	3175	52.9167	27.79	27.36	27.97	26.75	28.9856	49.4751	55.0049	56.9458	13.9856	32.4751	15.0049	14.9458	0.00928265	0.0358531	0.0103915	0.0103259
636	3180	53	27.79	27.36	27.97	26.75	27.1484	50.6714	61.084	63.3057	12.1484	33.6714	21.084	21.3057	0.00740573	0.037995	0.0179316	0.018235
637	3185	53.0833	27.79	27.36	27.97	26.75	27.7466	51.2939	64.4531	52.2461	12.7466	34.2939	24.4531	10.2461	0.0079993	0.039128	0.0227451	0.00563554
638	3190	53.1667	27.79	27.36	27.97	26.75	22.1344	54.4922	63.8794	45.6848	7.1344	37.4922	23.8794	3.6848	0.00315344	0.0451441	0.0218952	0.00109277
639	3195	53.25	27.79	27.36	27.97	26.75	28.9856	55.8472	60.5469	51.3672	13.9856	38.8472	20.5469	9.3672	0.00928265	0.0477895	0.0172046	0.00488047
640	3200	53.3333	27.79	27.36	27.97	26.75	29.6265	53.833	66.8335	52.6978	14.6265	36.833	26.8335	10.6978	0.00997435	0.0438777	0.0263996	0.00603931
641	3205	53.4167	27.79	27.36	27.97	26.75	30.2856	49.4751	61.084	46.0632	15.2856	32.4751	21.084	4.0632	0.010705	0.0358531	0.0179316	0.00127827
642	3210	53.5	27.79	27.35	27.97	26.75	29.9561	50.6714	57.9468	58.4534	14.9561	33.6714	17.9468	16.4534	0.0103373	0.037995	0.0138482	0.0120468
643	3215	53.5833	27.79	27.36	27.97	26.75	26.001	50.6714	66.2231	55.481	11.001	33.6714	26.2231	13.481	0.00631621	0.037995	0.025443	0.00875132
644	3220	53.6667	27.79	27.35	27.97	26.75	25.7202	55.8472	84.7412	53.1494	10.7202	38.8472	44.7412	11.1494	0.00605961	0.0477895	0.0599424	0.00645343
645	3225	53.75	27.79	27.35	27.97	26.75	29.6265	54.4922	73.3154	57.9468	14.6265	37.4922	33.3154	15.9468	0.00997435	0.0451441	0.0373527	0.0114574
646	3230	53.8333	27.79	27.36	27.97	26.75	30.2856	48.3154	81.4575	46.8384	15.2856	31.3154	41.4575	4.8384	0.010705	0.0338217	0.0530438	0.00169146
647	3235	53.9167	27.79	27.36	27.97	26.75	21.4417	53.186	64.4531	55.9631	6.4417	36.186	24.4531	13.9631	0.00267692	0.042648	0.0227451	0.0092587
648	3240	54	27.79	27.36	27.97	26.75	27.7466	47.1802	70.6177	55.0049	12.7466	30.1802	30.6177	13.0049	0.0079993	0.0318767	0.0326212	0.00826089
649	3245	54.0833	27.79	27.36	27.97	26.75	32.7209	47.7417	86.4502	71.9482	17.7209	30.7417	46.4502	29.9482	0.0135697	0.0328333	0.0636572	0.0314846
650	3250	54.1667	27.79	27.35	27.97	26.75	30.2856	50.6714	66.2231	61.6333	15.2856	33.6714	26.2231	19.6333	0.010705	0.037995	0.025443	0.0159941
651	3255	54.25	27.79	27.36	27.97	26.75	32.0007	51.2939	67.4438	76.8677	17.0007	34.2939	27.4438	34.8677	0.012696	0.039128	0.0273693	0.0401834
652	3260	54.3333	27.79	27.36	27.97	26.75	29.9561	52.5391	74.707	67.4438	14.9561	35.5391	34.707	25.4438	0.0103373	0.0414317	0.0398867	0.0242411
653	3265	54.4167	27.79	27.36	27.97	26.75	29.9561	51.2939	58.4534	65.0391	14.9561	34.2939	18.4534	23.0391	0.0103373	0.039128	0.0144806	0.0206725
654	3270	54.5	27.79	27.35	27.97	26.75	33.8318	51.9165	62.1826	58.9722	18.8318	34.9165	22.1826	16.9722	0.0149598	0.0402736	0.0194537	0.0126619
655	3275	54.5833	27.79	27.35	27.97	26.75	27.7466	52.5391	69.9707	56.9458	12.7466	35.5391	29.9707	14.9458	0.0079993	0.0414317	0.0315225	0.0103259
656	3280	54.6667	27.79	27.35	27.97	26.75	30.957	50.0732	77.6123	59.4849	15.957	33.0732	37.6123	17.4849	0.0114692	0.0369181	0.0453762	0.013281
657	3285	54.75	27.79	27.36	27.97	26.75	32.7209	50.6714	68.0664	66.2231	17.7209	33.6714	28.0664	24.2231	0.0135697	0.037995	0.0283721	0.0224029
658	3290	54.8333	27.79	27.35	27.97	26.75	29.303	51.2939	82.2632	68.689	14.303	34.2939	42.2632	26.689	0.00962287	0.039128	0.054707	0.026172
659	3295	54.9167	27.79	27.35	27.97	26.75	25.1709	53.833	87.3169	70.6177	10.1709	36.833	47.3169	28.6177	0.00556934	0.0438777	0.0655731	0.0292713
660	3300	55	27.79	27.35	27.97	26.75	32.0007	47.7417	82.2632	60.5469	17.0007	30.7417	42.2632	18.5469	0.012696	0.0328333	0.054707	0.0145984
661	3305	55.0833	27.79	27.35	27.97	26.75	29.9561	48.3154	56.4453	73.3154	14.9561	31.3154	16.4453	31.3154	0.0103373	0.0338217	0.0120373	0.0338217
662	3310	55.1667	27.79	27.36	27.97	26.75	33.0872	45.5444	69.3237	82.2632	18.0872	28.5444	29.3237	40.2632	0.0140224	0.0291511	0.0304381	0.0506142
663	3315	55.25	27.79	27.36	27.97	26.75	33.4595	48.8892	83.0811	83.0811	18.4595	31.8892	43.0811	41.0811	0.0144883	0.0348212	0.0564151	0.0522734
664	3320	55.3333	27.79	27.35	27.97	26.75	27.1484	46.0815	78.3569	73.3154	12.1484	29.0815	38.3569	31.3154	0.00740573	0.0300359	0.0468257	0.0338217
665	3325	55.4167	27.79	27.35	27.97	26.75	27.4475	40.5518	79.1138	62.1826	12.4475	23.5518	39.1138	20.1826	0.00770036	0.0214154	0.0483166	0.0167179
666	3330	55.5	27.79	27.35	27.97	26.75	29.9561	48.8892	68.689	70.6177	14.9561	31.8892	28.689	28.6177	0.0103373	0.0348212	0.0293883	0.0292713
667	3335	55.5833	27.79	27.35	27.97	26.75	29.6265	45.5444	71.2769	69.3237	14.6265	28.5444	31.2769	27.3237	0.00997435	0.0291511	0.033755	0.0271774
668	3340	55.6667	27.79	27.35	27.97	26.75	32.3608	44.4824	82.2632	73.999	17.3608	27.4824	42.2632	31.999	0.0131301	0.0274311	0.054707	0.0350137
669	3345	55.75	27.79	27.35	27.97	26.75	32.3608	47.7417	73.999	90.9424	17.3608	30.7417	33.999	48.9424	0.0131301	0.0328333	0.0385897	0.0692236
670	3350	55.8333	27.79	27.35	27.97	26.75	30.2856	52.5391	73.999	72.6318	15.2856	35.5391	33.999	30.6318	0.010705	0.0414317	0.0385897	0.0326453
671	3355	55.9167	27.79	27.35	27.97	26.75	35.3821	47.7417	59.4849	71.9482	20.3821	30.7417	19.4849	29.9482	0.0169838	0.0328333	0.0158007	0.0314846
672	3360	56	27.79	27.35	27.97	26.75	32.7209	48.8892	69.3237	81.4575	17.7209	31.8892	29.3237	39.4575	0.0135697	0.0348212	0.0304381	0.0489994
673	3365	56.0833	27.79	27.35	27.97	26.75	30.957	47.7417	76.8677	72.6318	15.957	30.7417	36.8677	30.6318	0.0114692	0.0328333	0.043944	0.0326453
674	3370	56.1667	27.79	27.35	27.96	26.75	29.9561	46.0815	75.415	75.415	14.9561	29.0815	35.415	33.415	0.0103373	0.0300359	0.0411998	0.037532
675	3375	56.25	27.79	27.35	27.96	26.75	32.3608	48.3154	85.5835	79.8828	17.3608	31.3154	45.5835	37.8828	0.0131301	0.0338217	0.0617628	0.0459008
676	3380	56.3333	27.79	27.35	27.96	26.75	34.9854	49.4751	96.7896	75.415	19.9854	32.4751	56.7896	33.415	0.0164567	0.0358531	0.0878712	0.037532
677	3385	56.4167	27.79	27.35	27.96	26.76	30.2856	42.9565	86.4502	85.5835	15.2856	25.9565	46.4502	43.5835	0.010705	0.0250294	0.0636572	0.0574741
678	3390	56.5	27.79	27.35	27.96	26.76	33.0872	47.1802	71.9482	76.8677	18.0872	30.1802	31.9482	34.8677	0.0140224	0.0318767	0.0349246	0.0401834
679	3395	56.5833	27.79	27.35	27.96	26.76	30.2856	48.3154	89.0991	68.0664	15.2856	31.3154	49.0991	26.0664	0.010705	0.0338217	0.0695795	0.0251996
680	3400	56.6667	27.79	27.35	27.96	26.76	32.3608	44.4824	79.8828	71.9482	17.3608	27.4824	39.8828	29.9482	0.0131301	0.0274311	0.0498493	0.0314846
681	3405	56.75	27.79	27.35	27.96	26.76	33.8318	48.8892	81.4575	77.6123	18.8318	31.8892	41.4575	35.6123	0.0149598	0.0348212	0.0530438	0.0415686
682	3410	56.8333	27.79	27.35	27.96	26.76	32.7209	45.0073	93.7988	81.4575	17.7209	28.0073	53.7988	39.4575	0.0135697	0.0282763	0.0805672	0.0489994
683	3415	56.9167	27.79	27.35	27.96	26.76	33.0872	48.3154	94.7754	83.8989	18.0872	31.3154	54.7754	41.8989	0.0140224	0.0338217	0.082926	0.0539526
684	3420	57	27.79	27.35	27.96	26.76	33.0872	48.3154	88.208	76.8677	18.0872	31.3154	48.208	34.8677	0.0140224	0.0338217	0.0675651	0.0401834
685	3425	57.0833	27.79	27.35	27.97	26.76	34.2102	51.2939	99.9268	86.4502	19.2102	34.2939	59.9268	44.4502	0.0154449	0.039128	0.0957863	0.0593183
686	3430	57.1667	27.79	27.35	27.96	26.76	31.6528	46.6309	98.8647	69.9707	16.6528	29.6309	58.8647	27.9707	0.0122819	0.0309512	0.0930779	0.028217
687	3435	57.25	27.79	27.35	27.96	26.76	33.4595	47.7417	92.8223	80.6641	18.4595	30.7417	52.8223	38.6641	0.0144883	0.0328333	0.0782345	0.0474287
688	3440	57.3333	27.79	27.35	27.96	26.76	33.8318	45.0073	110.327	78.3569	18.8318	28.0073	70.327	36.3569	0.0149598	0.0282763	0.123818	0.0429715
689	3445	57.4167	27.79	27.35	27.96	26.76	33.0872	45.5444	90.0146	84.7412	18.0872	28.5444	50.0146	42.7412	0.0140224	0.0291511	0.0716722	0.0557028
690	3450	57.5	27.79	27.35	27.96	26.76	33.8318	46.6309	68.689	80.6641	18.8318	29.6309	28.689	38.6641	0.0149598	0.0309512	0.0293883	0.0474287
691	3455	57.5833	27.79	27.35	27.96	26.76	36.1877	43.457	73.3154	77.6123	21.1877	26.457	33.3154	35.6123	0.0180733	0.025808	0.0373527	0.0415686
692	3460	57.6667	27.79	27.35	27.96	26.76	32.3608	50.0732	89.0991	91.8701	17.3608	33.0732	49.0991	49.8701	0.0131301	0.0369181	0.0695795	0.0713403
693	3465	57.75	27.79	27.35	27.96	26.76	35.3821	48.3154	87.3169	82.2632	20.3821	31.3154	47.3169	40.2632	0.0169838	0.0338217	0.0655731	0.0506142
694	3470	57.8333	27.79	27.35	27.96	26.76	40.0879	50.6714	68.689	87.3169	25.0879	33.6714	28.689	45.3169	0.0236995	0.037995	0.0293883	0.0611844
695	3475	57.9167	27.79	27.35	27.96	26.76	37.0117	51.2939	73.3154	83.8989	22.0117	34.2939	33.3154	41.8989	0.0192139	0.039128	0.0373527	0.0539526
696	3480	58	27.79	27.35	27.96	26.76	35.7788	47.1802	90.0146	87.3169	20.7788	30.1802	50.0146	45.3169	0.0175171	0.0318767	0.0716722	0.0611844
697	3485	58.0833	27.79	27.35	27.96	26.76	34.9854	39.6301	90.0146	80.6641	19.9854	22.6301	50.0146	38.6641	0.0164567	0.0200871	0.0716722	0.0474287
698	3490	58.1667	27.79	27.35	27.96	26.76	34.2102	45.5444	80.6641	83.8989	19.2102	28.5444	40.6641	41.8989	0.0154449	0.0291511	0.051425	0.0539526
699	3495	58.25	27.79	27.35	27.96	26.76	34.2102	49.4751	80.6641	74.707	19.2102	32.4751	40.6641	32.707	0.0154449	0.0358531	0.051425	0.0362646
700	3500	58.3333	27.79	27.35	27.96	26.76	34.2102	45.0073	79.1138	82.2632	19.2102	28.0073	39.1138	40.2632	0.0154449	0.0282763	0.0483166	0.0506142
701	3505	58.4167	27.79	27.35	27.96	26.76	37.8662	48.8892	83.8989	76.1353	22.8662	31.8892	43.8989	34.1353	0.0204243	0.0348212	0.0581427	0.0388381
702	3510	58.5	27.79	27.35	27.96	26.76	37.439	48.8892	103.223	79.1138	22.439	31.8892	63.223	37.1138	0.0198157	0.0348212	0.104377	0.0444155
703	3515	58.5833	27.79	27.35	27.96	26.76	34.5947	47.7417	90.0146	84.7412	19.5947	30.7417	50.0146	42.7412	0.0159437	0.0328333	0.0716722	0.0557028
704	3520	58.6667	27.79	27.35	27.96	26.76	34.5947	50.0732	76.1353	87.3169	19.5947	33.0732	36.1353	45.3169	0.0159437	0.0369181	0.0425522	0.0611844
705	3525	58.75	27.79	27.35	27.96	26.76	36.5967	45.5444	66.8335	76.8677	21.5967	28.5444	26.8335	34.8677	0.0186362	0.0291511	0.0263996	0.0401834
706	3530	58.8333	27.79	27.35	27.96	26.76	35.7788	45.5444	76.8677	85.5835	20.7788	28.5444	36.8677	43.5835	0.0175171	0.0291511	0.043944	0.0574741
707	3535	58.9167	27.79	27.35	27.96	26.76	35.7788	43.9697	79.1138	79.8828	20.7788	26.9697	39.1138	37.8828	0.0175171	0.0266149	0.0483166	0.0459008
708	3540	59	27.79	27.35	27.96	26.76	35.7788	53.186	91.8701	86.4502	20.7788	36.186	51.8701	44.4502	0.0175171	0.042648	0.0759847	0.0593183
709	3545	59.0833	27.79	27.35	27.96	26.76	40.0879	47.7417	92.8223	83.0811	25.0879	30.7417	52.8223	41.0811	0.0236995	0.0328333	0.0782345	0.0522734
710	3550	59.1667	27.79	27.35	27.96	26.76	39.1785	43.457	93.7988	78.3569	24.1785	26.457	53.7988	36.3569	0.0223367	0.025808	0.0805672	0.0429715
711	3555	59.25	27.79	27.35	27.96	26.76	34.5947	47.7417	101.001	77.6123	19.5947	30.7417	61.001	35.6123	0.0159437	0.0328333	0.0985552	0.0415686
712	3560	59.3333	27.79	27.35	27.96	26.76	39.6301	47.1802	93.7988	82.2632	24.6301	30.1802	53.7988	40.2632	0.0230097	0.0318767	0.0805672	0.0506142
713	3565	59.4167	27.79	27.35	27.96	26.76	37.439	45.5444	99.9268	82.2632	22.439	28.5444	59.9268	40.2632	0.0198157	0.0291511	0.0957863	0.0506142
714	3570	59.5	27.79	27.35	27.96	26.76	37.0117	47.1802	97.8271	78.3569	22.0117	30.1802	57.8271	36.3569	0.0192139	0.0318767	0.0904603	0.0429715
715	3575	59.5833	27.79	27.35	27.96	26.76	39.1785	49.4751	89.0991	85.5835	24.1785	32.4751	49.0991	43.5835	0.0223367	0.0358531	0.0695795	0.0574741
716	3580	59.6667	27.79	27.35	27.95	26.76	37.8662	52.5391	73.999	87.3169	22.8662	35.5391	33.999	45.3169	0.0204243	0.0414317	0.0385897	0.0611844
717	3585	59.75	27.79	27.35	27.96	26.76	38.2935	44.4824	86.4502	83.0811	23.2935	27.4824	46.4502	41.0811	0.0210399	0.0274311	0.0636572	0.0522734
718	3590	59.8333	27.8	27.35	27.95	26.76	39.1785	47.1802	99.9268	91.8701	24.1785	30.1802	59.9268	49.8701	0.0223367	0.0318767	0.0957863	0.0713403
719	3595	59.9167	27.79	27.35	27.95	26.76	37.439	45.0073	98.8647	83.8989	22.439	28.0073	58.8647	41.8989	0.0198157	0.0282763	0.0930779	0.0539526
720	3600	60	27.79	27.35	27.95	26.76	37.8662	47.1802	84.7412	101.001	22.8662	30.1802	44.7412	59.001	0.0204243	0.0318767	0.0599424	0.0934238
721	3605	60.0833	27.79	27.35	27.95	26.76	40.0879	49.4751	93.7988	93.7988	25.0879	32.4751	53.7988	51.7988	0.0236995	0.0358531	0.0805672	0.0758173
722	3610	60.1667	27.8	27.35	27.95	26.77	44.4824	52.5391	93.7988	85.5835	29.4824	35.5391	53.7988	43.5835	0.0307028	0.0414317	0.0805672	0.0574741
723	3615	60.25	27.8	27.35	27.95	26.77	40.5518	51.2939	94.7754	89.0991	25.5518	34.2939	54.7754	47.0991	0.0244064	0.039128	0.082926	0.0650896
724	3620	60.3333	27.79	27.35	27.95	26.76	37.8662	47.1802	80.6641	94.7754	22.8662	30.1802	40.6641	52.7754	0.0204243	0.0318767	0.051425	0.0781231
725	3625	60.4167	27.79	27.35	27.95	26.76	36.5967	49.4751	89.0991	84.7412	21.5967	32.4751	49.0991	42.7412	0.0186362	0.0358531	0.0695795	0.0557028
726	3630	60.5	27.79	27.35	27.95	26.77	38.7329	51.2939	85.5835	90.0146	23.7329	34.2939	45.5835	48.0146	0.0216801	0.039128	0.0617628	0.0671308
727	3635	60.5833	27.79	27.35	27.95	26.77	40.5518	53.833	82.2632	89.0991	25.5518	36.833	42.2632	47.0991	0.0244064	0.0438777	0.054707	0.0650896
728	3640	60.6667	27.79	27.35	27.95	26.77	37.8662	53.186	76.1353	93.7988	22.8662	36.186	36.1353	51.7988	0.0204243	0.042648	0.0425522	0.0758173
729	3645	60.75	27.79	27.35	27.95	26.77	40.5518	52.5391	72.6318	86.4502	25.5518	35.5391	32.6318	44.4502	0.0244064	0.0414317	0.036131	0.0593183
730	3650	60.8333	27.8	27.34	27.95	26.77	41.0156	52.5391	79.1138	83.0811	26.0156	35.5391	39.1138	41.0811	0.0251209	0.0414317	0.0483166	0.0522734
731	3655	60.9167	27.79	27.34	27.95	26.77	42.4683	53.833	88.208	86.4502	27.4683	36.833	48.208	44.4502	0.0274085	0.0438777	0.0675651	0.0593183
732	3660	61	27.79	27.34	27.95	26.77	40.0879	55.1636	96.7896	93.7988	25.0879	38.1636	56.7896	51.7988	0.0236995	0.0464478	0.0878712	0.0758173
733	3665	61.0833	27.79	27.34	27.95	26.77	41.4917	52.5391	87.3169	90.9424	26.4917	35.5391	47.3169	48.9424	0.0258623	0.0414317	0.0655731	0.0692236
734	3670	61.1667	27.8	27.34	27.95	26.77	39.1785	55.8472	94.7754	89.0991	24.1785	38.8472	54.7754	47.0991	0.0223367	0.0477895	0.082926	0.0650896
735	3675	61.25	27.79	27.34	27.95	26.77	40.0879	53.186	95.7764	93.7988	25.0879	36.186	55.7764	51.7988	0.0236995	0.042648	0.0853701	0.0758173
736	3680	61.3333	27.79	27.34	27.95	26.77	40.0879	55.1636	96.7896	90.0146	25.0879	38.1636	56.7896	48.0146	0.0236995	0.0464478	0.0878712	0.0671308
737	3685	61.4167	27.79	27.34	27.95	26.77	38.7329	54.4922	90.9424	94.7754	23.7329	37.4922	50.9424	52.7754	0.0216801	0.0451441	0.0738167	0.0781231
738	3690	61.5	27.79	27.35	27.95	26.77	38.2935	54.4922	89.0991	103.223	23.2935	37.4922	49.0991	61.223	0.0210399	0.0451441	0.0695795	0.0991312
739	3695	61.5833	27.79	27.35	27.95	26.77	41.0156	56.5308	90.0146	90.0146	26.0156	39.5308	50.0146	48.0146	0.0251209	0.0491455	0.0716722	0.0671308
740	3700	61.6667	27.8	27.34	27.95	26.77	43.457	53.833	94.7754	90.9424	28.457	36.833	54.7754	48.9424	0.0290081	0.0438777	0.082926	0.0692236
741	3705	61.75	27.8	27.35	27.95	26.77	41.0156	55.1636	88.208	92.8223	26.0156	38.1636	48.208	50.8223	0.0251209	0.0464478	0.0675651	0.0735378
742	3710	61.8333	27.8	27.35	27.95	26.77	41.4917	56.5308	92.8223	91.8701	26.4917	39.5308	52.8223	49.8701	0.0258623	0.0491455	0.0782345	0.0713403
743	3715	61.9167	27.8	27.35	27.95	26.77	38.2935	57.2388	86.4502	99.9268	23.2935	40.2388	46.4502	57.9268	0.0210399	0.050565	0.0636572	0.0907106
744	3720	62	27.8	27.35	27.95	26.77	41.9739	53.186	90.9424	90.9424	26.9739	36.186	50.9424	48.9424	0.0266215	0.042648	0.0738167	0.0692236
745	3725	62.0833	27.8	27.34	27.95	26.77	42.4683	54.4922	71.2769	90.9424	27.4683	37.4922	31.2769	48.9424	0.0274085	0.0451441	0.033755	0.0692236
746	3730	62.1667	27.8	27.35	27.95	26.77	41.9739	55.8472	75.415	96.7896	26.9739	38.8472	35.415	54.7896	0.0266215	0.0477895	0.0411998	0.0829604
747	3735	62.25	27.8	27.34	27.95	26.77	40.5518	54.4922	76.1353	93.7988	25.5518	37.4922	36.1353	51.7988	0.0244064	0.0451441	0.0425522	0.0758173
748	3740	62.3333	27.8	27.34	27.95	26.77	41.9739	56.5308	89.0991	93.7988	26.9739	39.5308	49.0991	51.7988	0.0266215	0.0491455	0.0695795	0.0758173
749	3745	62.4167	27.8	27.34	27.95	26.77	41.4917	54.4922	88.208	101.001	26.4917	37.4922	48.208	59.001	0.0258623	0.0451441	0.0675651	0.0934238
750	3750	62.5	27.8	27.34	27.95	26.77	43.9697	60.1563	84.7412	98.8647	28.9697	43.1563	44.7412	56.8647	0.0298509	0.0565731	0.0599424	0.0880576
751	3755	62.5833	27.8	27.34	27.95	26.77	41.9739	57.2388	93.7988	90.0146	26.9739	40.2388	53.7988	48.0146	0.0266215	0.050565	0.0805672	0.0671308
752	3760	62.6667	27.8	27.34	27.95	26.77	41.0156	57.2388	93.7988	87.3169	26.0156	40.2388	53.7988	45.3169	0.0251209	0.050565	0.0805672	0.0611844
753	3765	62.75	27.8	27.34	27.95	26.77	40.5518	55.1636	92.8223	89.0991	25.5518	38.1636	52.8223	47.0991	0.0244064	0.0464478	0.0782345	0.0650896
754	3770	62.8333	27.8	27.34	27.95	26.77	43.457	60.9131	85.5835	94.7754	28.457	43.9131	45.5835	52.7754	0.0290081	0.0581728	0.0617628	0.0781231
755	3775	62.9167	27.8	27.34	27.95	26.77	42.4683	56.5308	79.1138	91.8701	27.4683	39.5308	39.1138	49.8701	0.0274085	0.0491455	0.0483166	0.0713403
756	3780	63	27.8	27.34	27.95	26.77	43.457	60.1563	89.0991	90.0146	28.457	43.1563	49.0991	48.0146	0.0290081	0.0565731	0.0695795	0.0671308
757	3785	63.0833	27.8	27.34	27.95	26.77	41.0156	62.4634	93.7988	90.0146	26.0156	45.4634	53.7988	48.0146	0.0251209	0.061502	0.0805672	0.0671308
758	3790	63.1667	27.8	27.34	27.95	26.77	41.0156	57.2388	91.8701	95.7764	26.0156	40.2388	51.8701	53.7764	0.0251209	0.050565	0.0759847	0.0805134
759	3795	63.25	27.8	27.34	27.94	26.77	42.4683	56.5308	90.0146	89.0991	27.4683	39.5308	50.0146	47.0991	0.0274085	0.0491455	0.0716722	0.0650896
760	3800	63.3333	27.8	27.34	27.95	26.77	41.4917	57.2388	76.8677	90.9424	26.4917	40.2388	36.8677	48.9424	0.0258623	0.050565	0.043944	0.0692236
761	3805	63.4167	27.8	27.34	27.95	26.77	45.5444	59.3994	90.0146	94.7754	30.5444	42.3994	50.0146	52.7754	0.032496	0.0549901	0.0716722	0.0781231
762	3810	63.5	27.8	27.34	27.95	26.77	41.9739	62.4634	90.9424	90.9424	26.9739	45.4634	50.9424	48.9424	0.0266215	0.061502	0.0738167	0.0692236
763	3815	63.5833	27.8	27.34	27.95	26.77	43.9697	62.4634	91.8701	79.8828	28.9697	45.4634	51.8701	37.8828	0.0298509	0.061502	0.0759847	0.0459008
764	3820	63.6667	27.8	27.34	27.95	26.77	41.4917	61.6821	87.3169	83.0811	26.4917	44.6821	47.3169	41.0811	0.0258623	0.0598155	0.0655731	0.0522734
765	3825	63.75	27.8	27.34	27.95	26.77	42.4683	66.5771	102.1	86.4502	27.4683	49.5771	62.1	44.4502	0.0274085	0.0706692	0.101419	0.0593183
766	3830	63.8333	27.8	27.34	27.95	26.77	42.9565	58.667	95.7764	89.0991	27.9565	41.667	55.7764	47.0991	0.0281941	0.0534744	0.0853701	0.0650896
767	3835	63.9167	27.8	27.34	27.94	26.77	41.4917	62.4634	89.0991	84.7412	26.4917	45.4634	49.0991	42.7412	0.0258623	0.061502	0.0695795	0.0557028
768	3840	64	27.8	27.34	27.95	26.77	42.4683	64.8926	82.2632	79.8828	27.4683	47.8926	42.2632	37.8828	0.0274085	0.0668575	0.054707	0.0459008
769	3845	64.0833	27.8	27.34	27.95	26.77	42.4683	60.1563	85.5835	74.707	27.4683	43.1563	45.5835	32.707	0.0274085	0.0565731	0.0617628	0.0362646
770	3850	64.1667	27.8	27.34	27.94	26.77	45.5444	61.6821	92.8223	76.8677	30.5444	44.6821	52.8223	34.8677	0.032496	0.0598155	0.0782345	0.0401834
771	3855	64.25	27.8	27.34	27.95	26.77	46.6309	62.4634	90.9424	79.8828	31.6309	45.4634	50.9424	37.8828	0.0343699	0.061502	0.0738167	0.0459008
772	3860	64.3333	27.8	27.34	27.94	26.77	40.5518	62.4634	92.8223	79.1138	25.5518	45.4634	52.8223	37.1138	0.0244064	0.061502	0.0782345	0.0444155
773	3865	64.4167	27.8	27.34	27.94	26.77	41.9739	61.6821	101.001	83.0811	26.9739	44.6821	61.001	41.0811	0.0266215	0.0598155	0.0985552	0.0522734
774	3870	64.5	27.8	27.34	27.94	26.77	43.9697	62.4634	99.9268	75.415	28.9697	45.4634	59.9268	33.415	0.0298509	0.061502	0.0957863	0.037532
775	3875	64.5833	27.8	27.34	27.94	26.77	47.1802	62.4634	97.8271	76.8677	32.1802	45.4634	57.8271	34.8677	0.0353323	0.061502	0.0904603	0.0401834
776	3880	64.6667	27.8	27.34	27.94	26.77	43.457	65.7227	91.8701	78.3569	28.457	48.7227	51.8701	36.3569	0.0290081	0.0687259	0.0759847	0.0429715
777	3885	64.75	27.8	27.34	27.94	26.77	41.0156	64.8926	94.7754	76.1353	26.0156	47.8926	54.7754	34.1353	0.0251209	0.0668575	0.082926	0.0388381
778	3890	64.8333	27.8	27.34	27.94	26.77	47.1802	66.5771	91.8701	86.4502	32.1802	49.5771	51.8701	44.4502	0.0353323	0.0706692	0.0759847	0.0593183
779	3895	64.9167	27.8	27.34	27.94	26.78	45.0073	63.2568	97.8271	81.4575	30.0073	46.2568	57.8271	39.4575	0.0315843	0.0632326	0.0904603	0.0489994
780	3900	65	27.8	27.34	27.94	26.78	41.9739	66.5771	90.0146	76.1353	26.9739	49.5771	50.0146	34.1353	0.0266215	0.0706692	0.0716722	0.0388381
781	3905	65.0833	27.8	27.34	27.94	26.78	42.4683	64.8926	83.0811	79.1138	27.4683	47.8926	43.0811	37.1138	0.0274085	0.0668575	0.0564151	0.0444155
782	3910	65.1667	27.8	27.34	27.94	26.78	43.457	66.5771	85.5835	73.3154	28.457	49.5771	45.5835	31.3154	0.0290081	0.0706692	0.0617628	0.0338217
783	3915	65.25	27.8	27.34	27.94	26.78	43.9697	64.8926	90.9424	66.2231	28.9697	47.8926	50.9424	24.2231	0.0298509	0.0668575	0.0738167	0.0224029
784	3920	65.3333	27.8	27.34	27.94	26.78	40.5518	64.8926	94.7754	71.2769	25.5518	47.8926	54.7754	29.2769	0.0244064	0.0668575	0.082926	0.0303603
785	3925	65.4167	27.8	27.34	27.94	26.78	42.9565	65.7227	90.9424	69.9707	27.9565	48.7227	50.9424	27.9707	0.0281941	0.0687259	0.0738167	0.028217
786	3930	65.5	27.8	27.34	27.94	26.78	43.457	66.5771	90.0146	73.999	28.457	49.5771	50.0146	31.999	0.0290081	0.0706692	0.0716722	0.0350137
787	3935	65.5833	27.8	27.34	27.94	26.78	43.9697	62.4634	92.8223	70.6177	28.9697	45.4634	52.8223	28.6177	0.0298509	0.061502	0.0782345	0.0292713
788	3940	65.6667	27.8	27.34	27.94	26.78	44.4824	64.0625	94.7754	71.9482	29.4824	47.0625	54.7754	29.9482	0.0307028	0.0650085	0.082926	0.0314846
789	3945	65.75	27.8	27.34	27.94	26.78	42.9565	66.5771	93.7988	73.3154	27.9565	49.5771	53.7988	31.3154	0.0281941	0.0706692	0.0805672	0.0338217
790	3950	65.8333	27.8	27.34	27.94	26.78	42.9565	62.4634	85.5835	79.1138	27.9565	45.4634	45.5835	37.1138	0.0281941	0.061502	0.0617628	0.0444155
791	3955	65.9167	27.8	27.34	27.94	26.78	42.4683	63.2568	68.0664	73.3154	27.4683	46.2568	28.0664	31.3154	0.0274085	0.0632326	0.0283721	0.0338217
792	3960	66	27.8	27.34	27.94	26.78	43.457	64.0625	79.8828	68.0664	28.457	47.0625	39.8828	26.0664	0.0290081	0.0650085	0.0498493	0.0251996
793	3965	66.0833	27.8	27.34	27.94	26.78	42.9565	62.4634	90.0146	65.625	27.9565	45.4634	50.0146	23.625	0.0281941	0.061502	0.0716722	0.0215223
794	3970	66.1667	27.8	27.34	27.94	26.78	41.9739	59.3994	94.7754	56.4453	26.9739	42.3994	54.7754	14.4453	0.0266215	0.0549901	0.082926	0.00977689
795	3975	66.25	27.8	27.34	27.94	26.78	42.4683	63.2568	85.5835	68.0664	27.4683	46.2568	45.5835	26.0664	0.0274085	0.0632326	0.0617628	0.0251996
796	3980	66.3333	27.8	27.34	27.94	26.78	42.9565	57.9468	81.4575	62.7441	27.9565	40.9468	41.4575	20.7441	0.0281941	0.0519996	0.0530438	0.0174702
797	3985	66.4167	27.8	27.34	27.94	26.78	41.4917	63.2568	83.0811	65.0391	26.4917	46.2568	43.0811	23.0391	0.0258623	0.0632326	0.0564151	0.0206725
798	3990	66.5	27.8	27.34	27.94	26.78	42.4683	66.5771	88.208	64.4531	27.4683	49.5771	48.208	22.4531	0.0274085	0.0706692	0.0675651	0.0198357
799	3995	66.5833	27.8	27.34	27.94	26.78	42.9565	58.667	93.7988	63.8794	27.9565	41.667	53.7988	21.8794	0.0281941	0.0534744	0.0805672	0.019029
800	4000	66.6667	27.8	27.34	27.94	26.78	42.9565	60.9131	84.7412	58.9722	27.9565	43.9131	44.7412	16.9722	0.0281941	0.0581728	0.0599424	0.0126619
801	4005	66.75	27.8	27.34	27.94	26.78	41.9739	60.9131	92.8223	62.7441	26.9739	43.9131	52.8223	20.7441	0.0266215	0.0581728	0.0782345	0.0174702
802	4010	66.8333	27.8	27.34	27.94	26.78	42.9565	64.0625	92.8223	65.0391	27.9565	47.0625	52.8223	23.0391	0.0281941	0.0650085	0.0782345	0.0206725
803	4015	66.9167	27.8	27.34	27.94	26.78	43.457	66.5771	93.7988	60.0159	28.457	49.5771	53.7988	18.0159	0.0290081	0.0706692	0.0805672	0.0139339
804	4020	67	27.8	27.34	27.93	26.78	41.0156	61.6821	84.7412	58.9722	26.0156	44.6821	44.7412	16.9722	0.0251209	0.0598155	0.0599424	0.0126619
805	4025	67.0833	27.8	27.34	27.94	26.78	41.4917	57.9468	84.7412	58.4534	26.4917	40.9468	44.7412	16.4534	0.0258623	0.0519996	0.0599424	0.0120468
806	4030	67.1667	27.8	27.34	27.93	26.78	41.9739	60.9131	88.208	55.481	26.9739	43.9131	48.208	13.481	0.0266215	0.0581728	0.0675651	0.00875132
807	4035	67.25	27.8	27.34	27.93	26.78	40.0879	62.4634	89.0991	58.4534	25.0879	45.4634	49.0991	16.4534	0.0236995	0.061502	0.0695795	0.0120468
808	4040	67.3333	27.8	27.34	27.93	26.78	40.0879	62.4634	90.0146	55.9631	25.0879	45.4634	50.0146	13.9631	0.0236995	0.061502	0.0716722	0.0092587
809	4045	67.4167	27.8	27.34	27.93	26.78	41.0156	61.6821	93.7988	56.9458	26.0156	44.6821	53.7988	14.9458	0.0251209	0.0598155	0.0805672	0.0103259
810	4050	67.5	27.8	27.34	27.93	26.78	42.4683	55.8472	87.3169	54.0649	27.4683	38.8472	47.3169	12.0649	0.0274085	0.0477895	0.0655731	0.00732425
811	4055	67.5833	27.8	27.34	27.93	26.78	43.9697	57.2388	92.8223	50.5005	28.9697	40.2388	52.8223	8.5005	0.0298509	0.050565	0.0782345	0.00417665
812	4060	67.6667	27.8	27.34	27.93	26.78	42.9565	57.2388	90.9424	42.4255	27.9565	40.2388	50.9424	0.4255	0.0281941	0.050565	0.0738167	3.42574e-05
813	4065	67.75	27.8	27.34	27.93	26.78	40.5518	56.5308	84.7412	43.1274	25.5518	39.5308	44.7412	1.1274	0.0244064	0.0491455	0.0599424	0.000163506
814	4070	67.8333	27.8	27.34	27.93	26.78	39.6301	58.667	78.3569	47.6196	24.6301	41.667	38.3569	5.6196	0.0230097	0.0534744	0.0468257	0.00215044
815	4075	67.9167	27.8	27.34	27.93	26.78	41.4917	56.5308	82.2632	48.0225	26.4917	39.5308	42.2632	6.0225	0.0258623	0.0491455	0.054707	0.00240304
816	4080	68	27.8	27.34	27.93	26.78	40.5518	55.1636	88.208	47.6196	25.5518	38.1636	48.208	5.6196	0.0244064	0.0464478	0.0675651	0.00215044
817	4085	68.0833	27.8	27.34	27.93	26.78	41.4917	58.667	88.208	53.6011	26.4917	41.667	48.208	11.6011	0.0258623	0.0534744	0.0675651	0.0068779
818	4090	68.1667	27.8	27.34	27.93	26.78	40.5518	57.9468	81.4575	45.6848	25.5518	40.9468	41.4575	3.6848	0.0244064	0.0519996	0.0530438	0.00109277
819	4095	68.25	27.8	27.34	27.93	26.78	46.0815	55.8472	79.1138	39.1235	31.0815	38.8472	39.1138	-2.8765	0.0334174	0.0477895	0.0483166	0
820	4100	68.3333	27.8	27.34	27.93	26.78	42.9565	57.2388	86.4502	46.8384	27.9565	40.2388	46.4502	4.8384	0.0281941	0.050565	0.0636572	0.00169146
821	4105	68.4167	27.8	27.34	27.93	26.78	41.9739	53.833	75.415	51.3672	26.9739	36.833	35.415	9.3672	0.0266215	0.0438777	0.0411998	0.00488047
822	4110	68.5	27.8	27.34	27.93	26.78	39.6301	55.1636	78.3569	57.4402	24.6301	38.1636	38.3569	15.4402	0.0230097	0.0464478	0.0468257	0.0108792
823	4115	68.5833	27.8	27.34	27.93	26.78	41.4917	53.833	90.0146	57.4402	26.4917	36.833	50.0146	15.4402	0.0258623	0.0438777	0.0716722	0.0108792
824	4120	68.6667	27.8	27.34	27.93	26.78	43.457	48.3154	88.208	42.0837	28.457	31.3154	48.208	0.0837	0.0290081	0.0338217	0.0675651	2.52378e-06
825	4125	68.75	27.8	27.34	27.93	26.78	43.9697	55.8472	89.0991	52.6978	28.9697	38.8472	49.0991	10.6978	0.0298509	0.0477895	0.0695795	0.00603931
826	4130	68.8333	27.8	27.34	27.93	26.78	40.0879	51.2939	84.7412	52.2461	25.0879	34.2939	44.7412	10.2461	0.0236995	0.039128	0.0599424	0.00563554
827	4135	68.9167	27.8	27.34	27.93	26.78	41.4917	52.5391	90.9424	50.5005	26.4917	35.5391	50.9424	8.5005	0.0258623	0.0414317	0.0738167	0.00417665
828	4140	69	27.8	27.34	27.93	26.78	40.5518	54.4922	93.7988	46.4478	25.5518	37.4922	53.7988	4.4478	0.0244064	0.0451441	0.0805672	0.00147783
829	4145	69.0833	27.8	27.34	27.93	26.78	41.9739	49.4751	93.7988	57.4402	26.9739	32.4751	53.7988	15.4402	0.0266215	0.0358531	0.0805672	0.0108792
830	4150	69.1667	27.8	27.34	27.93	26.78	41.9739	53.186	90.0146	50.5005	26.9739	36.186	50.0146	8.5005	0.0266215	0.042648	0.0716722	0.00417665
831	4155	69.25	27.8	27.34	27.93	26.79	43.9697	50.0732	96.7896	55.9631	28.9697	33.0732	56.7896	13.9631	0.0298509	0.0369181	0.0878712	0.0092587
832	4160	69.3333	27.8	27.34	27.93	26.78	40.5518	48.8892	86.4502	51.8066	25.5518	31.8892	46.4502	9.8066	0.0244064	0.0348212	0.0636572	0.00525285
833	4165	69.4167	27.8	27.34	27.93	26.78	36.1877	50.0732	79.8828	47.6196	21.1877	33.0732	39.8828	5.6196	0.0180733	0.0369181	0.0498493	0.00215044
834	4170	69.5	27.8	27.34	27.93	26.78	40.0879	51.2939	79.1138	50.5005	25.0879	34.2939	39.1138	8.5005	0.0236995	0.039128	0.0483166	0.00417665
835	4175	69.5833	27.8	27.34	27.93	26.78	41.9739	53.833	85.5835	44.9341	26.9739	36.833	45.5835	2.9341	0.0266215	0.0438777	0.0617628	0.000758279
836	4180	69.6667	27.8	27.34	27.93	26.79	42.4683	53.186	90.9424	52.6978	27.4683	36.186	50.9424	10.6978	0.0274085	0.042648	0.0738167	0.00603931
837	4185	69.75	27.8	27.34	27.93	26.79	39.6301	56.5308	93.7988	58.4534	24.6301	39.5308	53.7988	16.4534	0.0230097	0.0491455	0.0805672	0.0120468
838	4190	69.8333	27.8	27.34	27.93	26.79	40.5518	49.4751	82.2632	52.2461	25.5518	32.4751	42.2632	10.2461	0.0244064	0.0358531	0.054707	0.00563554
839	4195	69.9167	27.8	27.34	27.93	26.79	41.9739	49.4751	85.5835	39.7583	26.9739	32.4751	45.5835	-2.2417	0.0266215	0.0358531	0.0617628	0
840	4200	70	27.8	27.34	27.93	26.79	41.9739	55.1636	93.7988	48.0225	26.9739	38.1636	53.7988	6.0225	0.0266215	0.0464478	0.0805672	0.00240304
841	4205	70.0833	27.8	27.34	27.93	26.79	42.4683	51.2939	91.8701	47.229	27.4683	34.2939	51.8701	5.229	0.0274085	0.039128	0.0759847	0.00191577
842	4210	70.1667	27.8	27.34	27.93	26.79	41.9739	53.833	91.8701	49.2432	26.9739	36.833	51.8701	7.2432	0.0266215	0.0438777	0.0759847	0.00323093
843	4215	70.25	27.8	27.34	27.93	26.79	40.5518	55.1636	95.7764	51.3672	25.5518	38.1636	55.7764	9.3672	0.0244064	0.0464478	0.0853701	0.00488047
844	4220	70.3333	27.8	27.34	27.93	26.79	40.5518	45.5444	93.7988	43.4814	25.5518	28.5444	53.7988	1.4814	0.0244064	0.0291511	0.0805672	0.000253371
845	4225	70.4167	27.8	27.34	27.93	26.79	41.4917	50.6714	97.8271	46.8384	26.4917	33.6714	57.8271	4.8384	0.0258623	0.037995	0.0904603	0.00169146
846	4230	70.5	27.8	27.34	27.93	26.79	41.4917	50.0732	75.415	42.4255	26.4917	33.0732	35.415	0.4255	0.0258623	0.0369181	0.0411998	3.42574e-05
847	4235	70.5833	27.8	27.33	27.93	26.79	41.4917	52.5391	80.6641	43.4814	26.4917	35.5391	40.6641	1.4814	0.0258623	0.0414317	0.051425	0.000253371
848	4240	70.6667	27.8	27.34	27.93	26.79	40.5518	49.4751	76.8677	42.0837	25.5518	32.4751	36.8677	0.0837	0.0244064	0.0358531	0.043944	2.52378e-06
849	4245	70.75	27.8	27.34	27.93	26.79	45.0073	50.0732	78.3569	46.0632	30.0073	33.0732	38.3569	4.0632	0.0315843	0.0369181	0.0468257	0.00127827
850	4250	70.8333	27.8	27.33	27.93	26.79	43.457	48.8892	74.707	52.6978	28.457	31.8892	34.707	10.6978	0.0290081	0.0348212	0.0398867	0.00603931
851	4255	70.9167	27.8	27.33	27.93	26.79	41.0156	50.0732	74.707	56.4453	26.0156	33.0732	34.707	14.4453	0.0251209	0.0369181	0.0398867	0.00977689
852	4260	71	27.8	27.33	27.93	26.79	39.6301	53.186	83.0811	45.6848	24.6301	36.186	43.0811	3.6848	0.0230097	0.042648	0.0564151	0.00109277
853	4265	71.0833	27.8	27.33	27.93	26.79	42.9565	45.5444	90.9424	47.229	27.9565	28.5444	50.9424	5.229	0.0281941	0.0291511	0.0738167	0.00191577
854	4270	71.1667	27.8	27.33	27.93	26.79	42.9565	50.6714	91.8701	50.0793	27.9565	33.6714	51.8701	8.0793	0.0281941	0.037995	0.0759847	0.0038497
855	4275	71.25	27.8	27.33	27.93	26.79	39.1785	53.833	87.3169	40.0818	24.1785	36.833	47.3169	-1.9182	0.0223367	0.0438777	0.0655731	0
856	4280	71.3333	27.8	27.33	27.93	26.79	42.9565	51.9165	86.4502	58.9722	27.9565	34.9165	46.4502	16.9722	0.0281941	0.0402736	0.0636572	0.0126619
857	4285	71.4167	27.8	27.33	27.93	26.79	41.4917	48.8892	94.7754	46.8384	26.4917	31.8892	54.7754	4.8384	0.0258623	0.0348212	0.082926	0.00169146
858	4290	71.5	27.8	27.33	27.93	26.79	42.9565	45.0073	99.9268	42.7734	27.9565	28.0073	59.9268	0.7734	0.0281941	0.0282763	0.0957863	8.93305e-05
859	4295	71.5833	27.8	27.33	27.93	26.79	42.4683	49.4751	85.5835	43.8354	27.4683	32.4751	45.5835	1.8354	0.0274085	0.0358531	0.0617628	0.000357292
860	4300	71.6667	27.8	27.33	27.92	26.79	42.9565	50.6714	96.7896	44.5679	27.9565	33.6714	56.7896	2.5679	0.0281941	0.037995	0.0878712	0.000612298
861	4305	71.75	27.8	27.33	27.93	26.79	43.457	51.9165	94.7754	47.229	28.457	34.9165	54.7754	5.229	0.0290081	0.0402736	0.082926	0.00191577
862	4310	71.8333	27.8	27.33	27.92	26.79	42.4683	55.1636	91.8701	48.4253	27.4683	38.1636	51.8701	6.4253	0.0274085	0.0464478	0.0759847	0.002666
863	4315	71.9167	27.8	27.33	27.92	26.79	40.0879	50.6714	95.7764	48.8281	25.0879	33.6714	55.7764	6.8281	0.0236995	0.037995	0.0853701	0.00293911
864	4320	72	27.8	27.33	27.92	26.79	42.9565	45.5444	96.7896	45.6848	27.9565	28.5444	56.7896	3.6848	0.0281941	0.0291511	0.0878712	0.00109277
865	4325	72.0833	27.8	27.33	27.92	26.79	43.457	46.6309	97.8271	33.0963	28.457	29.6309	57.8271	-8.9037	0.0290081	0.0309512	0.0904603	0
866	4330	72.1667	27.8	27.33	27.92	26.79	41.9739	46.0815	104.346	45.3064	26.9739	29.0815	64.346	3.3064	0.0266215	0.0300359	0.107366	0.000918428
867	4335	72.25	27.8	27.33	27.92	26.79	46.6309	59.3994	93.7988	42.0837	31.6309	42.3994	53.7988	0.0837	0.0343699	0.0549901	0.0805672	2.52378e-06
868	4340	72.3333	27.8	27.33	27.92	26.79	46.0815	48.3154	102.1	48.8281	31.0815	31.3154	62.1	6.8281	0.0334174	0.0338217	0.101419	0.00293911
869	4345	72.4167	27.8	27.33	27.92	26.79	41.0156	51.9165	106.689	38.8062	26.0156	34.9165	66.689	-3.1938	0.0251209	0.0402736	0.113706	0
870	4350	72.5	27.8	27.33	27.92	26.79	41.9739	48.8892	97.8271	44.5679	26.9739	31.8892	57.8271	2.5679	0.0266215	0.0348212	0.0904603	0.000612298
871	4355	72.5833	27.8	27.33	27.92	26.79	43.457	42.9565	106.689	43.4814	28.457	25.9565	66.689	1.4814	0.0290081	0.0250294	0.113706	0.000253371
872	4360	72.6667	27.8	27.33	27.92	26.79	42.9565	44.4824	121.069	46.4478	27.9565	27.4824	81.069	4.4478	0.0281941	0.0274311	0.155526	0.00147783
873	4365	72.75	27.8	27.33	27.92	26.79	42.9565	46.6309	105.518	56.4453	27.9565	29.6309	65.518	14.4453	0.0281941	0.0309512	0.11052	0.00977689
874	4370	72.8333	27.8	27.33	27.92	26.79	43.9697	50.0732	104.346	41.7419	28.9697	33.0732	64.346	-0.2581	0.0298509	0.0369181	0.107366	0
875	4375	72.9167	27.8	27.33	27.92	26.79	42.9565	47.1802	95.7764	41.7419	27.9565	30.1802	55.7764	-0.2581	0.0281941	0.0318767	0.0853701	0
876	4380	73	27.8	27.33	27.92	26.79	45.0073	48.3154	92.8223	50.0793	30.0073	31.3154	52.8223	8.0793	0.0315843	0.0338217	0.0782345	0.0038497
877	4385	73.0833	27.8	27.33	27.92	26.79	45.5444	47.7417	92.8223	44.2017	30.5444	30.7417	52.8223	2.2017	0.032496	0.0328333	0.0782345	0.000478391
878	4390	73.1667	27.8	27.33	27.92	26.79	43.9697	53.833	97.8271	43.8354	28.9697	36.833	57.8271	1.8354	0.0298509	0.0438777	0.0904603	0.000357292
879	4395	73.25	27.8	27.33	27.92	26.79	45.5444	47.7417	99.9268	38.4949	30.5444	30.7417	59.9268	-3.5051	0.032496	0.0328333	0.0957863	0
880	4400	73.3333	27.8	27.33	27.92	26.79	44.4824	50.0732	102.1	42.7734	29.4824	33.0732	62.1	0.7734	0.0307028	0.0369181	0.101419	8.93305e-05
881	4405	73.4167	27.8	27.33	27.92	26.79	42.9565	46.6309	79.1138	39.7583	27.9565	29.6309	39.1138	-2.2417	0.0281941	0.0309512	0.0483166	0
882	4410	73.5	27.81	27.33	27.92	26.8	43.9697	49.4751	81.4575	42.7734	28.9697	32.4751	41.4575	0.7734	0.0298509	0.0358531	0.0530438	8.93305e-05
883	4415	73.5833	27.81	27.33	27.92	26.79	45.5444	50.6714	93.7988	50.9338	30.5444	33.6714	53.7988	8.9338	0.032496	0.037995	0.0805672	0.00452336
884	4420	73.6667	27.81	27.33	27.92	26.79	45.0073	48.3154	98.8647	58.9722	30.0073	31.3154	58.8647	16.9722	0.0315843	0.0338217	0.0930779	0.0126619
885	4425	73.75	27.81	27.33	27.92	26.8	42.9565	47.7417	102.1	43.1274	27.9565	30.7417	62.1	1.1274	0.0281941	0.0328333	0.101419	0.000163506
886	4430	73.8333	27.81	27.33	27.92	26.8	45.0073	46.6309	105.518	43.4814	30.0073	29.6309	65.518	1.4814	0.0315843	0.0309512	0.11052	0.000253371
887	4435	73.9167	27.81	27.33	27.92	26.8	42.9565	57.2388	97.8271	46.8384	27.9565	40.2388	57.8271	4.8384	0.0281941	0.050565	0.0904603	0.00169146
888	4440	74	27.81	27.33	27.92	26.79	46.0815	60.9131	90.9424	54.5288	31.0815	43.9131	50.9424	12.5288	0.0334174	0.0581728	0.0738167	0.00778119
889	4445	74.0833	27.81	27.33	27.92	26.8	47.7417	54.4922	86.4502	50.9338	32.7417	37.4922	46.4502	8.9338	0.0363263	0.0451441	0.0636572	0.00452336
890	4450	74.1667	27.81	27.33	27.92	26.79	47.7417	58.667	104.346	43.8354	32.7417	41.667	64.346	1.8354	0.0363263	0.0534744	0.107366	0.000357292
891	4455	74.25	27.81	27.33	27.92	26.79	47.7417	55.1636	107.886	48.4253	32.7417	38.1636	67.886	6.4253	0.0363263	0.0464478	0.116997	0.002666
892	4460	74.3333	27.81	27.33	27.92	26.79	48.3154	50.0732	103.223	48.8281	33.3154	33.0732	63.223	6.8281	0.0373527	0.0369181	0.104377	0.00293911
893	4465	74.4167	27.81	27.33	27.92	26.79	50.6714	54.4922	103.223	60.0159	35.6714	37.4922	63.223	18.0159	0.0416793	0.0451441	0.104377	0.0139339
894	4470	74.5	27.81	27.33	27.92	26.79	50.6714	54.4922	87.3169	55.9631	35.6714	37.4922	47.3169	13.9631	0.0416793	0.0451441	0.0655731	0.0092587
895	4475	74.5833	27.81	27.33	27.92	26.79	53.186	53.186	91.8701	40.7349	38.186	36.186	51.8701	-1.2651	0.0464915	0.042648	0.0759847	0
896	4480	74.6667	27.81	27.33	27.92	26.79	50.0732	54.4922	91.8701	42.7734	35.0732	37.4922	51.8701	0.7734	0.0405639	0.0451441	0.0759847	8.93305e-05
897	4485	74.75	27.81	27.33	27.92	26.8	50.6714	52.5391	101.001	53.6011	35.6714	35.5391	61.001	11.6011	0.0416793	0.0414317	0.0985552	0.0068779
898	4490	74.8333	27.81	27.33	27.92	26.79	50.0732	53.186	97.8271	33.0963	35.0732	36.186	57.8271	-8.9037	0.0405639	0.042648	0.0904603	0
899	4495	74.9167	27.81	27.33	27.92	26.79	51.2939	54.4922	105.518	41.4001	36.2939	37.4922	65.518	-0.5999	0.0428521	0.0451441	0.11052	0
900	4500	75	27.81	27.33	27.92	26.8	50.6714	53.186	85.5835	44.5679	35.6714	36.186	45.5835	2.5679	0.0416793	0.042648	0.0617628	0.000612298
901	4505	75.0833	27.81	27.33	27.92	26.8	50.0732	52.5391	88.208	43.8354	35.0732	35.5391	48.208	1.8354	0.0405639	0.0414317	0.0675651	0.000357292
902	4510	75.1667	27.81	27.33	27.92	26.8	50.6714	46.0815	83.0811	29.8889	35.6714	29.0815	43.0811	-12.1111	0.0416793	0.0300359	0.0564151	0
903	4515	75.25	27.81	27.33	27.92	26.8	50.6714	51.2939	91.8701	42.7734	35.6714	34.2939	51.8701	0.7734	0.0416793	0.039128	0.0759847	8.93305e-05
904	4520	75.3333	27.81	27.33	27.92	26.8	51.2939	54.4922	83.0811	38.8062	36.2939	37.4922	43.0811	-3.1938	0.0428521	0.0451441	0.0564151	0
905	4525	75.4167	27.81	27.33	27.92	26.8	51.9165	55.8472	89.0991	47.6196	36.9165	38.8472	49.0991	5.6196	0.0440373	0.0477895	0.0695795	0.00215044
906	4530	75.5	27.81	27.33	27.92	26.8	51.9165	57.9468	102.1	44.2017	36.9165	40.9468	62.1	2.2017	0.0440373	0.0519996	0.101419	0.000478391
907	4535	75.5833	27.81	27.33	27.92	26.8	51.2939	55.8472	79.8828	49.2432	36.2939	38.8472	39.8828	7.2432	0.0428521	0.0477895	0.0498493	0.00323093
908	4540	75.6667	27.81	27.33	27.91	26.8	51.9165	55.8472	79.8828	45.6848	36.9165	38.8472	39.8828	3.6848	0.0440373	0.0477895	0.0498493	0.00109277
909	4545	75.75	27.81	27.33	27.92	26.8	53.186	56.5308	85.5835	53.6011	38.186	39.5308	45.5835	11.6011	0.0464915	0.0491455	0.0617628	0.0068779
910	4550	75.8333	27.81	27.33	27.92	26.8	55.1636	55.1636	92.8223	51.3672	40.1636	38.1636	52.8223	9.3672	0.0504135	0.0464478	0.0782345	0.00488047
911	4555	75.9167	27.81	27.33	27.92	26.8	52.5391	55.8472	95.7764	46.0632	37.5391	38.8472	55.7764	4.0632	0.0452347	0.0477895	0.0853701	0.00127827
912	4560	76	27.81	27.33	27.92	26.8	51.2939	52.5391	99.9268	48.4253	36.2939	35.5391	59.9268	6.4253	0.0428521	0.0414317	0.0957863	0.002666
913	4565	76.0833	27.81	27.33	27.92	26.8	52.5391	55.8472	101.001	37.2803	37.5391	38.8472	61.001	-4.7197	0.0452347	0.0477895	0.0985552	0
914	4570	76.1667	27.81	27.33	27.91	26.8	51.9165	58.667	76.8677	24.8108	36.9165	41.667	36.8677	-17.1892	0.0440373	0.0534744	0.043944	0
915	4575	76.25	27.81	27.33	27.91	26.8	53.833	55.8472	88.208	31.5735	38.833	38.8472	48.208	-10.4265	0.0477615	0.0477895	0.0675651	0
916	4580	76.3333	27.81	27.33	27.91	26.8	53.186	58.667	96.7896	35.5408	38.186	41.667	56.7896	-6.4592	0.0464915	0.0534744	0.0878712	0
917	4585	76.4167	27.81	27.33	27.91	26.8	50.0732	61.6821	94.7754	35.5408	35.0732	44.6821	54.7754	-6.4592	0.0405639	0.0598155	0.082926	0
918	4590	76.5	27.81	27.33	27.91	26.8	51.2939	52.5391	87.3169	40.7349	36.2939	35.5391	47.3169	-1.2651	0.0428521	0.0414317	0.0655731	0
919	4595	76.5833	27.81	27.33	27.91	26.8	50.0732	55.8472	89.0991	36.6882	35.0732	38.8472	49.0991	-5.3118	0.0405639	0.0477895	0.0695795	0
920	4600	76.6667	27.81	27.33	27.91	26.8	49.4751	55.1636	90.9424	35.26	34.4751	38.1636	50.9424	-6.74	0.0394601	0.0464478	0.0738167	0
921	4605	76.75	27.81	27.33	27.91	26.8	49.4751	52.5391	73.999	40.0818	34.4751	35.5391	33.999	-1.9182	0.0394601	0.0414317	0.0385897	0
922	4610	76.8333	27.81	27.33	27.91	26.8	53.833	54.4922	80.6641	48.8281	38.833	37.4922	40.6641	6.8281	0.0477615	0.0451441	0.051425	0.00293911
923	4615	76.9167	27.81	27.33	27.91	26.8	51.9165	55.8472	64.4531	35.5408	36.9165	38.8472	24.4531	-6.4592	0.0440373	0.0477895	0.0227451	0
924	4620	77	27.81	27.33	27.91	26.8	52.5391	55.8472	97.8271	39.4409	37.5391	38.8472	57.8271	-2.5591	0.0452347	0.0477895	0.0904603	0
925	4625	77.0833	27.81	27.33	27.91	26.8	53.186	53.833	90.0146	38.1897	38.186	36.833	50.0146	-3.8103	0.0464915	0.0438777	0.0716722	0
926	4630	77.1667	27.81	27.33	27.91	26.8	52.5391	55.8472	90.9424	44.9341	37.5391	38.8472	50.9424	2.9341	0.0452347	0.0477895	0.0738167	0.000758279
927	4635	77.25	27.81	27.33	27.91	26.8	52.5391	55.1636	69.9707	36.4014	37.5391	38.1636	29.9707	-5.5986	0.0452347	0.0464478	0.0315225	0
928	4640	77.3333	27.81	27.33	27.91	26.8	51.9165	53.186	93.7988	40.4053	36.9165	36.186	53.7988	-1.5947	0.0440373	0.042648	0.0805672	0
929	4645	77.4167	27.81	27.33	27.91	26.8	53.833	51.9165	89.0991	50.9338	38.833	34.9165	49.0991	8.9338	0.0477615	0.0402736	0.0695795	0.00452336
930	4650	77.5	27.81	27.33	27.91	26.8	51.9165	58.667	82.2632	44.5679	36.9165	41.667	42.2632	2.5679	0.0440373	0.0534744	0.054707	0.000612298
931	4655	77.5833	27.81	27.33	27.91	26.8	51.9165	57.9468	86.4502	39.1235	36.9165	40.9468	46.4502	-2.8765	0.0440373	0.0519996	0.0636572	0
932	4660	77.6667	27.81	27.33	27.91	26.8	51.9165	60.1563	73.3154	49.2432	36.9165	43.1563	33.3154	7.2432	0.0440373	0.0565731	0.0373527	0.00323093
933	4665	77.75	27.81	27.33	27.91	26.8	51.9165	56.5308	85.5835	43.4814	36.9165	39.5308	45.5835	1.4814	0.0440373	0.0491455	0.0617628	0.000253371
934	4670	77.8333	27.81	27.33	27.91	26.8	55.1636	56.5308	80.6641	50.5005	40.1636	39.5308	40.6641	8.5005	0.0504135	0.0491455	0.051425	0.00417665
935	4675	77.9167	27.81	27.33	27.91	26.8	53.833	60.1563	96.7896	46.4478	38.833	43.1563	56.7896	4.4478	0.0477615	0.0565731	0.0878712	0.00147783
936	4680	78	27.81	27.33	27.91	26.8	53.186	61.6821	93.7988	46.4478	38.186	44.6821	53.7988	4.4478	0.0464915	0.0598155	0.0805672	0.00147783
937	4685	78.0833	27.81	27.33	27.91	26.8	57.9468	60.9131	88.208	51.3672	42.9468	43.9131	48.208	9.3672	0.0561333	0.0581728	0.0675651	0.00488047
938	4690	78.1667	27.81	27.33	27.91	26.8	53.186	60.9131	91.8701	52.6978	38.186	43.9131	51.8701	10.6978	0.0464915	0.0581728	0.0759847	0.00603931
939	4695	78.25	27.81	27.33	27.91	26.8	55.1636	61.6821	83.8989	49.2432	40.1636	44.6821	43.8989	7.2432	0.0504135	0.0598155	0.0581427	0.00323093
940	4700	78.3333	27.81	27.33	27.91	26.8	57.2388	59.3994	73.999	36.1084	42.2388	42.3994	33.999	-5.8916	0.0546564	0.0549901	0.0385897	0
941	4705	78.4167	27.81	27.33	27.91	26.81	56.5308	64.0625	67.4438	46.8384	41.5308	47.0625	27.4438	4.8384	0.0531943	0.0650085	0.0273693	0.00169146
942	4710	78.5	27.81	27.33	27.91	26.81	55.1636	60.9131	79.8828	41.7419	40.1636	43.9131	39.8828	-0.2581	0.0504135	0.0581728	0.0498493	0
943	4715	78.5833	27.81	27.33	27.9	26.81	54.4922	60.9131	81.4575	47.229	39.4922	43.9131	41.4575	5.229	0.0490686	0.0581728	0.0530438	0.00191577
944	4720	78.6667	27.81	27.33	27.9	26.8	57.9468	60.9131	78.3569	60.5469	42.9468	43.9131	38.3569	18.5469	0.0561333	0.0581728	0.0468257	0.0145984
945	4725	78.75	27.81	27.33	27.91	26.81	57.9468	62.4634	74.707	42.4255	42.9468	45.4634	34.707	0.4255	0.0561333	0.061502	0.0398867	3.42574e-05
946	4730	78.8333	27.81	27.33	27.9	26.81	57.2388	60.1563	73.999	44.2017	42.2388	43.1563	33.999	2.2017	0.0546564	0.0565731	0.0385897	0.000478391
947	4735	78.9167	27.81	27.33	27.9	26.81	57.9468	54.4922	80.6641	48.0225	42.9468	37.4922	40.6641	6.0225	0.0561333	0.0451441	0.051425	0.00240304
948	4740	79	27.81	27.33	27.9	26.81	60.1563	58.667	65.625	43.8354	45.1563	41.667	25.625	1.8354	0.060837	0.0534744	0.0245186	0.000357292
949	4745	79.0833	27.81	27.33	27.9	26.81	60.9131	61.6821	67.4438	48.8281	45.9131	44.6821	27.4438	6.8281	0.0624807	0.0598155	0.0273693	0.00293911
950	4750	79.1667	27.81	27.33	27.9	26.81	61.6821	58.667	71.2769	56.4453	46.6821	41.667	31.2769	14.4453	0.0641677	0.0534744	0.033755	0.00977689
951	4755	79.25	27.82	27.33	27.9	26.81	60.9131	56.5308	63.3057	58.9722	45.9131	39.5308	23.3057	16.9722	0.0624807	0.0491455	0.0210576	0.0126619
952	4760	79.3333	27.81	27.33	27.9	26.81	62.4634	58.667	78.3569	48.0225	47.4634	41.667	38.3569	6.0225	0.065899	0.0534744	0.0468257	0.00240304
953	4765	79.4167	27.81	27.33	27.9	26.81	61.6821	57.2388	73.3154	50.0793	46.6821	40.2388	33.3154	8.0793	0.0641677	0.050565	0.0373527	0.0038497
954	4770	79.5	27.81	27.33	27.91	26.81	58.667	56.5308	66.8335	47.6196	43.667	39.5308	26.8335	5.6196	0.0576508	0.0491455	0.0263996	0.00215044
955	4775	79.5833	27.81	27.33	27.9	26.81	62.4634	56.5308	84.7412	38.4949	47.4634	39.5308	44.7412	-3.5051	0.065899	0.0491455	0.0599424	0
956	4780	79.6667	27.82	27.33	27.9	26.81	57.9468	57.2388	86.4502	48.4253	42.9468	40.2388	46.4502	6.4253	0.0561333	0.050565	0.0636572	0.002666
957	4785	79.75	27.82	27.33	27.9	26.81	60.1563	54.4922	82.2632	45.3064	45.1563	37.4922	42.2632	3.3064	0.060837	0.0451441	0.054707	0.000918428
958	4790	79.8333	27.81	27.33	27.9	26.81	56.5308	53.833	73.999	50.0793	41.5308	36.833	33.999	8.0793	0.0531943	0.0438777	0.0385897	0.0038497
959	4795	79.9167	27.82	27.33	27.9	26.81	56.5308	55.1636	70.6177	52.6978	41.5308	38.1636	30.6177	10.6978	0.0531943	0.0464478	0.0326212	0.00603931
960	4800	80	27.82	27.33	27.9	26.81	55.1636	52.5391	71.9482	48.0225	40.1636	35.5391	31.9482	6.0225	0.0504135	0.0414317	0.0349246	0.00240304
961	4805	80.0833	27.82	27.33	27.9	26.81	56.5308	54.4922	64.4531	46.8384	41.5308	37.4922	24.4531	4.8384	0.0531943	0.0451441	0.0227451	0.00169146
962	4810	80.1667	27.82	27.33	27.9	26.81	57.2388	55.1636	71.9482	54.0649	42.2388	38.1636	31.9482	12.0649	0.0546564	0.0464478	0.0349246	0.00732425
963	4815	80.25	27.82	27.33	27.9	26.81	58.667	55.1636	80.6641	60.5469	43.667	38.1636	40.6641	18.5469	0.0576508	0.0464478	0.051425	0.0145984
964	4820	80.3333	27.82	27.33	27.9	26.81	57.9468	52.5391	73.3154	63.8794	42.9468	35.5391	33.3154	21.8794	0.0561333	0.0414317	0.0373527	0.019029
965	4825	80.4167	27.82	27.33	27.9	26.81	58.667	53.186	65.0391	55.9631	43.667	36.186	25.0391	13.9631	0.0576508	0.042648	0.0236256	0.0092587
966	4830	80.5	27.82	27.33	27.9	26.81	58.667	53.186	66.8335	50.0793	43.667	36.186	26.8335	8.0793	0.0576508	0.042648	0.0263996	0.0038497
967	4835	80.5833	27.82	27.33	27.9	26.81	61.6821	53.186	66.2231	58.4534	46.6821	36.186	26.2231	16.4534	0.0641677	0.042648	0.025443	0.0120468
968	4840	80.6667	27.82	27.33	27.9	26.81	57.9468	51.9165	72.6318	48.8281	42.9468	34.9165	32.6318	6.8281	0.0561333	0.0402736	0.036131	0.00293911
969	4845	80.75	27.82	27.33	27.9	26.81	58.667	55.8472	71.9482	49.6582	43.667	38.8472	31.9482	7.6582	0.0576508	0.0477895	0.0349246	0.00353296
970	4850	80.8333	27.82	27.33	27.9	26.81	62.4634	53.833	83.0811	57.4402	47.4634	36.833	43.0811	15.4402	0.065899	0.0438777	0.0564151	0.0108792
971	4855	80.9167	27.82	27.33	27.9	26.81	57.9468	60.1563	79.8828	60.0159	42.9468	43.1563	39.8828	18.0159	0.0561333	0.0565731	0.0498493	0.0139339
972	4860	81	27.82	27.32	27.9	26.81	57.9468	55.8472	66.2231	48.0225	42.9468	38.8472	26.2231	6.0225	0.0561333	0.0477895	0.025443	0.00240304
973	4865	81.0833	27.82	27.33	27.9	26.81	56.5308	52.5391	82.2632	56.4453	41.5308	35.5391	42.2632	14.4453	0.0531943	0.0414317	0.054707	0.00977689
974	4870	81.1667	27.82	27.33	27.9	26.81	57.9468	55.1636	88.208	57.9468	42.9468	38.1636	48.208	15.9468	0.0561333	0.0464478	0.0675651	0.0114574
975	4875	81.25	27.82	27.33	27.9	26.81	55.1636	53.186	83.0811	54.0649	40.1636	36.186	43.0811	12.0649	0.0504135	0.042648	0.0564151	0.00732425
976	4880	81.3333	27.82	27.33	27.9	26.81	54.4922	52.5391	85.5835	50.5005	39.4922	35.5391	45.5835	8.5005	0.0490686	0.0414317	0.0617628	0.00417665
977	4885	81.4167	27.82	27.33	27.9	26.81	55.1636	55.1636	75.415	41.7419	40.1636	38.1636	35.415	-0.2581	0.0504135	0.0464478	0.0411998	0
978	4890	81.5	27.82	27.33	27.9	26.81	57.2388	51.2939	85.5835	56.9458	42.2388	34.2939	45.5835	14.9458	0.0546564	0.039128	0.0617628	0.0103259
979	4895	81.5833	27.82	27.33	27.9	26.81	53.186	50.6714	79.1138	60.5469	38.186	33.6714	39.1138	18.5469	0.0464915	0.037995	0.0483166	0.0145984
980	4900	81.6667	27.82	27.33	27.9	26.81	53.833	53.186	76.1353	44.2017	38.833	36.186	36.1353	2.2017	0.0477615	0.042648	0.0425522	0.000478391
981	4905	81.75	27.82	27.33	27.9	26.81	53.186	54.4922	59.4849	51.8066	38.186	37.4922	19.4849	9.8066	0.0464915	0.0451441	0.0158007	0.00525285
982	4910	81.8333	27.82	27.33	27.9	26.81	48.8892	52.5391	60.0159	53.1494	33.8892	35.5391	20.0159	11.1494	0.03839	0.0414317	0.016497	0.00645343
983	4915	81.9167	27.82	27.33	27.9	26.81	46.6309	54.4922	51.3672	47.6196	31.6309	37.4922	11.3672	5.6196	0.0343699	0.0451441	0.00665683	0.00215044
984	4920	82	27.82	27.33	27.9	26.81	50.0732	53.186	52.6978	39.4409	35.0732	36.186	12.6978	-2.5591	0.0405639	0.042648	0.00795023	0
985	4925	82.0833	27.82	27.33	27.9	26.81	48.3154	52.5391	64.4531	47.6196	33.3154	35.5391	24.4531	5.6196	0.0373527	0.0414317	0.0227451	0.00215044
986	4930	82.1667	27.82	27.33	27.9	26.81	45.5444	55.8472	53.6011	54.5288	30.5444	38.8472	13.6011	12.5288	0.032496	0.0477895	0.00887671	0.00778119
987	4935	82.25	27.82	27.33	27.9	26.81	47.1802	55.1636	78.3569	50.9338	32.1802	38.1636	38.3569	8.9338	0.0353323	0.0464478	0.0468257	0.00452336
988	4940	82.3333	27.82	27.33	27.9	26.81	45.0073	50.6714	76.1353	49.2432	30.0073	33.6714	36.1353	7.2432	0.0315843	0.037995	0.0425522	0.00323093
989	4945	82.4167	27.82	27.33	27.9	26.82	43.457	53.186	74.707	62.7441	28.457	36.186	34.707	20.7441	0.0290081	0.042648	0.0398867	0.0174702
990	4950	82.5	27.82	27.33	27.9	26.82	43.457	51.2939	76.8677	53.6011	28.457	34.2939	36.8677	11.6011	0.0290081	0.039128	0.043944	0.0068779
991	4955	82.5833	27.82	27.33	27.9	26.82	46.0815	55.8472	78.3569	52.2461	31.0815	38.8472	38.3569	10.2461	0.0334174	0.0477895	0.0468257	0.00563554
992	4960	82.6667	27.82	27.33	27.9	26.82	41.9739	58.667	66.8335	58.4534	26.9739	41.667	26.8335	16.4534	0.0266215	0.0534744	0.0263996	0.0120468
993	4965	82.75	27.82	27.33	27.9	26.82	43.9697	60.1563	66.2231	44.9341	28.9697	43.1563	26.2231	2.9341	0.0298509	0.0565731	0.025443	0.000758279
994	4970	82.8333	27.82	27.33	27.9	26.82	42.4683	58.667	90.9424	44.5679	27.4683	41.667	50.9424	2.5679	0.0274085	0.0534744	0.0738167	0.000612298
995	4975	82.9167	27.82	27.33	27.9	26.81	45.5444	53.186	80.6641	33.0963	30.5444	36.186	40.6641	-8.9037	0.032496	0.042648	0.051425	0
996	4980	83	27.82	27.33	27.9	26.82	38.2935	58.667	75.415	46.8384	23.2935	41.667	35.415	4.8384	0.0210399	0.0534744	0.0411998	0.00169146
997	4985	83.0833	27.82	27.33	27.9	26.82	41.0156	59.3994	82.2632	43.8354	26.0156	42.3994	42.2632	1.8354	0.0251209	0.0549901	0.054707	0.000357292
998	4990	83.1667	27.82	27.33	27.9	26.81	38.7329	59.3994	65.0391	50.9338	23.7329	42.3994	25.0391	8.9338	0.0216801	0.0549901	0.0236256	0.00452336
999	4995	83.25	27.82	27.33	27.9	26.81	39.1785	55.8472	62.7441	41.4001	24.1785	38.8472	22.7441	-0.5999	0.0223367	0.0477895	0.0202496	0
1000	5000	83.3333	27.82	27.33	27.9	26.81	37.439	60.1563	63.3057	56.4453	22.439	43.1563	23.3057	14.4453	0.0198157	0.0565731	0.0210576	0.00977689
1001	5005	83.4167	27.82	27.32	27.9	26.81	41.9739	57.9468	56.9458	49.6582	26.9739	40.9468	16.9458	7.6582	0.0266215	0.0519996	0.0126303	0.00353296
1002	5010	83.5	27.82	27.33	27.9	26.82	41.9739	55.1636	65.625	52.2461	26.9739	38.1636	25.625	10.2461	0.0266215	0.0464478	0.0245186	0.00563554
1003	5015	83.5833	27.82	27.32	27.9	26.81	38.2935	58.667	65.0391	46.4478	23.2935	41.667	25.0391	4.4478	0.0210399	0.0534744	0.0236256	0.00147783
1004	5020	83.6667	27.82	27.33	27.89	26.81	34.9854	58.667	58.9722	44.9341	19.9854	41.667	18.9722	2.9341	0.0164567	0.0534744	0.0151391	0.000758279
1005	5025	83.75	27.82	27.33	27.89	26.82	36.1877	55.8472	70.6177	45.3064	21.1877	38.8472	30.6177	3.3064	0.0180733	0.0477895	0.0326212	0.000918428
1006	5030	83.8333	27.82	27.33	27.89	26.82	38.2935	56.5308	71.9482	51.3672	23.2935	39.5308	31.9482	9.3672	0.0210399	0.0491455	0.0349246	0.00488047
1007	5035	83.9167	27.82	27.33	27.89	26.82	35.7788	57.2388	71.2769	45.3064	20.7788	40.2388	31.2769	3.3064	0.0175171	0.050565	0.033755	0.000918428
1008	5040	84	27.82	27.32	27.89	26.82	35.7788	53.833	87.3169	46.8384	20.7788	36.833	47.3169	4.8384	0.0175171	0.0438777	0.0655731	0.00169146
1009	5045	84.0833	27.82	27.33	27.89	26.82	37.8662	58.667	83.0811	43.8354	22.8662	41.667	43.0811	1.8354	0.0204243	0.0534744	0.0564151	0.000357292
1010	5050	84.1667	27.82	27.33	27.89	26.82	36.1877	59.3994	96.7896	45.6848	21.1877	42.3994	56.7896	3.6848	0.0180733	0.0549901	0.0878712	0.00109277
1011	5055	84.25	27.82	27.32	27.89	26.82	34.9854	56.5308	90.0146	52.2461	19.9854	39.5308	50.0146	10.2461	0.0164567	0.0491455	0.0716722	0.00563554
1012	5060	84.3333	27.82	27.32	27.89	26.82	34.9854	56.5308	82.2632	50.9338	19.9854	39.5308	42.2632	8.9338	0.0164567	0.0491455	0.054707	0.00452336
1013	5065	84.4167	27.82	27.32	27.89	26.82	34.5947	59.3994	90.9424	43.8354	19.5947	42.3994	50.9424	1.8354	0.0159437	0.0549901	0.0738167	0.000357292
1014	5070	84.5	27.82	27.33	27.89	26.82	33.8318	57.9468	101.001	61.084	18.8318	40.9468	61.001	19.084	0.0149598	0.0519996	0.0985552	0.0152825
1015	5075	84.5833	27.82	27.33	27.89	26.82	35.3821	60.9131	95.7764	56.9458	20.3821	43.9131	55.7764	14.9458	0.0169838	0.0581728	0.0853701	0.0103259
1016	5080	84.6667	27.82	27.32	27.89	26.82	33.4595	58.667	91.8701	46.8384	18.4595	41.667	51.8701	4.8384	0.0144883	0.0534744	0.0759847	0.00169146
1017	5085	84.75	27.82	27.33	27.89	26.82	39.1785	58.667	71.2769	59.4849	24.1785	41.667	31.2769	17.4849	0.0223367	0.0534744	0.033755	0.013281
1018	5090	84.8333	27.82	27.33	27.89	26.82	34.5947	56.5308	79.1138	50.5005	19.5947	39.5308	39.1138	8.5005	0.0159437	0.0491455	0.0483166	0.00417665
1019	5095	84.9167	27.82	27.33	27.89	26.82	36.5967	57.9468	79.8828	40.0818	21.5967	40.9468	39.8828	-1.9182	0.0186362	0.0519996	0.0498493	0
1020	5100	85	27.82	27.32	27.89	26.82	34.5947	54.4922	85.5835	50.9338	19.5947	37.4922	45.5835	8.9338	0.0159437	0.0451441	0.0617628	0.00452336
1021	5105	85.0833	27.82	27.32	27.89	26.82	37.8662	55.1636	86.4502	64.4531	22.8662	38.1636	46.4502	22.4531	0.0204243	0.0464478	0.0636572	0.0198357
1022	5110	85.1667	27.82	27.33	27.89	26.82	35.3821	53.833	88.208	63.8794	20.3821	36.833	48.208	21.8794	0.0169838	0.0438777	0.0675651	0.019029
1023	5115	85.25	27.82	27.33	27.89	26.82	36.1877	57.9468	84.7412	49.2432	21.1877	40.9468	44.7412	7.2432	0.0180733	0.0519996	0.0599424	0.00323093
1024	5120	85.3333	27.82	27.33	27.89	26.82	33.4595	57.2388	72.6318	37.5793	18.4595	40.2388	32.6318	-4.4207	0.0144883	0.050565	0.036131	0
1025	5125	85.4167	27.82	27.32	27.89	26.82	32.7209	56.5308	71.2769	51.8066	17.7209	39.5308	31.2769	9.8066	0.0135697	0.0491455	0.033755	0.00525285
1026	5130	85.5	27.82	27.32	27.89	26.82	33.4595	53.833	79.1138	51.8066	18.4595	36.833	39.1138	9.8066	0.0144883	0.0438777	0.0483166	0.00525285
1027	5135	85.5833	27.82	27.32	27.89	26.82	30.2856	54.4922	90.0146	53.1494	15.2856	37.4922	50.0146	11.1494	0.010705	0.0451441	0.0716722	0.00645343
1028	5140	85.6667	27.82	27.32	27.89	26.82	34.2102	55.8472	84.7412	49.2432	19.2102	38.8472	44.7412	7.2432	0.0154449	0.0477895	0.0599424	0.00323093
1029	5145	85.75	27.82	27.33	27.89	26.82	33.8318	57.9468	83.0811	53.6011	18.8318	40.9468	43.0811	11.6011	0.0149598	0.0519996	0.0564151	0.0068779
1030	5150	85.8333	27.82	27.33	27.89	26.82	32.0007	55.1636	70.6177	53.1494	17.0007	38.1636	30.6177	11.1494	0.012696	0.0464478	0.0326212	0.00645343
1031	5155	85.9167	27.82	27.32	27.89	26.82	28.9856	53.186	77.6123	56.4453	13.9856	36.186	37.6123	14.4453	0.00928265	0.042648	0.0453762	0.00977689
1032	5160	86	27.82	27.32	27.89	26.82	30.2856	55.8472	77.6123	54.0649	15.2856	38.8472	37.6123	12.0649	0.010705	0.0477895	0.0453762	0.00732425
1033	5165	86.0833	27.82	27.33	27.89	26.82	33.4595	54.4922	82.2632	47.6196	18.4595	37.4922	42.2632	5.6196	0.0144883	0.0451441	0.054707	0.00215044
1034	5170	86.1667	27.82	27.33	27.89	26.82	29.6265	57.9468	76.8677	54.5288	14.6265	40.9468	36.8677	12.5288	0.00997435	0.0519996	0.043944	0.00778119
1035	5175	86.25	27.82	27.33	27.89	26.82	34.2102	53.186	77.6123	54.0649	19.2102	36.186	37.6123	12.0649	0.0154449	0.042648	0.0453762	0.00732425
1036	5180	86.3333	27.82	27.33	27.89	26.82	34.5947	56.5308	81.4575	51.3672	19.5947	39.5308	41.4575	9.3672	0.0159437	0.0491455	0.0530438	0.00488047
1037	5185	86.4167	27.82	27.32	27.89	26.82	28.6682	57.2388	103.223	43.4814	13.6682	40.2388	63.223	1.4814	0.00894706	0.050565	0.104377	0.000253371
1038	5190	86.5	27.82	27.32	27.89	26.82	29.6265	57.2388	95.7764	54.5288	14.6265	40.2388	55.7764	12.5288	0.00997435	0.050565	0.0853701	0.00778119
1039	5195	86.5833	27.82	27.32	27.89	26.82	32.0007	54.4922	79.8828	50.9338	17.0007	37.4922	39.8828	8.9338	0.012696	0.0451441	0.0498493	0.00452336
1040	5200	86.6667	27.82	27.32	27.89	26.82	26.001	51.2939	93.7988	52.2461	11.001	34.2939	53.7988	10.2461	0.00631621	0.039128	0.0805672	0.00563554
1041	5205	86.75	27.82	27.32	27.89	26.82	26.5686	55.1636	83.8989	52.6978	11.5686	38.1636	43.8989	10.6978	0.00684702	0.0464478	0.0581427	0.00603931
1042	5210	86.8333	27.82	27.32	27.89	26.82	28.0518	53.186	97.8271	44.5679	13.0518	36.186	57.8271	2.5679	0.00830873	0.042648	0.0904603	0.000612298
1043	5215	86.9167	27.82	27.32	27.89	26.82	28.6682	60.1563	90.0146	43.4814	13.6682	43.1563	50.0146	1.4814	0.00894706	0.0565731	0.0716722	0.000253371
1044	5220	87	27.82	27.32	27.89	26.82	34.2102	57.2388	76.8677	43.4814	19.2102	40.2388	36.8677	1.4814	0.0154449	0.050565	0.043944	0.000253371
1045	5225	87.0833	27.82	27.32	27.89	26.82	28.0518	55.8472	69.3237	43.4814	13.0518	38.8472	29.3237	1.4814	0.00830873	0.0477895	0.0304381	0.000253371
1046	5230	87.1667	27.82	27.32	27.89	26.82	25.7202	55.8472	84.7412	52.2461	10.7202	38.8472	44.7412	10.2461	0.00605961	0.0477895	0.0599424	0.00563554
1047	5235	87.25	27.82	27.32	27.89	26.82	29.9561	56.5308	105.518	54.0649	14.9561	39.5308	65.518	12.0649	0.0103373	0.0491455	0.11052	0.00732425
1048	5240	87.3333	27.82	27.32	27.89	26.82	29.303	57.2388	96.7896	47.6196	14.303	40.2388	56.7896	5.6196	0.00962287	0.050565	0.0878712	0.00215044
1049	5245	87.4167	27.82	27.32	27.89	26.82	23.8525	58.667	94.7754	48.0225	8.8525	41.667	54.7754	6.0225	0.00445752	0.0534744	0.082926	0.00240304
1050	5250	87.5	27.82	27.32	27.89	26.83	27.4475	60.1563	99.9268	48.0225	12.4475	43.1563	59.9268	6.0225	0.00770036	0.0565731	0.0957863	0.00240304
1051	5255	87.5833	27.82	27.32	27.89	26.82	28.0518	55.8472	89.0991	50.5005	13.0518	38.8472	49.0991	8.5005	0.00830873	0.0477895	0.0695795	0.00417665
1052	5260	87.6667	27.82	27.32	27.89	26.83	32.7209	57.2388	89.0991	44.5679	17.7209	40.2388	49.0991	2.5679	0.0135697	0.050565	0.0695795	0.000612298
1053	5265	87.75	27.82	27.32	27.89	26.83	22.8546	57.2388	97.8271	54.0649	7.8546	40.2388	57.8271	12.0649	0.00367941	0.050565	0.0904603	0.00732425
1054	5270	87.8333	27.82	27.32	27.89	26.83	20.99	58.667	76.8677	61.084	5.99	41.667	36.8677	19.084	0.00238228	0.0534744	0.043944	0.0152825
1055	5275	87.9167	27.82	27.32	27.88	26.83	33.4595	60.1563	86.4502	51.8066	18.4595	43.1563	46.4502	9.8066	0.0144883	0.0565731	0.0636572	0.00525285
1056	5280	88	27.82	27.32	27.89	26.83	28.0518	57.2388	83.0811	53.1494	13.0518	40.2388	43.0811	11.1494	0.00830873	0.050565	0.0564151	0.00645343
1057	5285	88.0833	27.82	27.32	27.88	26.83	29.9561	57.9468	70.6177	48.8281	14.9561	40.9468	30.6177	6.8281	0.0103373	0.0519996	0.0326212	0.00293911
1058	5290	88.1667	27.82	27.32	27.88	26.83	26.8555	56.5308	77.6123	52.2461	11.8555	39.5308	37.6123	10.2461	0.00712142	0.0491455	0.0453762	0.00563554
1059	5295	88.25	27.82	27.32	27.88	26.83	27.4475	60.1563	90.9424	43.1274	12.4475	43.1563	50.9424	1.1274	0.00770036	0.0565731	0.0738167	0.000163506
1060	5300	88.3333	27.82	27.32	27.88	26.83	32.3608	55.1636	86.4502	46.4478	17.3608	38.1636	46.4502	4.4478	0.0131301	0.0464478	0.0636572	0.00147783
1061	5305	88.4167	27.82	27.32	27.88	26.83	32.0007	60.9131	85.5835	55.9631	17.0007	43.9131	45.5835	13.9631	0.012696	0.0581728	0.0617628	0.0092587
1062	5310	88.5	27.82	27.32	27.88	26.83	26.5686	58.667	79.1138	58.4534	11.5686	41.667	39.1138	16.4534	0.00684702	0.0534744	0.0483166	0.0120468
1063	5315	88.5833	27.83	27.32	27.88	26.83	28.3569	60.1563	83.8989	58.9722	13.3569	43.1563	43.8989	16.9722	0.00862246	0.0565731	0.0581427	0.0126619
1064	5320	88.6667	27.82	27.32	27.88	26.83	29.303	58.667	91.8701	43.8354	14.303	41.667	51.8701	1.8354	0.00962287	0.0534744	0.0759847	0.000357292
1065	5325	88.75	27.82	27.32	27.88	26.83	28.6682	60.1563	90.9424	68.0664	13.6682	43.1563	50.9424	26.0664	0.00894706	0.0565731	0.0738167	0.0251996
1066	5330	88.8333	27.82	27.32	27.88	26.83	32.7209	58.667	96.7896	49.6582	17.7209	41.667	56.7896	7.6582	0.0135697	0.0534744	0.0878712	0.00353296
1067	5335	88.9167	27.82	27.32	27.88	26.83	30.957	57.2388	93.7988	60.0159	15.957	40.2388	53.7988	18.0159	0.0114692	0.050565	0.0805672	0.0139339
1068	5340	89	27.82	27.32	27.88	26.83	26.001	59.3994	97.8271	47.229	11.001	42.3994	57.8271	5.229	0.00631621	0.0549901	0.0904603	0.00191577
1069	5345	89.0833	27.82	27.32	27.88	26.83	28.9856	58.667	94.7754	54.5288	13.9856	41.667	54.7754	12.5288	0.00928265	0.0534744	0.082926	0.00778119
1070	5350	89.1667	27.82	27.32	27.88	26.83	30.957	59.3994	97.8271	49.2432	15.957	42.3994	57.8271	7.2432	0.0114692	0.0549901	0.0904603	0.00323093
1071	5355	89.25	27.82	27.32	27.88	26.83	31.6528	59.3994	109.082	56.9458	16.6528	42.3994	69.082	14.9458	0.0122819	0.0549901	0.120321	0.0103259
1072	5360	89.3333	27.82	27.32	27.88	26.83	32.3608	57.9468	98.8647	50.5005	17.3608	40.9468	58.8647	8.5005	0.0131301	0.0519996	0.0930779	0.00417665
1073	5365	89.4167	27.82	27.32	27.88	26.83	29.6265	55.1636	93.7988	58.9722	14.6265	38.1636	53.7988	16.9722	0.00997435	0.0464478	0.0805672	0.0126619
1074	5370	89.5	27.82	27.32	27.88	26.83	28.6682	54.4922	94.7754	55.481	13.6682	37.4922	54.7754	13.481	0.00894706	0.0451441	0.082926	0.00875132
1075	5375	89.5833	27.83	27.32	27.88	26.83	28.3569	55.8472	93.7988	43.8354	13.3569	38.8472	53.7988	1.8354	0.00862246	0.0477895	0.0805672	0.000357292
1076	5380	89.6667	27.83	27.32	27.88	26.83	30.6213	55.1636	84.7412	46.8384	15.6213	38.1636	44.7412	4.8384	0.0110846	0.0464478	0.0599424	0.00169146
1077	5385	89.75	27.83	27.32	27.88	26.83	29.9561	58.667	83.8989	52.2461	14.9561	41.667	43.8989	10.2461	0.0103373	0.0534744	0.0581427	0.00563554
1078	5390	89.8333	27.82	27.32	27.88	26.83	32.0007	55.8472	81.4575	58.9722	17.0007	38.8472	41.4575	16.9722	0.012696	0.0477895	0.0530438	0.0126619
1079	5395	89.9167	27.83	27.32	27.88	26.83	31.2988	58.667	93.7988	52.6978	16.2988	41.667	53.7988	10.6978	0.0118658	0.0534744	0.0805672	0.00603931
1080	5400	90	27.83	27.32	27.88	26.83	32.0007	60.1563	97.8271	49.6582	17.0007	43.1563	57.8271	7.6582	0.012696	0.0565731	0.0904603	0.00353296
1081	5405	90.0833	27.83	27.32	27.88	26.83	30.957	56.5308	90.9424	54.5288	15.957	39.5308	50.9424	12.5288	0.0114692	0.0491455	0.0738167	0.00778119
1082	5410	90.1667	27.83	27.32	27.88	26.83	30.2856	60.9131	78.3569	48.4253	15.2856	43.9131	38.3569	6.4253	0.010705	0.0581728	0.0468257	0.002666
1083	5415	90.25	27.83	27.32	27.88	26.83	33.0872	61.6821	76.1353	55.0049	18.0872	44.6821	36.1353	13.0049	0.0140224	0.0598155	0.0425522	0.00826089
1084	5420	90.3333	27.83	27.32	27.88	26.83	33.0872	58.667	68.689	53.6011	18.0872	41.667	28.689	11.6011	0.0140224	0.0534744	0.0293883	0.0068779
1085	5425	90.4167	27.83	27.32	27.88	26.83	34.5947	61.6821	88.208	54.0649	19.5947	44.6821	48.208	12.0649	0.0159437	0.0598155	0.0675651	0.00732425
1086	5430	90.5	27.83	27.32	27.88	26.83	32.3608	56.5308	90.0146	53.6011	17.3608	39.5308	50.0146	11.6011	0.0131301	0.0491455	0.0716722	0.0068779
1087	5435	90.5833	27.83	27.32	27.88	26.83	29.9561	59.3994	88.208	52.6978	14.9561	42.3994	48.208	10.6978	0.0103373	0.0549901	0.0675651	0.00603931
1088	5440	90.6667	27.83	27.32	27.88	26.83	34.9854	57.9468	85.5835	52.6978	19.9854	40.9468	45.5835	10.6978	0.0164567	0.0519996	0.0617628	0.00603931
1089	5445	90.75	27.83	27.32	27.88	26.83	33.8318	60.1563	87.3169	56.9458	18.8318	43.1563	47.3169	14.9458	0.0149598	0.0565731	0.0655731	0.0103259
1090	5450	90.8333	27.83	27.32	27.88	26.83	34.9854	55.8472	83.0811	58.9722	19.9854	38.8472	43.0811	16.9722	0.0164567	0.0477895	0.0564151	0.0126619
1091	5455	90.9167	27.83	27.32	27.88	26.83	33.0872	63.2568	86.4502	51.8066	18.0872	46.2568	46.4502	9.8066	0.0140224	0.0632326	0.0636572	0.00525285
1092	5460	91	27.83	27.32	27.88	26.83	34.5947	57.2388	88.208	51.8066	19.5947	40.2388	48.208	9.8066	0.0159437	0.050565	0.0675651	0.00525285
1093	5465	91.0833	27.83	27.32	27.88	26.83	33.4595	57.2388	88.208	51.8066	18.4595	40.2388	48.208	9.8066	0.0144883	0.050565	0.0675651	0.00525285
1094	5470	91.1667	27.83	27.32	27.88	26.83	33.0872	57.2388	86.4502	54.0649	18.0872	40.2388	46.4502	12.0649	0.0140224	0.050565	0.0636572	0.00732425
1095	5475	91.25	27.83	27.32	27.88	26.83	33.4595	55.1636	74.707	50.0793	18.4595	38.1636	34.707	8.0793	0.0144883	0.0464478	0.0398867	0.0038497
1096	5480	91.3333	27.83	27.32	27.88	26.83	34.9854	55.1636	82.2632	48.4253	19.9854	38.1636	42.2632	6.4253	0.0164567	0.0464478	0.054707	0.002666
1097	5485	91.4167	27.83	27.32	27.88	26.83	30.2856	55.1636	76.1353	52.6978	15.2856	38.1636	36.1353	10.6978	0.010705	0.0464478	0.0425522	0.00603931
1098	5490	91.5	27.83	27.32	27.88	26.83	34.2102	56.5308	83.8989	49.6582	19.2102	39.5308	43.8989	7.6582	0.0154449	0.0491455	0.0581427	0.00353296
1099	5495	91.5833	27.83	27.32	27.88	26.83	29.9561	57.2388	76.1353	47.229	14.9561	40.2388	36.1353	5.229	0.0103373	0.050565	0.0425522	0.00191577
1100	5500	91.6667	27.83	27.31	27.88	26.83	33.0872	57.9468	76.1353	46.8384	18.0872	40.9468	36.1353	4.8384	0.0140224	0.0519996	0.0425522	0.00169146
1101	5505	91.75	27.83	27.31	27.88	26.83	34.5947	60.9131	71.9482	44.5679	19.5947	43.9131	31.9482	2.5679	0.0159437	0.0581728	0.0349246	0.000612298
1102	5510	91.8333	27.83	27.31	27.88	26.83	34.9854	57.9468	73.3154	48.0225	19.9854	40.9468	33.3154	6.0225	0.0164567	0.0519996	0.0373527	0.00240304
1103	5515	91.9167	27.83	27.31	27.88	26.83	33.8318	60.9131	70.6177	46.4478	18.8318	43.9131	30.6177	4.4478	0.0149598	0.0581728	0.0326212	0.00147783
1104	5520	92	27.83	27.31	27.88	26.83	34.5947	60.9131	68.689	43.4814	19.5947	43.9131	28.689	1.4814	0.0159437	0.0581728	0.0293883	0.000253371
1105	5525	92.0833	27.83	27.32	27.88	26.83	34.5947	60.1563	67.4438	43.4814	19.5947	43.1563	27.4438	1.4814	0.0159437	0.0565731	0.0273693	0.000253371
1106	5530	92.1667	27.83	27.32	27.88	26.83	33.8318	56.5308	76.8677	37.5793	18.8318	39.5308	36.8677	-4.4207	0.0149598	0.0491455	0.043944	0
1107	5535	92.25	27.83	27.32	27.88	26.83	32.3608	58.667	74.707	48.4253	17.3608	41.667	34.707	6.4253	0.0131301	0.0534744	0.0398867	0.002666
1108	5540	92.3333	27.83	27.32	27.88	26.83	34.2102	57.9468	74.707	40.4053	19.2102	40.9468	34.707	-1.5947	0.0154449	0.0519996	0.0398867	0
1109	5545	92.4167	27.83	27.32	27.88	26.83	29.9561	53.833	73.999	42.0837	14.9561	36.833	33.999	0.0837	0.0103373	0.0438777	0.0385897	2.52378e-06
1110	5550	92.5	27.83	27.32	27.88	26.83	34.2102	53.186	81.4575	36.1084	19.2102	36.186	41.4575	-5.8916	0.0154449	0.042648	0.0530438	0
1111	5555	92.5833	27.83	27.32	27.88	26.83	35.3821	50.0732	76.1353	41.0645	20.3821	33.0732	36.1353	-0.9355	0.0169838	0.0369181	0.0425522	0
1112	5560	92.6667	27.83	27.32	27.88	26.83	30.957	54.4922	73.3154	45.6848	15.957	37.4922	33.3154	3.6848	0.0114692	0.0451441	0.0373527	0.00109277
1113	5565	92.75	27.83	27.32	27.87	26.83	29.303	55.1636	84.7412	50.5005	14.303	38.1636	44.7412	8.5005	0.00962287	0.0464478	0.0599424	0.00417665
1114	5570	92.8333	27.83	27.32	27.88	26.83	34.2102	55.8472	86.4502	41.4001	19.2102	38.8472	46.4502	-0.5999	0.0154449	0.0477895	0.0636572	0
1115	5575	92.9167	27.83	27.32	27.87	26.83	34.9854	55.1636	89.0991	46.4478	19.9854	38.1636	49.0991	4.4478	0.0164567	0.0464478	0.0695795	0.00147783
1116	5580	93	27.83	27.31	27.87	26.84	33.0872	54.4922	81.4575	39.7583	18.0872	37.4922	41.4575	-2.2417	0.0140224	0.0451441	0.0530438	0
1117	5585	93.0833	27.83	27.32	27.87	26.83	33.4595	53.833	75.415	45.6848	18.4595	36.833	35.415	3.6848	0.0144883	0.0438777	0.0411998	0.00109277
1118	5590	93.1667	27.83	27.32	27.87	26.84	35.3821	54.4922	76.1353	45.3064	20.3821	37.4922	36.1353	3.3064	0.0169838	0.0451441	0.0425522	0.000918428
1119	5595	93.25	27.83	27.31	27.87	26.83	34.9854	52.5391	82.2632	46.8384	19.9854	35.5391	42.2632	4.8384	0.0164567	0.0414317	0.054707	0.00169146
1120	5600	93.3333	27.83	27.31	27.87	26.83	34.2102	50.0732	79.1138	48.4253	19.2102	33.0732	39.1138	6.4253	0.0154449	0.0369181	0.0483166	0.002666
1121	5605	93.4167	27.83	27.31	27.87	26.83	33.8318	55.8472	87.3169	50.0793	18.8318	38.8472	47.3169	8.0793	0.0149598	0.0477895	0.0655731	0.0038497
1122	5610	93.5	27.83	27.31	27.87	26.83	34.9854	56.5308	85.5835	44.5679	19.9854	39.5308	45.5835	2.5679	0.0164567	0.0491455	0.0617628	0.000612298
1123	5615	93.5833	27.83	27.31	27.87	26.83	32.0007	58.667	93.7988	48.8281	17.0007	41.667	53.7988	6.8281	0.012696	0.0534744	0.0805672	0.00293911
1124	5620	93.6667	27.83	27.31	27.87	26.83	34.9854	55.8472	86.4502	47.229	19.9854	38.8472	46.4502	5.229	0.0164567	0.0477895	0.0636572	0.00191577
1125	5625	93.75	27.83	27.31	27.87	26.83	34.2102	51.9165	93.7988	41.4001	19.2102	34.9165	53.7988	-0.5999	0.0154449	0.0402736	0.0805672	0
1126	5630	93.8333	27.83	27.31	27.87	26.83	34.9854	44.4824	90.0146	41.4001	19.9854	27.4824	50.0146	-0.5999	0.0164567	0.0274311	0.0716722	0
1127	5635	93.9167	27.83	27.31	27.87	26.83	32.3608	51.2939	83.0811	48.8281	17.3608	34.2939	43.0811	6.8281	0.0131301	0.039128	0.0564151	0.00293911
1128	5640	94	27.83	27.31	27.87	26.83	32.0007	49.4751	84.7412	41.0645	17.0007	32.4751	44.7412	-0.9355	0.012696	0.0358531	0.0599424	0
1129	5645	94.0833	27.83	27.31	27.87	26.83	33.8318	52.5391	85.5835	49.6582	18.8318	35.5391	45.5835	7.6582	0.0149598	0.0414317	0.0617628	0.00353296
1130	5650	94.1667	27.83	27.32	27.87	26.83	34.9854	49.4751	84.7412	42.0837	19.9854	32.4751	44.7412	0.0837	0.0164567	0.0358531	0.0599424	2.52378e-06
1131	5655	94.25	27.83	27.31	27.87	26.83	35.7788	49.4751	96.7896	39.7583	20.7788	32.4751	56.7896	-2.2417	0.0175171	0.0358531	0.0878712	0
1132	5660	94.3333	27.83	27.32	27.87	26.83	36.1877	54.4922	90.0146	49.6582	21.1877	37.4922	50.0146	7.6582	0.0180733	0.0451441	0.0716722	0.00353296
1133	5665	94.4167	27.83	27.31	27.87	26.83	36.1877	50.6714	82.2632	42.7734	21.1877	33.6714	42.2632	0.7734	0.0180733	0.037995	0.054707	8.93305e-05
1134	5670	94.5	27.83	27.32	27.87	26.83	36.5967	52.5391	79.8828	46.0632	21.5967	35.5391	39.8828	4.0632	0.0186362	0.0414317	0.0498493	0.00127827
1135	5675	94.5833	27.83	27.31	27.87	26.83	31.2988	53.833	74.707	42.4255	16.2988	36.833	34.707	0.4255	0.0118658	0.0438777	0.0398867	3.42574e-05
1136	5680	94.6667	27.83	27.31	27.87	26.84	30.6213	49.4751	84.7412	46.8384	15.6213	32.4751	44.7412	4.8384	0.0110846	0.0358531	0.0599424	0.00169146
1137	5685	94.75	27.83	27.31	27.87	26.84	33.8318	48.8892	90.9424	41.7419	18.8318	31.8892	50.9424	-0.2581	0.0149598	0.0348212	0.0738167	0
1138	5690	94.8333	27.83	27.31	27.87	26.84	33.4595	48.3154	86.4502	41.4001	18.4595	31.3154	46.4502	-0.5999	0.0144883	0.0338217	0.0636572	0
1139	5695	94.9167	27.83	27.31	27.87	26.84	34.9854	56.5308	78.3569	35.26	19.9854	39.5308	38.3569	-6.74	0.0164567	0.0491455	0.0468257	0
1140	5700	95	27.83	27.31	27.87	26.84	36.1877	50.6714	74.707	41.7419	21.1877	33.6714	34.707	-0.2581	0.0180733	0.037995	0.0398867	0
1141	5705	95.0833	27.83	27.31	27.87	26.84	34.2102	51.9165	80.6641	48.0225	19.2102	34.9165	40.6641	6.0225	0.0154449	0.0402736	0.051425	0.00240304
1142	5710	95.1667	27.83	27.31	27.87	26.84	37.0117	51.2939	71.2769	45.3064	22.0117	34.2939	31.2769	3.3064	0.0192139	0.039128	0.033755	0.000918428
1143	5715	95.25	27.83	27.31	27.87	26.84	32.3608	50.0732	68.0664	49.2432	17.3608	33.0732	28.0664	7.2432	0.0131301	0.0369181	0.0283721	0.00323093
1144	5720	95.3333	27.83	27.31	27.87	26.84	35.7788	49.4751	73.999	39.7583	20.7788	32.4751	33.999	-2.2417	0.0175171	0.0358531	0.0385897	0
1145	5725	95.4167	27.83	27.31	27.87	26.84	37.0117	53.833	69.9707	48.0225	22.0117	36.833	29.9707	6.0225	0.0192139	0.0438777	0.0315225	0.00240304
1146	5730	95.5	27.83	27.31	27.87	26.84	35.7788	49.4751	73.999	45.3064	20.7788	32.4751	33.999	3.3064	0.0175171	0.0358531	0.0385897	0.000918428
1147	5735	95.5833	27.83	27.31	27.87	26.84	36.5967	50.0732	76.1353	50.5005	21.5967	33.0732	36.1353	8.5005	0.0186362	0.0369181	0.0425522	0.00417665
1148	5740	95.6667	27.83	27.31	27.86	26.84	33.4595	51.2939	83.8989	44.5679	18.4595	34.2939	43.8989	2.5679	0.0144883	0.039128	0.0581427	0.000612298
1149	5745	95.75	27.83	27.31	27.86	26.84	29.9561	61.6821	77.6123	40.0818	14.9561	44.6821	37.6123	-1.9182	0.0103373	0.0598155	0.0453762	0
1150	5750	95.8333	27.83	27.31	27.86	26.84	37.439	53.186	79.1138	50.5005	22.439	36.186	39.1138	8.5005	0.0198157	0.042648	0.0483166	0.00417665
1151	5755	95.9167	27.83	27.31	27.86	26.84	31.6528	47.7417	75.415	46.0632	16.6528	30.7417	35.415	4.0632	0.0122819	0.0328333	0.0411998	0.00127827
1152	5760	96	27.83	27.31	27.86	26.84	36.5967	50.6714	78.3569	46.4478	21.5967	33.6714	38.3569	4.4478	0.0186362	0.037995	0.0468257	0.00147783
1153	5765	96.0833	27.83	27.31	27.86	26.84	37.8662	51.2939	83.8989	44.5679	22.8662	34.2939	43.8989	2.5679	0.0204243	0.039128	0.0581427	0.000612298
1154	5770	96.1667	27.83	27.31	27.86	26.84	37.0117	55.1636	83.0811	46.8384	22.0117	38.1636	43.0811	4.8384	0.0192139	0.0464478	0.0564151	0.00169146
1155	5775	96.25	27.83	27.31	27.86	26.84	34.2102	48.8892	74.707	45.3064	19.2102	31.8892	34.707	3.3064	0.0154449	0.0348212	0.0398867	0.000918428
1156	5780	96.3333	27.83	27.31	27.86	26.84	38.2935	43.9697	76.8677	45.3064	23.2935	26.9697	36.8677	3.3064	0.0210399	0.0266149	0.043944	0.000918428
1157	5785	96.4167	27.83	27.31	27.86	26.84	37.0117	45.0073	83.8989	52.2461	22.0117	28.0073	43.8989	10.2461	0.0192139	0.0282763	0.0581427	0.00563554
1158	5790	96.5	27.83	27.31	27.86	26.84	37.0117	46.0815	90.0146	49.2432	22.0117	29.0815	50.0146	7.2432	0.0192139	0.0300359	0.0716722	0.00323093
1159	5795	96.5833	27.83	27.31	27.86	26.84	32.7209	47.1802	77.6123	46.0632	17.7209	30.1802	37.6123	4.0632	0.0135697	0.0318767	0.0453762	0.00127827
1160	5800	96.6667	27.83	27.31	27.86	26.84	31.2988	43.9697	79.1138	44.5679	16.2988	26.9697	39.1138	2.5679	0.0118658	0.0266149	0.0483166	0.000612298
1161	5805	96.75	27.83	27.31	27.86	26.84	37.0117	40.0879	101.001	42.7734	22.0117	23.0879	61.001	0.7734	0.0192139	0.0207428	0.0985552	8.93305e-05
1162	5810	96.8333	27.83	27.31	27.86	26.84	34.5947	36.5967	85.5835	39.4409	19.5947	19.5967	45.5835	-2.5591	0.0159437	0.0159463	0.0617628	0
1163	5815	96.9167	27.83	27.31	27.86	26.84	37.0117	35.7788	87.3169	33.6243	22.0117	18.7788	47.3169	-8.3757	0.0192139	0.0148923	0.0655731	0
1164	5820	97	27.83	27.31	27.86	26.84	34.2102	39.1785	75.415	40.7349	19.2102	22.1785	35.415	-1.2651	0.0154449	0.019448	0.0411998	0
1165	5825	97.0833	27.83	27.31	27.86	26.84	27.1484	43.457	80.6641	39.4409	12.1484	26.457	40.6641	-2.5591	0.00740573	0.025808	0.051425	0
1166	5830	97.1667	27.83	27.31	27.86	26.84	32.7209	30.957	85.5835	42.7734	17.7209	13.957	45.5835	0.7734	0.0135697	0.00925222	0.0617628	8.93305e-05
1167	5835	97.25	27.83	27.31	27.86	26.84	34.9854	35.3821	87.3169	44.9341	19.9854	18.3821	47.3169	2.9341	0.0164567	0.0143909	0.0655731	0.000758279
1168	5840	97.3333	27.83	27.31	27.86	26.84	34.5947	42.9565	83.0811	31.3232	19.5947	25.9565	43.0811	-10.6768	0.0159437	0.0250294	0.0564151	0
1169	5845	97.4167	27.83	27.31	27.86	26.84	30.2856	37.0117	82.2632	32.5806	15.2856	20.0117	42.2632	-9.4194	0.010705	0.0164914	0.054707	0
1170	5850	97.5	27.83	27.31	27.86	26.84	34.5947	41.9739	83.0811	33.8898	19.5947	24.9739	43.0811	-8.1102	0.0159437	0.023527	0.0564151	0
1171	5855	97.5833	27.83	27.31	27.86	26.84	33.8318	45.0073	86.4502	42.0837	18.8318	28.0073	46.4502	0.0837	0.0149598	0.0282763	0.0636572	2.52378e-06
1172	5860	97.6667	27.83	27.31	27.86	26.84	35.3821	40.0879	76.8677	38.4949	20.3821	23.0879	36.8677	-3.5051	0.0169838	0.0207428	0.043944	0
1173	5865	97.75	27.83	27.31	27.86	26.84	35.7788	44.4824	87.3169	37.8845	20.7788	27.4824	47.3169	-4.1155	0.0175171	0.0274311	0.0655731	0
1174	5870	97.8333	27.83	27.31	27.86	26.84	33.8318	41.0156	83.8989	37.8845	18.8318	24.0156	43.8989	-4.1155	0.0149598	0.0220959	0.0581427	0
1175	5875	97.9167	27.83	27.31	27.86	26.84	36.1877	43.457	71.2769	49.2432	21.1877	26.457	31.2769	7.2432	0.0180733	0.025808	0.033755	0.00323093
1176	5880	98	27.83	27.31	27.86	26.84	39.1785	39.1785	74.707	43.4814	24.1785	22.1785	34.707	1.4814	0.0223367	0.019448	0.0398867	0.000253371
1177	5885	98.0833	27.83	27.31	27.86	26.84	36.1877	39.6301	74.707	44.9341	21.1877	22.6301	34.707	2.9341	0.0180733	0.0200871	0.0398867	0.000758279
1178	5890	98.1667	27.83	27.31	27.86	26.84	37.439	40.5518	88.208	42.7734	22.439	23.5518	48.208	0.7734	0.0198157	0.0214154	0.0675651	8.93305e-05
1179	5895	98.25	27.83	27.31	27.86	26.84	32.0007	42.9565	81.4575	44.2017	17.0007	25.9565	41.4575	2.2017	0.012696	0.0250294	0.0530438	0.000478391
1180	5900	98.3333	27.83	27.31	27.86	26.84	33.0872	43.9697	86.4502	38.4949	18.0872	26.9697	46.4502	-3.5051	0.0140224	0.0266149	0.0636572	0
1181	5905	98.4167	27.83	27.31	27.86	26.84	36.5967	45.5444	76.1353	34.7046	21.5967	28.5444	36.1353	-7.2954	0.0186362	0.0291511	0.0425522	0
1182	5910	98.5	27.83	27.31	27.86	26.84	36.1877	33.0872	74.707	40.0818	21.1877	16.0872	34.707	-1.9182	0.0180733	0.0116197	0.0398867	0
1183	5915	98.5833	27.83	27.31	27.86	26.84	37.0117	30.6213	94.7754	36.6882	22.0117	13.6213	54.7754	-5.3118	0.0192139	0.00889787	0.082926	0
1184	5920	98.6667	27.83	27.31	27.86	26.84	38.2935	37.439	83.8989	45.3064	23.2935	20.439	43.8989	3.3064	0.0210399	0.0170599	0.0581427	0.000918428
1185	5925	98.75	27.83	27.31	27.86	26.84	36.5967	33.4595	93.7988	39.1235	21.5967	16.4595	53.7988	-2.8765	0.0186362	0.012054	0.0805672	0
1186	5930	98.8333	27.83	27.31	27.86	26.84	35.3821	37.8662	96.7896	44.9341	20.3821	20.8662	56.7896	2.9341	0.0169838	0.0176354	0.0878712	0.000758279
1187	5935	98.9167	27.83	27.31	27.86	26.84	39.1785	42.4683	97.8271	40.0818	24.1785	25.4683	57.8271	-1.9182	0.0223367	0.0242786	0.0904603	0
1188	5940	99	27.83	27.31	27.86	26.84	39.1785	37.8662	88.208	52.6978	24.1785	20.8662	48.208	10.6978	0.0223367	0.0176354	0.0675651	0.00603931
1189	5945	99.0833	27.83	27.31	27.86	26.84	37.0117	37.0117	88.208	49.6582	22.0117	20.0117	48.208	7.6582	0.0192139	0.0164914	0.0675651	0.00353296
1190	5950	99.1667	27.83	27.31	27.86	26.84	38.7329	42.4683	90.0146	29.425	23.7329	25.4683	50.0146	-12.575	0.0216801	0.0242786	0.0716722	0
1191	5955	99.25	27.83	27.31	27.86	26.84	40.5518	38.2935	83.8989	43.4814	25.5518	21.2935	43.8989	1.4814	0.0244064	0.0182183	0.0581427	0.000253371
1192	5960	99.3333	27.83	27.31	27.86	26.84	33.4595	37.8662	78.3569	44.9341	18.4595	20.8662	38.3569	2.9341	0.0144883	0.0176354	0.0468257	0.000758279
1193	5965	99.4167	27.83	27.31	27.86	26.84	37.439	38.7329	83.8989	34.1583	22.439	21.7329	43.8989	-7.8417	0.0198157	0.018825	0.0581427	0
1194	5970	99.5	27.83	27.31	27.86	26.84	37.439	39.6301	102.1	41.7419	22.439	22.6301	62.1	-0.2581	0.0198157	0.0200871	0.101419	0
1195	5975	99.5833	27.83	27.31	27.86	26.84	39.1785	42.4683	98.8647	44.9341	24.1785	25.4683	58.8647	2.9341	0.0223367	0.0242786	0.0930779	0.000758279
1196	5980	99.6667	27.83	27.31	27.86	26.84	36.5967	33.4595	103.223	48.4253	21.5967	16.4595	63.223	6.4253	0.0186362	0.012054	0.104377	0.002666
1197	5985	99.75	27.83	27.31	27.86	26.84	34.9854	40.0879	104.346	55.481	19.9854	23.0879	64.346	13.481	0.0164567	0.0207428	0.107366	0.00875132
1198	5990	99.8333	27.83	27.31	27.86	26.84	39.1785	34.5947	107.886	25.1984	24.1785	17.5947	67.886	-16.8016	0.0223367	0.013415	0.116997	0
1199	5995	99.9167	27.83	27.31	27.86	26.84	40.0879	37.0117	106.689	42.7734	25.0879	20.0117	66.689	0.7734	0.0236995	0.0164914	0.113706	8.93305e-05
1200	6000	100	27.83	27.31	27.86	26.85	40.0879	30.957	112.866	35.5408	25.0879	13.957	72.866	-6.4592	0.0236995	0.00925222	0.131066	0
1201	6005	100.083	27.83	27.31	27.86	26.84	39.6301	35.7788	101.001	39.4409	24.6301	18.7788	61.001	-2.5591	0.0230097	0.0148923	0.0985552	0
1202	6010	100.167	27.83	27.31	27.86	26.85	40.5518	36.5967	102.1	36.1084	25.5518	19.5967	62.1	-5.8916	0.0244064	0.0159463	0.101419	0
1203	6015	100.25	27.83	27.31	27.85	26.85	34.9854	42.4683	109.082	39.4409	19.9854	25.4683	69.082	-2.5591	0.0164567	0.0242786	0.120321	0
1204	6020	100.333	27.83	27.31	27.85	26.85	41.0156	37.8662	112.866	30.5969	26.0156	20.8662	72.866	-11.4031	0.0251209	0.0176354	0.131066	0
1205	6025	100.417	27.83	27.31	27.86	26.85	38.2935	46.0815	102.1	41.4001	23.2935	29.0815	62.1	-0.5999	0.0210399	0.0300359	0.101419	0
1206	6030	100.5	27.83	27.31	27.86	26.85	36.5967	36.5967	95.7764	43.1274	21.5967	19.5967	55.7764	1.1274	0.0186362	0.0159463	0.0853701	0.000163506
1207	6035	100.583	27.83	27.31	27.86	26.85	33.8318	36.5967	106.689	38.1897	18.8318	19.5967	66.689	-3.8103	0.0149598	0.0159463	0.113706	0
1208	6040	100.667	27.83	27.31	27.86	26.85	40.5518	40.5518	110.327	38.1897	25.5518	23.5518	70.327	-3.8103	0.0244064	0.0214154	0.123818	0
1209	6045	100.75	27.83	27.31	27.86	26.85	36.5967	34.2102	104.346	42.0837	21.5967	17.2102	64.346	0.0837	0.0186362	0.0129479	0.107366	2.52378e-06
1210	6050	100.833	27.83	27.31	27.86	26.85	38.7329	36.5967	106.689	42.4255	23.7329	19.5967	66.689	0.4255	0.0216801	0.0159463	0.113706	3.42574e-05
1211	6055	100.917	27.83	27.31	27.86	26.85	38.2935	37.0117	106.689	48.4253	23.2935	20.0117	66.689	6.4253	0.0210399	0.0164914	0.113706	0.002666
1212	6060	101	27.83	27.31	27.86	26.85	40.5518	36.1877	107.886	41.7419	25.5518	19.1877	67.886	-0.2581	0.0244064	0.0154159	0.116997	0
1213	6065	101.083	27.83	27.31	27.86	26.85	40.5518	41.4917	98.8647	43.4814	25.5518	24.4917	58.8647	1.4814	0.0244064	0.0228027	0.0930779	0.000253371
1214	6070	101.167	27.83	27.31	27.86	26.85	40.0879	34.5947	106.689	39.4409	25.0879	17.5947	66.689	-2.5591	0.0236995	0.013415	0.113706	0
1215	6075	101.25	27.83	27.31	27.85	26.85	40.0879	41.0156	98.8647	46.0632	25.0879	24.0156	58.8647	4.0632	0.0236995	0.0220959	0.0930779	0.00127827
1216	6080	101.333	27.83	27.31	27.86	26.85	38.2935	41.0156	83.0811	41.4001	23.2935	24.0156	43.0811	-0.5999	0.0210399	0.0220959	0.0564151	0
1217	6085	101.417	27.83	27.31	27.85	26.85	39.6301	37.0117	75.415	36.6882	24.6301	20.0117	35.415	-5.3118	0.0230097	0.0164914	0.0411998	0
1218	6090	101.5	27.83	27.31	27.85	26.85	41.0156	44.4824	90.0146	38.8062	26.0156	27.4824	50.0146	-3.1938	0.0251209	0.0274311	0.0716722	0
1219	6095	101.583	27.83	27.31	27.85	26.85	40.0879	43.9697	104.346	52.2461	25.0879	26.9697	64.346	10.2461	0.0236995	0.0266149	0.107366	0.00563554
1220	6100	101.667	27.83	27.31	27.85	26.85	43.9697	40.5518	102.1	47.6196	28.9697	23.5518	62.1	5.6196	0.0298509	0.0214154	0.101419	0.00215044
1221	6105	101.75	27.84	27.31	27.85	26.85	41.0156	34.5947	101.001	39.1235	26.0156	17.5947	61.001	-2.8765	0.0251209	0.013415	0.0985552	0
1222	6110	101.833	27.83	27.31	27.85	26.85	38.7329	35.3821	86.4502	44.9341	23.7329	18.3821	46.4502	2.9341	0.0216801	0.0143909	0.0636572	0.000758279
1223	6115	101.917	27.84	27.31	27.85	26.85	45.0073	40.0879	80.6641	54.5288	30.0073	23.0879	40.6641	12.5288	0.0315843	0.0207428	0.051425	0.00778119
1224	6120	102	27.84	27.31	27.85	26.85	40.0879	40.5518	77.6123	52.6978	25.0879	23.5518	37.6123	10.6978	0.0236995	0.0214154	0.0453762	0.00603931
1225	6125	102.083	27.83	27.31	27.85	26.85	43.457	45.0073	79.1138	44.2017	28.457	28.0073	39.1138	2.2017	0.0290081	0.0282763	0.0483166	0.000478391
1226	6130	102.167	27.83	27.31	27.85	26.85	41.4917	38.2935	79.1138	61.6333	26.4917	21.2935	39.1138	19.6333	0.0258623	0.0182183	0.0483166	0.0159941
1227	6135	102.25	27.83	27.31	27.85	26.85	41.9739	40.5518	69.3237	61.6333	26.9739	23.5518	29.3237	19.6333	0.0266215	0.0214154	0.0304381	0.0159941
1228	6140	102.333	27.83	27.31	27.85	26.85	39.1785	46.6309	93.7988	56.4453	24.1785	29.6309	53.7988	14.4453	0.0223367	0.0309512	0.0805672	0.00977689
1229	6145	102.417	27.83	27.31	27.85	26.85	41.4917	35.3821	84.7412	52.2461	26.4917	18.3821	44.7412	10.2461	0.0258623	0.0143909	0.0599424	0.00563554
1230	6150	102.5	27.83	27.31	27.85	26.85	43.457	48.8892	97.8271	57.9468	28.457	31.8892	57.8271	15.9468	0.0290081	0.0348212	0.0904603	0.0114574
1231	6155	102.583	27.83	27.31	27.85	26.85	42.4683	47.7417	76.8677	48.8281	27.4683	30.7417	36.8677	6.8281	0.0274085	0.0328333	0.043944	0.00293911
1232	6160	102.667	27.84	27.31	27.85	26.85	45.0073	45.0073	82.2632	52.6978	30.0073	28.0073	42.2632	10.6978	0.0315843	0.0282763	0.054707	0.00603931
1233	6165	102.75	27.83	27.31	27.85	26.85	36.1877	41.9739	89.0991	55.0049	21.1877	24.9739	49.0991	13.0049	0.0180733	0.023527	0.0695795	0.00826089
1234	6170	102.833	27.83	27.31	27.85	26.85	41.4917	48.8892	87.3169	52.2461	26.4917	31.8892	47.3169	10.2461	0.0258623	0.0348212	0.0655731	0.00563554
1235	6175	102.917	27.83	27.31	27.85	26.85	42.9565	38.7329	80.6641	49.6582	27.9565	21.7329	40.6641	7.6582	0.0281941	0.018825	0.051425	0.00353296
1236	6180	103	27.83	27.31	27.85	26.85	42.4683	34.9854	81.4575	49.2432	27.4683	17.9854	41.4575	7.2432	0.0274085	0.013896	0.0530438	0.00323093
1237	6185	103.083	27.83	27.31	27.85	26.85	41.9739	41.0156	92.8223	51.8066	26.9739	24.0156	52.8223	9.8066	0.0266215	0.0220959	0.0782345	0.00525285
1238	6190	103.167	27.83	27.31	27.85	26.85	40.5518	36.1877	80.6641	51.3672	25.5518	19.1877	40.6641	9.3672	0.0244064	0.0154159	0.051425	0.00488047
1239	6195	103.25	27.83	27.31	27.85	26.85	41.0156	38.2935	85.5835	55.481	26.0156	21.2935	45.5835	13.481	0.0251209	0.0182183	0.0617628	0.00875132
1240	6200	103.333	27.84	27.31	27.85	26.86	43.457	41.4917	83.8989	59.4849	28.457	24.4917	43.8989	17.4849	0.0290081	0.0228027	0.0581427	0.013281
1241	6205	103.417	27.83	27.31	27.85	26.85	45.0073	34.9854	76.1353	55.481	30.0073	17.9854	36.1353	13.481	0.0315843	0.013896	0.0425522	0.00875132
1242	6210	103.5	27.83	27.31	27.85	26.85	44.4824	41.9739	63.8794	49.2432	29.4824	24.9739	23.8794	7.2432	0.0307028	0.023527	0.0218952	0.00323093
1243	6215	103.583	27.83	27.31	27.85	26.85	43.457	45.0073	70.6177	42.4255	28.457	28.0073	30.6177	0.4255	0.0290081	0.0282763	0.0326212	3.42574e-05
1244	6220	103.667	27.84	27.31	27.85	26.86	41.4917	46.6309	58.9722	54.5288	26.4917	29.6309	18.9722	12.5288	0.0258623	0.0309512	0.0151391	0.00778119
1245	6225	103.75	27.84	27.31	27.85	26.86	46.0815	33.4595	63.8794	52.6978	31.0815	16.4595	23.8794	10.6978	0.0334174	0.012054	0.0218952	0.00603931
1246	6230	103.833	27.84	27.31	27.85	26.85	43.9697	37.0117	69.9707	51.3672	28.9697	20.0117	29.9707	9.3672	0.0298509	0.0164914	0.0315225	0.00488047
1247	6235	103.917	27.84	27.31	27.85	26.86	41.0156	43.457	67.4438	42.7734	26.0156	26.457	27.4438	0.7734	0.0251209	0.025808	0.0273693	8.93305e-05
1248	6240	104	27.84	27.31	27.85	26.86	44.4824	41.0156	72.6318	60.5469	29.4824	24.0156	32.6318	18.5469	0.0307028	0.0220959	0.036131	0.0145984
1249	6245	104.083	27.84	27.31	27.85	26.85	43.9697	39.6301	68.689	62.7441	28.9697	22.6301	28.689	20.7441	0.0298509	0.0200871	0.0293883	0.0174702
1250	6250	104.167	27.83	27.31	27.85	26.86	42.9565	42.4683	74.707	55.9631	27.9565	25.4683	34.707	13.9631	0.0281941	0.0242786	0.0398867	0.0092587
1251	6255	104.25	27.84	27.31	27.85	26.86	46.0815	45.5444	79.1138	58.4534	31.0815	28.5444	39.1138	16.4534	0.0334174	0.0291511	0.0483166	0.0120468
1252	6260	104.333	27.84	27.31	27.85	26.86	43.457	44.4824	68.689	50.0793	28.457	27.4824	28.689	8.0793	0.0290081	0.0274311	0.0293883	0.0038497
1253	6265	104.417	27.83	27.31	27.84	26.86	46.0815	32.0007	60.5469	51.3672	31.0815	15.0007	20.5469	9.3672	0.0334174	0.0103868	0.0172046	0.00488047
1254	6270	104.5	27.84	27.31	27.84	26.86	46.0815	35.7788	73.999	44.2017	31.0815	18.7788	33.999	2.2017	0.0334174	0.0148923	0.0385897	0.000478391
1255	6275	104.583	27.84	27.31	27.84	26.86	46.0815	41.9739	83.0811	44.9341	31.0815	24.9739	43.0811	2.9341	0.0334174	0.023527	0.0564151	0.000758279
1256	6280	104.667	27.83	27.31	27.84	26.86	43.457	47.7417	71.2769	53.1494	28.457	30.7417	31.2769	11.1494	0.0290081	0.0328333	0.033755	0.00645343
1257	6285	104.75	27.83	27.31	27.84	26.86	46.6309	42.9565	75.415	57.4402	31.6309	25.9565	35.415	15.4402	0.0343699	0.0250294	0.0411998	0.0108792
1258	6290	104.833	27.84	27.31	27.84	26.86	42.4683	38.7329	77.6123	60.5469	27.4683	21.7329	37.6123	18.5469	0.0274085	0.018825	0.0453762	0.0145984
1259	6295	104.917	27.83	27.31	27.84	26.86	45.0073	41.9739	65.0391	63.3057	30.0073	24.9739	25.0391	21.3057	0.0315843	0.023527	0.0236256	0.018235
1260	6300	105	27.83	27.31	27.84	26.86	46.6309	47.7417	66.8335	61.6333	31.6309	30.7417	26.8335	19.6333	0.0343699	0.0328333	0.0263996	0.0159941
1261	6305	105.083	27.84	27.31	27.84	26.86	42.9565	41.0156	63.8794	66.8335	27.9565	24.0156	23.8794	24.8335	0.0281941	0.0220959	0.0218952	0.0233153
1262	6310	105.167	27.84	27.31	27.84	26.86	47.1802	44.4824	64.4531	56.4453	32.1802	27.4824	24.4531	14.4453	0.0353323	0.0274311	0.0227451	0.00977689
1263	6315	105.25	27.83	27.31	27.84	26.86	43.457	49.4751	78.3569	52.6978	28.457	32.4751	38.3569	10.6978	0.0290081	0.0358531	0.0468257	0.00603931
1264	6320	105.333	27.84	27.3	27.84	26.86	44.4824	51.9165	85.5835	57.4402	29.4824	34.9165	45.5835	15.4402	0.0307028	0.0402736	0.0617628	0.0108792
1265	6325	105.417	27.84	27.3	27.84	26.86	46.6309	41.4917	81.4575	57.4402	31.6309	24.4917	41.4575	15.4402	0.0343699	0.0228027	0.0530438	0.0108792
1266	6330	105.5	27.83	27.31	27.84	26.86	45.0073	48.8892	79.1138	50.0793	30.0073	31.8892	39.1138	8.0793	0.0315843	0.0348212	0.0483166	0.0038497
1267	6335	105.583	27.84	27.3	27.84	26.86	45.5444	48.3154	61.6333	46.8384	30.5444	31.3154	21.6333	4.8384	0.032496	0.0338217	0.0186869	0.00169146
1268	6340	105.667	27.84	27.3	27.84	26.86	44.4824	50.0732	68.0664	52.2461	29.4824	33.0732	28.0664	10.2461	0.0307028	0.0369181	0.0283721	0.00563554
1269	6345	105.75	27.84	27.3	27.84	26.86	42.9565	52.5391	70.6177	50.5005	27.9565	35.5391	30.6177	8.5005	0.0281941	0.0414317	0.0326212	0.00417665
1270	6350	105.833	27.84	27.3	27.84	26.86	44.4824	53.833	68.0664	54.5288	29.4824	36.833	28.0664	12.5288	0.0307028	0.0438777	0.0283721	0.00778119
1271	6355	105.917	27.83	27.3	27.84	26.86	43.9697	56.5308	61.084	50.9338	28.9697	39.5308	21.084	8.9338	0.0298509	0.0491455	0.0179316	0.00452336
1272	6360	106	27.84	27.3	27.84	26.86	41.4917	49.4751	68.689	56.4453	26.4917	32.4751	28.689	14.4453	0.0258623	0.0358531	0.0293883	0.00977689
1273	6365	106.083	27.84	27.3	27.84	26.86	44.4824	48.3154	66.8335	64.4531	29.4824	31.3154	26.8335	22.4531	0.0307028	0.0338217	0.0263996	0.0198357
1274	6370	106.167	27.84	27.3	27.84	26.86	45.5444	47.1802	64.4531	50.0793	30.5444	30.1802	24.4531	8.0793	0.032496	0.0318767	0.0227451	0.0038497
1275	6375	106.25	27.84	27.3	27.84	26.86	42.9565	51.2939	63.3057	52.2461	27.9565	34.2939	23.3057	10.2461	0.0281941	0.039128	0.0210576	0.00563554
1276	6380	106.333	27.84	27.3	27.84	26.86	43.457	57.2388	71.9482	51.3672	28.457	40.2388	31.9482	9.3672	0.0290081	0.050565	0.0349246	0.00488047
1277	6385	106.417	27.84	27.3	27.84	26.86	45.5444	50.0732	73.999	54.0649	30.5444	33.0732	33.999	12.0649	0.032496	0.0369181	0.0385897	0.00732425
1278	6390	106.5	27.84	27.3	27.84	26.86	41.9739	52.5391	65.625	61.6333	26.9739	35.5391	25.625	19.6333	0.0266215	0.0414317	0.0245186	0.0159941
1279	6395	106.583	27.84	27.3	27.84	26.86	48.3154	55.1636	63.8794	56.9458	33.3154	38.1636	23.8794	14.9458	0.0373527	0.0464478	0.0218952	0.0103259
1280	6400	106.667	27.84	27.3	27.84	26.86	46.6309	53.186	54.0649	62.1826	31.6309	36.186	14.0649	20.1826	0.0343699	0.042648	0.00936721	0.0167179
1281	6405	106.75	27.84	27.3	27.84	26.86	43.9697	54.4922	69.3237	63.8794	28.9697	37.4922	29.3237	21.8794	0.0298509	0.0451441	0.0304381	0.019029
1282	6410	106.833	27.84	27.3	27.84	26.86	44.4824	51.9165	69.3237	57.4402	29.4824	34.9165	29.3237	15.4402	0.0307028	0.0402736	0.0304381	0.0108792
1283	6415	106.917	27.84	27.3	27.84	26.86	44.4824	54.4922	68.0664	65.0391	29.4824	37.4922	28.0664	23.0391	0.0307028	0.0451441	0.0283721	0.0206725
1284	6420	107	27.84	27.3	27.84	26.86	45.5444	51.9165	65.625	60.5469	30.5444	34.9165	25.625	18.5469	0.032496	0.0402736	0.0245186	0.0145984
1285	6425	107.083	27.84	27.3	27.84	26.86	43.457	53.186	64.4531	61.084	28.457	36.186	24.4531	19.084	0.0290081	0.042648	0.0227451	0.0152825
1286	6430	107.167	27.84	27.3	27.84	26.86	42.9565	54.4922	66.2231	68.689	27.9565	37.4922	26.2231	26.689	0.0281941	0.0451441	0.025443	0.026172
1287	6435	107.25	27.84	27.3	27.84	26.86	43.457	53.833	71.2769	52.6978	28.457	36.833	31.2769	10.6978	0.0290081	0.0438777	0.033755	0.00603931
1288	6440	107.333	27.84	27.3	27.84	26.86	47.1802	58.667	56.9458	50.9338	32.1802	41.667	16.9458	8.9338	0.0353323	0.0534744	0.0126303	0.00452336
1289	6445	107.417	27.84	27.3	27.84	26.86	45.0073	57.2388	67.4438	49.6582	30.0073	40.2388	27.4438	7.6582	0.0315843	0.050565	0.0273693	0.00353296
1290	6450	107.5	27.84	27.3	27.84	26.86	45.5444	58.667	66.8335	47.229	30.5444	41.667	26.8335	5.229	0.032496	0.0534744	0.0263996	0.00191577
1291	6455	107.583	27.84	27.3	27.84	26.86	42.4683	57.2388	78.3569	47.6196	27.4683	40.2388	38.3569	5.6196	0.0274085	0.050565	0.0468257	0.00215044
1292	6460	107.667	27.84	27.3	27.84	26.86	39.6301	53.833	77.6123	64.4531	24.6301	36.833	37.6123	22.4531	0.0230097	0.0438777	0.0453762	0.0198357
1293	6465	107.75	27.84	27.3	27.84	26.86	41.4917	54.4922	75.415	53.1494	26.4917	37.4922	35.415	11.1494	0.0258623	0.0451441	0.0411998	0.00645343
1294	6470	107.833	27.84	27.3	27.84	26.86	46.0815	55.8472	62.1826	55.0049	31.0815	38.8472	22.1826	13.0049	0.0334174	0.0477895	0.0194537	0.00826089
1295	6475	107.917	27.84	27.3	27.84	26.86	44.4824	53.833	69.3237	66.2231	29.4824	36.833	29.3237	24.2231	0.0307028	0.0438777	0.0304381	0.0224029
1296	6480	108	27.84	27.3	27.83	26.86	42.4683	55.8472	63.3057	62.1826	27.4683	38.8472	23.3057	20.1826	0.0274085	0.0477895	0.0210576	0.0167179
1297	6485	108.083	27.84	27.3	27.84	26.86	40.0879	60.9131	72.6318	60.5469	25.0879	43.9131	32.6318	18.5469	0.0236995	0.0581728	0.036131	0.0145984
1298	6490	108.167	27.84	27.3	27.84	26.86	40.0879	60.9131	75.415	58.4534	25.0879	43.9131	35.415	16.4534	0.0236995	0.0581728	0.0411998	0.0120468
1299	6495	108.25	27.84	27.3	27.84	26.87	45.0073	59.3994	61.084	56.9458	30.0073	42.3994	21.084	14.9458	0.0315843	0.0549901	0.0179316	0.0103259
1300	6500	108.333	27.84	27.3	27.84	26.86	41.0156	60.1563	62.1826	56.9458	26.0156	43.1563	22.1826	14.9458	0.0251209	0.0565731	0.0194537	0.0103259
1301	6505	108.417	27.84	27.3	27.84	26.86	41.0156	63.2568	56.4453	59.4849	26.0156	46.2568	16.4453	17.4849	0.0251209	0.0632326	0.0120373	0.013281
1302	6510	108.5	27.84	27.3	27.84	26.87	40.0879	59.3994	61.084	58.4534	25.0879	42.3994	21.084	16.4534	0.0236995	0.0549901	0.0179316	0.0120468
1303	6515	108.583	27.84	27.3	27.83	26.87	41.9739	61.6821	65.625	57.9468	26.9739	44.6821	25.625	15.9468	0.0266215	0.0598155	0.0245186	0.0114574
1304	6520	108.667	27.84	27.3	27.83	26.87	42.9565	61.6821	60.5469	58.9722	27.9565	44.6821	20.5469	16.9722	0.0281941	0.0598155	0.0172046	0.0126619
1305	6525	108.75	27.84	27.3	27.83	26.87	43.457	60.1563	56.4453	61.6333	28.457	43.1563	16.4453	19.6333	0.0290081	0.0565731	0.0120373	0.0159941
1306	6530	108.833	27.84	27.3	27.83	26.87	37.0117	60.9131	68.689	61.084	22.0117	43.9131	28.689	19.084	0.0192139	0.0581728	0.0293883	0.0152825
1307	6535	108.917	27.84	27.3	27.83	26.87	39.6301	57.9468	70.6177	64.4531	24.6301	40.9468	30.6177	22.4531	0.0230097	0.0519996	0.0326212	0.0198357
1308	6540	109	27.84	27.3	27.83	26.87	41.0156	63.2568	70.6177	56.9458	26.0156	46.2568	30.6177	14.9458	0.0251209	0.0632326	0.0326212	0.0103259
1309	6545	109.083	27.84	27.3	27.83	26.87	37.8662	64.0625	79.8828	58.9722	22.8662	47.0625	39.8828	16.9722	0.0204243	0.0650085	0.0498493	0.0126619
1310	6550	109.167	27.84	27.3	27.83	26.87	37.439	60.9131	76.1353	70.6177	22.439	43.9131	36.1353	28.6177	0.0198157	0.0581728	0.0425522	0.0292713
1311	6555	109.25	27.84	27.3	27.83	26.87	34.9854	63.2568	77.6123	62.7441	19.9854	46.2568	37.6123	20.7441	0.0164567	0.0632326	0.0453762	0.0174702
1312	6560	109.333	27.84	27.3	27.83	26.87	35.3821	61.6821	71.9482	55.9631	20.3821	44.6821	31.9482	13.9631	0.0169838	0.0598155	0.0349246	0.0092587
1313	6565	109.417	27.84	27.3	27.83	26.87	36.1877	60.9131	61.6333	64.4531	21.1877	43.9131	21.6333	22.4531	0.0180733	0.0581728	0.0186869	0.0198357
1314	6570	109.5	27.84	27.3	27.83	26.87	38.7329	63.2568	69.3237	61.084	23.7329	46.2568	29.3237	19.084	0.0216801	0.0632326	0.0304381	0.0152825
1315	6575	109.583	27.84	27.3	27.83	26.87	35.3821	58.667	66.8335	62.1826	20.3821	41.667	26.8335	20.1826	0.0169838	0.0534744	0.0263996	0.0167179
1316	6580	109.667	27.84	27.3	27.83	26.87	37.0117	59.3994	62.7441	55.481	22.0117	42.3994	22.7441	13.481	0.0192139	0.0549901	0.0202496	0.00875132
1317	6585	109.75	27.84	27.3	27.83	26.87	37.439	60.1563	61.084	66.8335	22.439	43.1563	21.084	24.8335	0.0198157	0.0565731	0.0179316	0.0233153
1318	6590	109.833	27.84	27.3	27.83	26.87	34.5947	61.6821	57.9468	52.6978	19.5947	44.6821	17.9468	10.6978	0.0159437	0.0598155	0.0138482	0.00603931
1319	6595	109.917	27.84	27.3	27.83	26.87	32.3608	60.9131	56.4453	65.625	17.3608	43.9131	16.4453	23.625	0.0131301	0.0581728	0.0120373	0.0215223
1320	6600	110	27.84	27.3	27.83	26.87	36.1877	60.1563	55.0049	63.3057	21.1877	43.1563	15.0049	21.3057	0.0180733	0.0565731	0.0103915	0.018235
1321	6605	110.083	27.84	27.3	27.83	26.87	37.439	60.9131	61.084	63.8794	22.439	43.9131	21.084	21.8794	0.0198157	0.0581728	0.0179316	0.019029
1322	6610	110.167	27.84	27.3	27.83	26.87	32.0007	62.4634	73.3154	66.8335	17.0007	45.4634	33.3154	24.8335	0.012696	0.061502	0.0373527	0.0233153
1323	6615	110.25	27.84	27.3	27.83	26.87	30.6213	66.5771	65.625	55.0049	15.6213	49.5771	25.625	13.0049	0.0110846	0.0706692	0.0245186	0.00826089
1324	6620	110.333	27.84	27.3	27.83	26.87	37.0117	64.8926	71.9482	46.8384	22.0117	47.8926	31.9482	4.8384	0.0192139	0.0668575	0.0349246	0.00169146
1325	6625	110.417	27.84	27.3	27.83	26.87	33.8318	66.5771	73.999	55.9631	18.8318	49.5771	33.999	13.9631	0.0149598	0.0706692	0.0385897	0.0092587
1326	6630	110.5	27.83	27.3	27.83	26.87	32.7209	65.7227	77.6123	56.9458	17.7209	48.7227	37.6123	14.9458	0.0135697	0.0687259	0.0453762	0.0103259
1327	6635	110.583	27.84	27.3	27.83	26.87	33.8318	63.2568	84.7412	59.4849	18.8318	46.2568	44.7412	17.4849	0.0149598	0.0632326	0.0599424	0.013281
1328	6640	110.667	27.84	27.3	27.83	26.87	34.5947	59.3994	83.8989	58.4534	19.5947	42.3994	43.8989	16.4534	0.0159437	0.0549901	0.0581427	0.0120468
1329	6645	110.75	27.84	27.3	27.83	26.87	33.8318	64.0625	83.8989	53.1494	18.8318	47.0625	43.8989	11.1494	0.0149598	0.0650085	0.0581427	0.00645343
1330	6650	110.833	27.84	27.3	27.83	26.87	31.6528	71.9727	77.6123	64.4531	16.6528	54.9727	37.6123	22.4531	0.0122819	0.0834056	0.0453762	0.0198357
1331	6655	110.917	27.84	27.3	27.83	26.87	32.7209	66.5771	71.9482	56.4453	17.7209	49.5771	31.9482	14.4453	0.0135697	0.0706692	0.0349246	0.00977689
1332	6660	111	27.84	27.3	27.83	26.87	30.957	65.7227	77.6123	56.9458	15.957	48.7227	37.6123	14.9458	0.0114692	0.0687259	0.0453762	0.0103259
1333	6665	111.083	27.84	27.3	27.83	26.87	35.7788	68.3105	89.0991	69.9707	20.7788	51.3105	49.0991	27.9707	0.0175171	0.0746741	0.0695795	0.028217
1334	6670	111.167	27.84	27.3	27.83	26.87	34.5947	60.9131	93.7988	51.3672	19.5947	43.9131	53.7988	9.3672	0.0159437	0.0581728	0.0805672	0.00488047
1335	6675	111.25	27.84	27.3	27.83	26.87	35.3821	64.0625	80.6641	55.481	20.3821	47.0625	40.6641	13.481	0.0169838	0.0650085	0.051425	0.00875132
1336	6680	111.333	27.84	27.3	27.83	26.87	33.0872	68.3105	78.3569	60.0159	18.0872	51.3105	38.3569	18.0159	0.0140224	0.0746741	0.0468257	0.0139339
1337	6685	111.417	27.84	27.3	27.83	26.87	31.6528	69.2017	86.4502	58.9722	16.6528	52.2017	46.4502	16.9722	0.0122819	0.0767654	0.0636572	0.0126619
1338	6690	111.5	27.84	27.3	27.83	26.87	32.3608	62.4634	71.9482	56.4453	17.3608	45.4634	31.9482	14.4453	0.0131301	0.061502	0.0349246	0.00977689
1339	6695	111.583	27.84	27.3	27.83	26.87	31.2988	61.6821	76.1353	51.8066	16.2988	44.6821	36.1353	9.8066	0.0118658	0.0598155	0.0425522	0.00525285
1340	6700	111.667	27.84	27.3	27.83	26.87	32.7209	69.2017	85.5835	55.481	17.7209	52.2017	45.5835	13.481	0.0135697	0.0767654	0.0617628	0.00875132
1341	6705	111.75	27.84	27.3	27.83	26.87	32.0007	66.5771	94.7754	56.4453	17.0007	49.5771	54.7754	14.4453	0.012696	0.0706692	0.082926	0.00977689
1342	6710	111.833	27.84	27.3	27.83	26.87	29.9561	55.8472	89.0991	55.9631	14.9561	38.8472	49.0991	13.9631	0.0103373	0.0477895	0.0695795	0.0092587
1343	6715	111.917	27.84	27.3	27.83	26.87	34.2102	59.3994	101.001	50.9338	19.2102	42.3994	61.001	8.9338	0.0154449	0.0549901	0.0985552	0.00452336
1344	6720	112	27.84	27.3	27.83	26.87	33.8318	63.2568	86.4502	56.4453	18.8318	46.2568	46.4502	14.4453	0.0149598	0.0632326	0.0636572	0.00977689
1345	6725	112.083	27.84	27.3	27.83	26.87	28.9856	65.7227	79.1138	50.0793	13.9856	48.7227	39.1138	8.0793	0.00928265	0.0687259	0.0483166	0.0038497
1346	6730	112.167	27.84	27.3	27.83	26.87	33.0872	71.9727	76.8677	44.9341	18.0872	54.9727	36.8677	2.9341	0.0140224	0.0834056	0.043944	0.000758279
1347	6735	112.25	27.84	27.3	27.83	26.87	32.7209	68.3105	82.2632	56.4453	17.7209	51.3105	42.2632	14.4453	0.0135697	0.0746741	0.054707	0.00977689
1348	6740	112.333	27.84	27.3	27.82	26.87	30.957	65.7227	89.0991	48.8281	15.957	48.7227	49.0991	6.8281	0.0114692	0.0687259	0.0695795	0.00293911
1349	6745	112.417	27.84	27.3	27.82	26.87	29.6265	66.5771	90.9424	59.4849	14.6265	49.5771	50.9424	17.4849	0.00997435	0.0706692	0.0738167	0.013281
1350	6750	112.5	27.84	27.3	27.82	26.87	28.3569	68.3105	89.0991	63.3057	13.3569	51.3105	49.0991	21.3057	0.00862246	0.0746741	0.0695795	0.018235
1351	6755	112.583	27.84	27.3	27.83	26.87	29.6265	71.9727	98.8647	52.2461	14.6265	54.9727	58.8647	10.2461	0.00997435	0.0834056	0.0930779	0.00563554
1352	6760	112.667	27.84	27.3	27.82	26.87	32.3608	68.3105	95.7764	56.4453	17.3608	51.3105	55.7764	14.4453	0.0131301	0.0746741	0.0853701	0.00977689
1353	6765	112.75	27.84	27.3	27.83	26.87	30.957	71.9727	98.8647	57.9468	15.957	54.9727	58.8647	15.9468	0.0114692	0.0834056	0.0930779	0.0114574
1354	6770	112.833	27.84	27.3	27.82	26.87	27.1484	70.105	97.8271	54.0649	12.1484	53.105	57.8271	12.0649	0.00740573	0.0789072	0.0904603	0.00732425
1355	6775	112.917	27.84	27.3	27.83	26.87	28.0518	71.0205	105.518	57.9468	13.0518	54.0205	65.518	15.9468	0.00830873	0.0811005	0.11052	0.0114574
1356	6780	113	27.84	27.3	27.83	26.87	29.303	69.2017	92.8223	57.4402	14.303	52.2017	52.8223	15.4402	0.00962287	0.0767654	0.0782345	0.0108792
1357	6785	113.083	27.84	27.3	27.83	26.87	29.6265	71.9727	81.4575	57.4402	14.6265	54.9727	41.4575	15.4402	0.00997435	0.0834056	0.0530438	0.0108792
1358	6790	113.167	27.84	27.3	27.83	26.87	29.9561	70.105	90.0146	57.9468	14.9561	53.105	50.0146	15.9468	0.0103373	0.0789072	0.0716722	0.0114574
1359	6795	113.25	27.84	27.3	27.82	26.87	28.3569	73.8892	91.8701	62.7441	13.3569	56.8892	51.8701	20.7441	0.00862246	0.0881185	0.0759847	0.0174702
1360	6800	113.333	27.84	27.3	27.83	26.87	29.9561	71.9727	89.0991	68.689	14.9561	54.9727	49.0991	26.689	0.0103373	0.0834056	0.0695795	0.026172
1361	6805	113.417	27.84	27.3	27.82	26.87	29.9561	64.0625	80.6641	51.8066	14.9561	47.0625	40.6641	9.8066	0.0103373	0.0650085	0.051425	0.00525285
1362	6810	113.5	27.84	27.3	27.82	26.87	29.303	65.7227	79.8828	56.4453	14.303	48.7227	39.8828	14.4453	0.00962287	0.0687259	0.0498493	0.00977689
1363	6815	113.583	27.84	27.3	27.82	26.87	29.303	64.8926	88.208	49.6582	14.303	47.8926	48.208	7.6582	0.00962287	0.0668575	0.0675651	0.00353296
1364	6820	113.667	27.84	27.3	27.82	26.87	32.0007	64.0625	92.8223	56.4453	17.0007	47.0625	52.8223	14.4453	0.012696	0.0650085	0.0782345	0.00977689
1365	6825	113.75	27.84	27.3	27.82	26.87	28.3569	64.8926	90.0146	54.0649	13.3569	47.8926	50.0146	12.0649	0.00862246	0.0668575	0.0716722	0.00732425
1366	6830	113.833	27.84	27.3	27.82	26.87	26.001	71.0205	98.8647	59.4849	11.001	54.0205	58.8647	17.4849	0.00631621	0.0811005	0.0930779	0.013281
1367	6835	113.917	27.84	27.3	27.82	26.87	30.6213	71.0205	81.4575	52.6978	15.6213	54.0205	41.4575	10.6978	0.0110846	0.0811005	0.0530438	0.00603931
1368	6840	114	27.84	27.3	27.82	26.87	29.9561	70.105	80.6641	55.481	14.9561	53.105	40.6641	13.481	0.0103373	0.0789072	0.051425	0.00875132
1369	6845	114.083	27.84	27.3	27.82	26.87	25.7202	71.9727	86.4502	55.9631	10.7202	54.9727	46.4502	13.9631	0.00605961	0.0834056	0.0636572	0.0092587
1370	6850	114.167	27.84	27.3	27.82	26.87	30.2856	69.2017	90.9424	53.6011	15.2856	52.2017	50.9424	11.6011	0.010705	0.0767654	0.0738167	0.0068779
1371	6855	114.25	27.84	27.3	27.82	26.87	29.9561	67.4316	92.8223	57.9468	14.9561	50.4316	52.8223	15.9468	0.0103373	0.0726331	0.0782345	0.0114574
1372	6860	114.333	27.84	27.3	27.82	26.87	33.8318	72.9248	85.5835	47.229	18.8318	55.9248	45.5835	5.229	0.0149598	0.0857347	0.0617628	0.00191577
1373	6865	114.417	27.84	27.3	27.82	26.87	33.8318	66.5771	84.7412	49.6582	18.8318	49.5771	44.7412	7.6582	0.0149598	0.0706692	0.0599424	0.00353296
1374	6870	114.5	27.84	27.3	27.82	26.87	29.6265	71.9727	82.2632	52.2461	14.6265	54.9727	42.2632	10.2461	0.00997435	0.0834056	0.054707	0.00563554
1375	6875	114.583	27.84	27.3	27.82	26.87	30.2856	68.3105	87.3169	50.9338	15.2856	51.3105	47.3169	8.9338	0.010705	0.0746741	0.0655731	0.00452336
1376	6880	114.667	27.84	27.3	27.82	26.87	29.303	76.9043	103.223	55.0049	14.303	59.9043	63.223	13.0049	0.00962287	0.0957286	0.104377	0.00826089
1377	6885	114.75	27.84	27.29	27.82	26.87	30.957	69.2017	101.001	53.1494	15.957	52.2017	61.001	11.1494	0.0114692	0.0767654	0.0985552	0.00645343
1378	6890	114.833	27.84	27.29	27.82	26.87	30.2856	76.9043	94.7754	51.3672	15.2856	59.9043	54.7754	9.3672	0.010705	0.0957286	0.082926	0.00488047
1379	6895	114.917	27.84	27.3	27.82	26.87	31.6528	74.8779	85.5835	55.0049	16.6528	57.8779	45.5835	13.0049	0.0122819	0.0905878	0.0617628	0.00826089
1380	6900	115	27.84	27.3	27.82	26.87	33.0872	72.9248	84.7412	57.9468	18.0872	55.9248	44.7412	15.9468	0.0140224	0.0857347	0.0599424	0.0114574
1381	6905	115.083	27.84	27.29	27.82	26.87	36.5967	75.8789	76.8677	50.9338	21.5967	58.8789	36.8677	8.9338	0.0186362	0.0931139	0.043944	0.00452336
1382	6910	115.167	27.84	27.29	27.82	26.87	35.3821	76.9043	83.8989	52.6978	20.3821	59.9043	43.8989	10.6978	0.0169838	0.0957286	0.0581427	0.00603931
1383	6915	115.25	27.84	27.29	27.82	26.87	30.6213	74.8779	76.8677	61.6333	15.6213	57.8779	36.8677	19.6333	0.0110846	0.0905878	0.043944	0.0159941
1384	6920	115.333	27.84	27.29	27.82	26.87	33.4595	74.8779	84.7412	61.6333	18.4595	57.8779	44.7412	19.6333	0.0144883	0.0905878	0.0599424	0.0159941
1385	6925	115.417	27.84	27.29	27.82	26.87	31.2988	75.8789	86.4502	63.3057	16.2988	58.8789	46.4502	21.3057	0.0118658	0.0931139	0.0636572	0.018235
1386	6930	115.5	27.84	27.29	27.82	26.87	29.9561	76.9043	80.6641	64.4531	14.9561	59.9043	40.6641	22.4531	0.0103373	0.0957286	0.051425	0.0198357
1387	6935	115.583	27.84	27.29	27.82	26.87	31.6528	71.9727	97.8271	62.7441	16.6528	54.9727	57.8271	20.7441	0.0122819	0.0834056	0.0904603	0.0174702
1388	6940	115.667	27.84	27.29	27.82	26.87	30.6213	73.8892	92.8223	56.9458	15.6213	56.8892	52.8223	14.9458	0.0110846	0.0881185	0.0782345	0.0103259
1389	6945	115.75	27.84	27.29	27.82	26.87	34.2102	72.9248	93.7988	50.5005	19.2102	55.9248	53.7988	8.5005	0.0154449	0.0857347	0.0805672	0.00417665
1390	6950	115.833	27.84	27.29	27.82	26.87	36.5967	76.9043	94.7754	55.0049	21.5967	59.9043	54.7754	13.0049	0.0186362	0.0957286	0.082926	0.00826089
1391	6955	115.917	27.84	27.29	27.82	26.87	35.7788	75.8789	91.8701	57.4402	20.7788	58.8789	51.8701	15.4402	0.0175171	0.0931139	0.0759847	0.0108792
1392	6960	116	27.84	27.29	27.82	26.87	34.2102	71.0205	84.7412	61.6333	19.2102	54.0205	44.7412	19.6333	0.0154449	0.0811005	0.0599424	0.0159941
1393	6965	116.083	27.84	27.29	27.82	26.87	34.2102	69.2017	81.4575	54.0649	19.2102	52.2017	41.4575	12.0649	0.0154449	0.0767654	0.0530438	0.00732425
1394	6970	116.167	27.84	27.29	27.82	26.87	35.3821	64.0625	91.8701	48.4253	20.3821	47.0625	51.8701	6.4253	0.0169838	0.0650085	0.0759847	0.002666
1395	6975	116.25	27.84	27.29	27.82	26.87	33.8318	71.9727	86.4502	57.4402	18.8318	54.9727	46.4502	15.4402	0.0149598	0.0834056	0.0636572	0.0108792
1396	6980	116.333	27.84	27.29	27.82	26.87	34.9854	66.5771	91.8701	57.4402	19.9854	49.5771	51.8701	15.4402	0.0164567	0.0706692	0.0759847	0.0108792
1397	6985	116.417	27.84	27.29	27.82	26.87	33.0872	67.4316	101.001	55.0049	18.0872	50.4316	61.001	13.0049	0.0140224	0.0726331	0.0985552	0.00826089
1398	6990	116.5	27.84	27.29	27.82	26.87	32.7209	71.9727	104.346	53.1494	17.7209	54.9727	64.346	11.1494	0.0135697	0.0834056	0.107366	0.00645343
1399	6995	116.583	27.84	27.29	27.82	26.87	35.3821	75.8789	101.001	50.9338	20.3821	58.8789	61.001	8.9338	0.0169838	0.0931139	0.0985552	0.00452336
1400	7000	116.667	27.84	27.29	27.82	26.88	33.4595	66.5771	96.7896	50.5005	18.4595	49.5771	56.7896	8.5005	0.0144883	0.0706692	0.0878712	0.00417665
1401	7005	116.75	27.84	27.29	27.82	26.87	32.3608	68.3105	85.5835	54.0649	17.3608	51.3105	45.5835	12.0649	0.0131301	0.0746741	0.0617628	0.00732425
1402	7010	116.833	27.84	27.29	27.82	26.88	33.4595	71.0205	91.8701	61.6333	18.4595	54.0205	51.8701	19.6333	0.0144883	0.0811005	0.0759847	0.0159941
1403	7015	116.917	27.84	27.29	27.82	26.88	34.9854	74.8779	91.8701	51.8066	19.9854	57.8779	51.8701	9.8066	0.0164567	0.0905878	0.0759847	0.00525285
1404	7020	117	27.84	27.29	27.81	26.88	36.5967	74.8779	81.4575	49.6582	21.5967	57.8779	41.4575	7.6582	0.0186362	0.0905878	0.0530438	0.00353296
1405	7025	117.083	27.84	27.29	27.81	26.88	34.2102	71.9727	90.0146	46.8384	19.2102	54.9727	50.0146	4.8384	0.0154449	0.0834056	0.0716722	0.00169146
1406	7030	117.167	27.84	27.29	27.82	26.88	36.1877	75.8789	82.2632	54.5288	21.1877	58.8789	42.2632	12.5288	0.0180733	0.0931139	0.054707	0.00778119
1407	7035	117.25	27.84	27.29	27.81	26.88	33.8318	74.8779	83.8989	47.6196	18.8318	57.8779	43.8989	5.6196	0.0149598	0.0905878	0.0581427	0.00215044
1408	7040	117.333	27.84	27.29	27.81	26.88	34.5947	74.8779	84.7412	44.5679	19.5947	57.8779	44.7412	2.5679	0.0159437	0.0905878	0.0599424	0.000612298
1409	7045	117.417	27.84	27.29	27.81	26.88	37.439	73.8892	75.415	46.0632	22.439	56.8892	35.415	4.0632	0.0198157	0.0881185	0.0411998	0.00127827
1410	7050	117.5	27.84	27.29	27.81	26.88	35.7788	74.8779	84.7412	48.4253	20.7788	57.8779	44.7412	6.4253	0.0175171	0.0905878	0.0599424	0.002666
1411	7055	117.583	27.84	27.29	27.81	26.88	35.3821	74.8779	76.1353	43.8354	20.3821	57.8779	36.1353	1.8354	0.0169838	0.0905878	0.0425522	0.000357292
1412	7060	117.667	27.84	27.29	27.81	26.88	33.8318	74.8779	73.999	49.2432	18.8318	57.8779	33.999	7.2432	0.0149598	0.0905878	0.0385897	0.00323093
1413	7065	117.75	27.84	27.29	27.81	26.88	35.3821	74.8779	79.1138	52.2461	20.3821	57.8779	39.1138	10.2461	0.0169838	0.0905878	0.0483166	0.00563554
1414	7070	117.833	27.84	27.29	27.81	26.88	41.0156	72.9248	89.0991	53.1494	26.0156	55.9248	49.0991	11.1494	0.0251209	0.0857347	0.0695795	0.00645343
1415	7075	117.917	27.84	27.29	27.81	26.88	38.7329	73.8892	96.7896	57.9468	23.7329	56.8892	56.7896	15.9468	0.0216801	0.0881185	0.0878712	0.0114574
1416	7080	118	27.84	27.29	27.82	26.88	37.8662	73.8892	95.7764	49.6582	22.8662	56.8892	55.7764	7.6582	0.0204243	0.0881185	0.0853701	0.00353296
1417	7085	118.083	27.84	27.29	27.82	26.88	37.439	71.9727	84.7412	45.6848	22.439	54.9727	44.7412	3.6848	0.0198157	0.0834056	0.0599424	0.00109277
1418	7090	118.167	27.84	27.29	27.82	26.88	38.7329	70.105	76.8677	46.4478	23.7329	53.105	36.8677	4.4478	0.0216801	0.0789072	0.043944	0.00147783
1419	7095	118.25	27.84	27.29	27.82	26.88	37.0117	71.9727	82.2632	38.1897	22.0117	54.9727	42.2632	-3.8103	0.0192139	0.0834056	0.054707	0
1420	7100	118.333	27.84	27.29	27.82	26.88	37.439	71.0205	89.0991	44.5679	22.439	54.0205	49.0991	2.5679	0.0198157	0.0811005	0.0695795	0.000612298
1421	7105	118.417	27.84	27.29	27.82	26.88	39.1785	71.9727	79.8828	47.6196	24.1785	54.9727	39.8828	5.6196	0.0223367	0.0834056	0.0498493	0.00215044
1422	7110	118.5	27.84	27.29	27.82	26.88	40.5518	71.9727	88.208	50.9338	25.5518	54.9727	48.208	8.9338	0.0244064	0.0834056	0.0675651	0.00452336
1423	7115	118.583	27.84	27.29	27.82	26.88	36.5967	71.9727	94.7754	46.4478	21.5967	54.9727	54.7754	4.4478	0.0186362	0.0834056	0.082926	0.00147783
1424	7120	118.667	27.84	27.29	27.82	26.88	37.0117	71.0205	79.8828	55.9631	22.0117	54.0205	39.8828	13.9631	0.0192139	0.0811005	0.0498493	0.0092587
1425	7125	118.75	27.84	27.29	27.81	26.88	41.0156	68.3105	77.6123	47.6196	26.0156	51.3105	37.6123	5.6196	0.0251209	0.0746741	0.0453762	0.00215044
1426	7130	118.833	27.84	27.29	27.81	26.88	40.5518	69.2017	83.8989	50.9338	25.5518	52.2017	43.8989	8.9338	0.0244064	0.0767654	0.0581427	0.00452336
1427	7135	118.917	27.84	27.29	27.81	26.88	36.5967	70.105	75.415	44.5679	21.5967	53.105	35.415	2.5679	0.0186362	0.0789072	0.0411998	0.000612298
1428	7140	119	27.84	27.29	27.81	26.88	39.1785	70.105	79.1138	39.1235	24.1785	53.105	39.1138	-2.8765	0.0223367	0.0789072	0.0483166	0
1429	7145	119.083	27.84	27.29	27.81	26.88	39.6301	64.8926	74.707	42.0837	24.6301	47.8926	34.707	0.0837	0.0230097	0.0668575	0.0398867	2.52378e-06
1430	7150	119.167	27.84	27.29	27.81	26.88	41.0156	68.3105	68.689	49.2432	26.0156	51.3105	28.689	7.2432	0.0251209	0.0746741	0.0293883	0.00323093
1431	7155	119.25	27.84	27.29	27.81	26.88	38.7329	69.2017	73.3154	51.8066	23.7329	52.2017	33.3154	9.8066	0.0216801	0.0767654	0.0373527	0.00525285
1432	7160	119.333	27.84	27.29	27.81	26.88	41.0156	68.3105	77.6123	53.6011	26.0156	51.3105	37.6123	11.6011	0.0251209	0.0746741	0.0453762	0.0068779
1433	7165	119.417	27.84	27.29	27.81	26.88	41.9739	66.5771	78.3569	49.6582	26.9739	49.5771	38.3569	7.6582	0.0266215	0.0706692	0.0468257	0.00353296
1434	7170	119.5	27.84	27.29	27.81	26.88	36.5967	70.105	81.4575	47.229	21.5967	53.105	41.4575	5.229	0.0186362	0.0789072	0.0530438	0.00191577
1435	7175	119.583	27.84	27.29	27.81	26.88	41.4917	67.4316	94.7754	50.5005	26.4917	50.4316	54.7754	8.5005	0.0258623	0.0726331	0.082926	0.00417665
1436	7180	119.667	27.84	27.29	27.81	26.88	37.439	67.4316	88.208	44.9341	22.439	50.4316	48.208	2.9341	0.0198157	0.0726331	0.0675651	0.000758279
1437	7185	119.75	27.84	27.29	27.81	26.88	41.4917	64.0625	72.6318	38.1897	26.4917	47.0625	32.6318	-3.8103	0.0258623	0.0650085	0.036131	0
1438	7190	119.833	27.84	27.29	27.81	26.88	39.1785	63.2568	92.8223	40.0818	24.1785	46.2568	52.8223	-1.9182	0.0223367	0.0632326	0.0782345	0
1439	7195	119.917	27.84	27.29	27.81	26.88	34.9854	67.4316	93.7988	44.2017	19.9854	50.4316	53.7988	2.2017	0.0164567	0.0726331	0.0805672	0.000478391
1440	7200	120	27.84	27.29	27.81	26.88	40.5518	70.105	97.8271	42.0837	25.5518	53.105	57.8271	0.0837	0.0244064	0.0789072	0.0904603	2.52378e-06
1441	7205	120.083	27.84	27.29	27.81	26.88	40.5518	63.2568	97.8271	46.4478	25.5518	46.2568	57.8271	4.4478	0.0244064	0.0632326	0.0904603	0.00147783
1442	7210	120.167	27.84	27.29	27.81	26.88	38.7329	60.9131	92.8223	48.4253	23.7329	43.9131	52.8223	6.4253	0.0216801	0.0581728	0.0782345	0.002666
1443	7215	120.25	27.84	27.28	27.81	26.88	39.6301	63.2568	79.8828	41.7419	24.6301	46.2568	39.8828	-0.2581	0.0230097	0.0632326	0.0498493	0
1444	7220	120.333	27.84	27.29	27.81	26.88	41.0156	70.105	79.1138	33.6243	26.0156	53.105	39.1138	-8.3757	0.0251209	0.0789072	0.0483166	0
1445	7225	120.417	27.84	27.29	27.81	26.88	41.0156	64.0625	91.8701	45.6848	26.0156	47.0625	51.8701	3.6848	0.0251209	0.0650085	0.0759847	0.00109277
1446	7230	120.5	27.84	27.29	27.81	26.88	38.7329	63.2568	89.0991	44.2017	23.7329	46.2568	49.0991	2.2017	0.0216801	0.0632326	0.0695795	0.000478391
1447	7235	120.583	27.84	27.29	27.81	26.88	35.3821	67.4316	73.3154	48.4253	20.3821	50.4316	33.3154	6.4253	0.0169838	0.0726331	0.0373527	0.002666
1448	7240	120.667	27.84	27.29	27.81	26.88	38.7329	60.9131	88.208	39.7583	23.7329	43.9131	48.208	-2.2417	0.0216801	0.0581728	0.0675651	0
1449	7245	120.75	27.84	27.29	27.81	26.88	38.7329	60.9131	87.3169	42.0837	23.7329	43.9131	47.3169	0.0837	0.0216801	0.0581728	0.0655731	2.52378e-06
1450	7250	120.833	27.84	27.29	27.81	26.88	40.5518	63.2568	94.7754	47.229	25.5518	46.2568	54.7754	5.229	0.0244064	0.0632326	0.082926	0.00191577
1451	7255	120.917	27.84	27.29	27.81	26.88	37.8662	60.1563	92.8223	42.0837	22.8662	43.1563	52.8223	0.0837	0.0204243	0.0565731	0.0782345	2.52378e-06
1452	7260	121	27.84	27.29	27.81	26.88	38.7329	60.1563	94.7754	50.9338	23.7329	43.1563	54.7754	8.9338	0.0216801	0.0565731	0.082926	0.00452336
1453	7265	121.083	27.84	27.29	27.81	26.88	35.7788	56.5308	94.7754	44.5679	20.7788	39.5308	54.7754	2.5679	0.0175171	0.0491455	0.082926	0.000612298
1454	7270	121.167	27.84	27.29	27.81	26.88	39.1785	55.1636	85.5835	44.5679	24.1785	38.1636	45.5835	2.5679	0.0223367	0.0464478	0.0617628	0.000612298
1455	7275	121.25	27.84	27.29	27.81	26.88	43.457	63.2568	72.6318	38.8062	28.457	46.2568	32.6318	-3.1938	0.0290081	0.0632326	0.036131	0
1456	7280	121.333	27.84	27.29	27.81	26.88	36.5967	57.9468	79.8828	49.6582	21.5967	40.9468	39.8828	7.6582	0.0186362	0.0519996	0.0498493	0.00353296
1457	7285	121.417	27.84	27.29	27.8	26.88	38.7329	55.1636	74.707	47.229	23.7329	38.1636	34.707	5.229	0.0216801	0.0464478	0.0398867	0.00191577
1458	7290	121.5	27.84	27.29	27.8	26.88	41.0156	57.9468	81.4575	45.6848	26.0156	40.9468	41.4575	3.6848	0.0251209	0.0519996	0.0530438	0.00109277
1459	7295	121.583	27.84	27.29	27.8	26.88	39.1785	55.8472	80.6641	37.5793	24.1785	38.8472	40.6641	-4.4207	0.0223367	0.0477895	0.051425	0
1460	7300	121.667	27.84	27.29	27.8	26.88	36.5967	55.1636	82.2632	51.8066	21.5967	38.1636	42.2632	9.8066	0.0186362	0.0464478	0.054707	0.00525285
1461	7305	121.75	27.84	27.29	27.8	26.88	35.7788	51.9165	90.9424	48.4253	20.7788	34.9165	50.9424	6.4253	0.0175171	0.0402736	0.0738167	0.002666
1462	7310	121.833	27.84	27.29	27.81	26.88	41.4917	53.186	80.6641	41.0645	26.4917	36.186	40.6641	-0.9355	0.0258623	0.042648	0.051425	0
1463	7315	121.917	27.84	27.29	27.81	26.88	39.1785	51.2939	83.0811	45.6848	24.1785	34.2939	43.0811	3.6848	0.0223367	0.039128	0.0564151	0.00109277
1464	7320	122	27.84	27.29	27.81	26.88	41.9739	53.833	72.6318	39.7583	26.9739	36.833	32.6318	-2.2417	0.0266215	0.0438777	0.036131	0
1465	7325	122.083	27.84	27.29	27.81	26.88	37.0117	57.2388	88.208	46.4478	22.0117	40.2388	48.208	4.4478	0.0192139	0.050565	0.0675651	0.00147783
1466	7330	122.167	27.84	27.29	27.8	26.88	36.5967	54.4922	72.6318	48.8281	21.5967	37.4922	32.6318	6.8281	0.0186362	0.0451441	0.036131	0.00293911
1467	7335	122.25	27.84	27.29	27.8	26.88	40.5518	55.8472	86.4502	41.4001	25.5518	38.8472	46.4502	-0.5999	0.0244064	0.0477895	0.0636572	0
1468	7340	122.333	27.84	27.29	27.81	26.88	38.2935	52.5391	90.0146	46.0632	23.2935	35.5391	50.0146	4.0632	0.0210399	0.0414317	0.0716722	0.00127827
1469	7345	122.417	27.84	27.29	27.8	26.88	37.439	49.4751	73.3154	42.4255	22.439	32.4751	33.3154	0.4255	0.0198157	0.0358531	0.0373527	3.42574e-05
1470	7350	122.5	27.84	27.29	27.8	26.88	40.0879	51.9165	81.4575	35.8215	25.0879	34.9165	41.4575	-6.1785	0.0236995	0.0402736	0.0530438	0
1471	7355	122.583	27.84	27.29	27.8	26.88	35.7788	56.5308	78.3569	42.0837	20.7788	39.5308	38.3569	0.0837	0.0175171	0.0491455	0.0468257	2.52378e-06
1472	7360	122.667	27.84	27.29	27.8	26.88	41.4917	51.9165	102.1	40.4053	26.4917	34.9165	62.1	-1.5947	0.0258623	0.0402736	0.101419	0
1473	7365	122.75	27.84	27.29	27.8	26.88	39.6301	54.4922	94.7754	36.1084	24.6301	37.4922	54.7754	-5.8916	0.0230097	0.0451441	0.082926	0
1474	7370	122.833	27.84	27.29	27.8	26.88	35.7788	51.2939	96.7896	45.6848	20.7788	34.2939	56.7896	3.6848	0.0175171	0.039128	0.0878712	0.00109277
1475	7375	122.917	27.84	27.29	27.8	26.88	37.439	50.0732	102.1	42.0837	22.439	33.0732	62.1	0.0837	0.0198157	0.0369181	0.101419	2.52378e-06
1476	7380	123	27.84	27.29	27.8	26.88	37.8662	48.8892	73.999	42.4255	22.8662	31.8892	33.999	0.4255	0.0204243	0.0348212	0.0385897	3.42574e-05
1477	7385	123.083	27.84	27.29	27.8	26.88	33.8318	51.9165	81.4575	49.6582	18.8318	34.9165	41.4575	7.6582	0.0149598	0.0402736	0.0530438	0.00353296
1478	7390	123.167	27.84	27.29	27.8	26.88	35.7788	55.8472	84.7412	36.4014	20.7788	38.8472	44.7412	-5.5986	0.0175171	0.0477895	0.0599424	0
1479	7395	123.25	27.84	27.29	27.8	26.89	37.0117	55.8472	80.6641	46.0632	22.0117	38.8472	40.6641	4.0632	0.0192139	0.0477895	0.051425	0.00127827
1480	7400	123.333	27.84	27.29	27.8	26.88	39.1785	51.9165	72.6318	48.8281	24.1785	34.9165	32.6318	6.8281	0.0223367	0.0402736	0.036131	0.00293911
1481	7405	123.417	27.84	27.29	27.8	26.88	36.1877	52.5391	76.1353	47.229	21.1877	35.5391	36.1353	5.229	0.0180733	0.0414317	0.0425522	0.00191577
1482	7410	123.5	27.84	27.29	27.8	26.88	34.5947	55.1636	76.1353	50.0793	19.5947	38.1636	36.1353	8.0793	0.0159437	0.0464478	0.0425522	0.0038497
1483	7415	123.583	27.84	27.29	27.8	26.89	38.2935	53.186	72.6318	42.4255	23.2935	36.186	32.6318	0.4255	0.0210399	0.042648	0.036131	3.42574e-05
1484	7420	123.667	27.84	27.29	27.8	26.89	37.439	51.2939	63.3057	35.8215	22.439	34.2939	23.3057	-6.1785	0.0198157	0.039128	0.0210576	0
1485	7425	123.75	27.84	27.29	27.8	26.89	38.7329	51.2939	57.9468	41.0645	23.7329	34.2939	17.9468	-0.9355	0.0216801	0.039128	0.0138482	0
1486	7430	123.833	27.84	27.29	27.8	26.89	37.0117	51.2939	61.6333	36.1084	22.0117	34.2939	21.6333	-5.8916	0.0192139	0.039128	0.0186869	0
1487	7435	123.917	27.84	27.29	27.8	26.89	34.5947	48.8892	79.1138	55.481	19.5947	31.8892	39.1138	13.481	0.0159437	0.0348212	0.0483166	0.00875132
1488	7440	124	27.84	27.29	27.8	26.89	37.439	50.0732	79.8828	40.7349	22.439	33.0732	39.8828	-1.2651	0.0198157	0.0369181	0.0498493	0
1489	7445	124.083	27.84	27.29	27.8	26.89	40.0879	50.0732	76.1353	47.229	25.0879	33.0732	36.1353	5.229	0.0236995	0.0369181	0.0425522	0.00191577
1490	7450	124.167	27.84	27.29	27.8	26.89	39.1785	50.0732	58.9722	37.8845	24.1785	33.0732	18.9722	-4.1155	0.0223367	0.0369181	0.0151391	0
1491	7455	124.25	27.84	27.29	27.8	26.89	37.8662	45.0073	72.6318	37.5793	22.8662	28.0073	32.6318	-4.4207	0.0204243	0.0282763	0.036131	0
1492	7460	124.333	27.84	27.28	27.8	26.89	41.0156	45.0073	76.1353	46.4478	26.0156	28.0073	36.1353	4.4478	0.0251209	0.0282763	0.0425522	0.00147783
1493	7465	124.417	27.84	27.28	27.8	26.89	36.1877	53.833	65.0391	40.4053	21.1877	36.833	25.0391	-1.5947	0.0180733	0.0438777	0.0236256	0
1494	7470	124.5	27.84	27.28	27.8	26.89	38.2935	49.4751	73.999	36.6882	23.2935	32.4751	33.999	-5.3118	0.0210399	0.0358531	0.0385897	0
1495	7475	124.583	27.84	27.29	27.8	26.89	39.1785	51.2939	72.6318	41.0645	24.1785	34.2939	32.6318	-0.9355	0.0223367	0.039128	0.036131	0
1496	7480	124.667	27.84	27.28	27.8	26.89	37.8662	45.0073	60.5469	42.0837	22.8662	28.0073	20.5469	0.0837	0.0204243	0.0282763	0.0172046	2.52378e-06
1497	7485	124.75	27.84	27.29	27.8	26.89	37.0117	42.9565	69.3237	44.2017	22.0117	25.9565	29.3237	2.2017	0.0192139	0.0250294	0.0304381	0.000478391
1498	7490	124.833	27.84	27.28	27.8	26.89	41.4917	51.2939	49.6582	40.7349	26.4917	34.2939	9.6582	-1.2651	0.0258623	0.039128	0.00512593	0
1499	7495	124.917	27.84	27.29	27.8	26.89	41.0156	47.1802	41.4001	44.9341	26.0156	30.1802	1.4001	2.9341	0.0251209	0.0318767	0.00023144	0.000758279
1500	7500	125	27.84	27.28	27.8	26.89	39.6301	50.0732	41.7419	39.7583	24.6301	33.0732	1.7419	-2.2417	0.0230097	0.0369181	0.000328549	0
1501	7505	125.083	27.84	27.29	27.8	26.89	43.457	57.2388	44.5679	38.8062	28.457	40.2388	4.5679	-3.1938	0.0290081	0.050565	0.00154236	0
1502	7510	125.167	27.84	27.28	27.8	26.89	34.9854	48.8892	42.4255	44.2017	19.9854	31.8892	2.4255	2.2017	0.0164567	0.0348212	0.000558754	0.000478391
1503	7515	125.25	27.84	27.28	27.8	26.89	37.8662	46.0815	42.0837	39.7583	22.8662	29.0815	2.0837	-2.2417	0.0204243	0.0300359	0.000437936	0
1504	7520	125.333	27.84	27.28	27.8	26.89	35.3821	43.457	44.2017	55.0049	20.3821	26.457	4.2017	13.0049	0.0169838	0.025808	0.00134888	0.00826089
1505	7525	125.417	27.84	27.28	27.8	26.89	36.5967	48.8892	46.8384	48.4253	21.5967	31.8892	6.8384	6.4253	0.0186362	0.0348212	0.00294623	0.002666
1506	7530	125.5	27.84	27.28	27.8	26.89	37.8662	53.833	43.8354	49.2432	22.8662	36.833	3.8354	7.2432	0.0204243	0.0438777	0.00116528	0.00323093
1507	7535	125.583	27.84	27.28	27.8	26.89	37.8662	50.0732	50.5005	48.8281	22.8662	33.0732	10.5005	6.8281	0.0204243	0.0369181	0.00586165	0.00293911
1508	7540	125.667	27.84	27.28	27.8	26.89	40.5518	43.9697	54.0649	43.1274	25.5518	26.9697	14.0649	1.1274	0.0244064	0.0266149	0.00936721	0.000163506
1509	7545	125.75	27.84	27.28	27.8	26.89	39.6301	41.4917	47.6196	33.8898	24.6301	24.4917	7.6196	-8.1102	0.0230097	0.0228027	0.00350444	0
1510	7550	125.833	27.84	27.28	27.8	26.89	39.1785	48.3154	46.4478	44.5679	24.1785	31.3154	6.4478	2.5679	0.0223367	0.0338217	0.00268099	0.000612298
1511	7555	125.917	27.84	27.28	27.8	26.89	39.1785	43.457	48.0225	45.6848	24.1785	26.457	8.0225	3.6848	0.0223367	0.025808	0.00380638	0.00109277
1512	7560	126	27.84	27.28	27.8	26.89	36.5967	42.4683	51.8066	39.4409	21.5967	25.4683	11.8066	-2.5591	0.0186362	0.0242786	0.00707437	0
1513	7565	126.083	27.84	27.28	27.8	26.89	36.1877	42.4683	55.481	42.7734	21.1877	25.4683	15.481	0.7734	0.0180733	0.0242786	0.0109254	8.93305e-05
1514	7570	126.167	27.84	27.28	27.8	26.89	36.1877	44.4824	52.6978	46.0632	21.1877	27.4824	12.6978	4.0632	0.0180733	0.0274311	0.00795023	0.00127827
1515	7575	126.25	27.84	27.28	27.79	26.89	34.9854	47.1802	45.3064	48.0225	19.9854	30.1802	5.3064	6.0225	0.0164567	0.0318767	0.00196146	0.00240304
1516	7580	126.333	27.84	27.28	27.8	26.89	36.5967	37.439	45.6848	36.4014	21.5967	20.439	5.6848	-5.5986	0.0186362	0.0170599	0.0021906	0
1517	7585	126.417	27.84	27.28	27.79	26.89	36.1877	41.0156	42.0837	42.4255	21.1877	24.0156	2.0837	0.4255	0.0180733	0.0220959	0.000437936	3.42574e-05
1518	7590	126.5	27.84	27.28	27.79	26.89	39.1785	46.0815	43.4814	39.4409	24.1785	29.0815	3.4814	-2.5591	0.0223367	0.0300359	0.000997637	0
1519	7595	126.583	27.84	27.28	27.79	26.89	37.0117	37.8662	40.7349	33.6243	22.0117	20.8662	0.7349	-8.3757	0.0192139	0.0176354	8.23056e-05	0
1520	7600	126.667	27.84	27.28	27.79	26.89	36.5967	40.5518	50.9338	48.0225	21.5967	23.5518	10.9338	6.0225	0.0186362	0.0214154	0.00625444	0.00240304
1521	7605	126.75	27.84	27.28	27.79	26.89	36.5967	45.5444	42.7734	50.5005	21.5967	28.5444	2.7734	8.5005	0.0186362	0.0291511	0.000692774	0.00417665
1522	7610	126.833	27.84	27.28	27.79	26.89	35.7788	46.6309	42.0837	48.0225	20.7788	29.6309	2.0837	6.0225	0.0175171	0.0309512	0.000437936	0.00240304
1523	7615	126.917	27.84	27.28	27.79	26.89	41.4917	49.4751	53.1494	46.8384	26.4917	32.4751	13.1494	4.8384	0.0258623	0.0358531	0.00840861	0.00169146
1524	7620	127	27.84	27.28	27.79	26.89	41.4917	49.4751	48.8281	49.6582	26.4917	32.4751	8.8281	7.6582	0.0258623	0.0358531	0.00443783	0.00353296
1525	7625	127.083	27.85	27.28	27.79	26.89	36.5967	48.8892	38.1897	48.4253	21.5967	31.8892	-1.8103	6.4253	0.0186362	0.0348212	0	0.002666
1526	7630	127.167	27.85	27.28	27.79	26.89	37.0117	43.9697	42.4255	48.0225	22.0117	26.9697	2.4255	6.0225	0.0192139	0.0266149	0.000558754	0.00240304
1527	7635	127.25	27.85	27.28	27.8	26.89	40.0879	41.9739	53.6011	42.4255	25.0879	24.9739	13.6011	0.4255	0.0236995	0.023527	0.00887671	3.42574e-05
1528	7640	127.333	27.85	27.28	27.79	26.89	37.8662	37.0117	36.4014	43.8354	22.8662	20.0117	-3.5986	1.8354	0.0204243	0.0164914	0	0.000357292
1529	7645	127.417	27.84	27.28	27.79	26.89	39.1785	34.5947	38.8062	41.7419	24.1785	17.5947	-1.1938	-0.2581	0.0223367	0.013415	0	0
1530	7650	127.5	27.84	27.28	27.79	26.89	39.1785	37.0117	41.4001	38.1897	24.1785	20.0117	1.4001	-3.8103	0.0223367	0.0164914	0.00023144	0
1531	7655	127.583	27.84	27.28	27.79	26.9	38.7329	38.2935	49.6582	37.8845	23.7329	21.2935	9.6582	-4.1155	0.0216801	0.0182183	0.00512593	0
1532	7660	127.667	27.84	27.28	27.79	26.9	38.7329	38.7329	38.1897	45.3064	23.7329	21.7329	-1.8103	3.3064	0.0216801	0.018825	0	0.000918428
1533	7665	127.75	27.84	27.28	27.79	26.89	39.1785	38.7329	40.7349	42.4255	24.1785	21.7329	0.7349	0.4255	0.0223367	0.018825	8.23056e-05	3.42574e-05
1534	7670	127.833	27.85	27.28	27.79	26.9	40.5518	41.9739	40.4053	33.8898	25.5518	24.9739	0.4053	-8.1102	0.0244064	0.023527	3.16864e-05	0
1535	7675	127.917	27.85	27.28	27.79	26.9	39.6301	39.6301	33.3588	43.4814	24.6301	22.6301	-6.6412	1.4814	0.0230097	0.0200871	0	0.000253371
1536	7680	128	27.84	27.28	27.79	26.9	37.439	38.7329	42.7734	35.8215	22.439	21.7329	2.7734	-6.1785	0.0198157	0.018825	0.000692774	0
1537	7685	128.083	27.84	27.28	27.79	26.89	41.4917	40.5518	42.4255	36.1084	26.4917	23.5518	2.4255	-5.8916	0.0258623	0.0214154	0.000558754	0
1538	7690	128.167	27.85	27.28	27.79	26.9	43.457	36.5967	41.7419	41.7419	28.457	19.5967	1.7419	-0.2581	0.0290081	0.0159463	0.000328549	0
1539	7695	128.25	27.85	27.28	27.79	26.9	41.9739	37.8662	39.1235	40.0818	26.9739	20.8662	-0.8765	-1.9182	0.0266215	0.0176354	0	0
1540	7700	128.333	27.85	27.28	27.79	26.9	41.0156	40.0879	47.6196	46.0632	26.0156	23.0879	7.6196	4.0632	0.0251209	0.0207428	0.00350444	0.00127827
1541	7705	128.417	27.85	27.28	27.79	26.9	44.4824	40.0879	46.4478	46.8384	29.4824	23.0879	6.4478	4.8384	0.0307028	0.0207428	0.00268099	0.00169146
1542	7710	128.5	27.85	27.28	27.79	26.9	41.9739	36.5967	44.9341	39.4409	26.9739	19.5967	4.9341	-2.5591	0.0266215	0.0159463	0.00174544	0
1543	7715	128.583	27.85	27.28	27.79	26.89	42.9565	41.0156	38.1897	43.1274	27.9565	24.0156	-1.8103	1.1274	0.0281941	0.0220959	0	0.000163506
1544	7720	128.667	27.85	27.28	27.79	26.89	42.9565	51.9165	46.0632	43.4814	27.9565	34.9165	6.0632	1.4814	0.0281941	0.0402736	0.00242914	0.000253371
1545	7725	128.75	27.85	27.28	27.79	26.89	44.4824	49.4751	41.7419	43.4814	29.4824	32.4751	1.7419	1.4814	0.0307028	0.0358531	0.000328549	0.000253371
1546	7730	128.833	27.85	27.28	27.79	26.89	42.4683	39.1785	38.4949	40.0818	27.4683	22.1785	-1.5051	-1.9182	0.0274085	0.019448	0	0
1547	7735	128.917	27.85	27.28	27.79	26.89	43.457	43.457	44.5679	46.0632	28.457	26.457	4.5679	4.0632	0.0290081	0.025808	0.00154236	0.00127827
1548	7740	129	27.85	27.28	27.79	26.9	42.9565	46.6309	42.4255	20.4681	27.9565	29.6309	2.4255	-21.5319	0.0281941	0.0309512	0.000558754	0
1549	7745	129.083	27.85	27.28	27.79	26.89	43.9697	53.186	47.229	28.302	28.9697	36.186	7.229	-13.698	0.0298509	0.042648	0.00322078	0
1550	7750	129.167	27.85	27.28	27.79	26.9	41.4917	45.5444	48.0225	50.0793	26.4917	28.5444	8.0225	8.0793	0.0258623	0.0291511	0.00380638	0.0038497
1551	7755	129.25	27.85	27.28	27.79	26.89	46.6309	47.1802	46.0632	46.0632	31.6309	30.1802	6.0632	4.0632	0.0343699	0.0318767	0.00242914	0.00127827
1552	7760	129.333	27.85	27.28	27.79	26.89	42.9565	46.0815	41.0645	52.2461	27.9565	29.0815	1.0645	10.2461	0.0281941	0.0300359	0.000149122	0.00563554
1553	7765	129.417	27.85	27.28	27.79	26.89	43.457	41.0156	39.1235	44.5679	28.457	24.0156	-0.8765	2.5679	0.0290081	0.0220959	0	0.000612298
1554	7770	129.5	27.85	27.28	27.79	26.89	43.9697	41.9739	36.6882	44.9341	28.9697	24.9739	-3.3118	2.9341	0.0298509	0.023527	0	0.000758279
1555	7775	129.583	27.85	27.28	27.79	26.89	44.4824	43.9697	33.8898	35.26	29.4824	26.9697	-6.1102	-6.74	0.0307028	0.0266149	0	0
1556	7780	129.667	27.85	27.28	27.79	26.9	43.9697	38.2935	33.0963	45.3064	28.9697	21.2935	-6.9037	3.3064	0.0298509	0.0182183	0	0.000918428
1557	7785	129.75	27.85	27.28	27.79	26.89	45.5444	38.7329	45.3064	47.6196	30.5444	21.7329	5.3064	5.6196	0.032496	0.018825	0.00196146	0.00215044
1558	7790	129.833	27.85	27.28	27.79	26.89	44.4824	40.0879	36.9873	44.5679	29.4824	23.0879	-3.0127	2.5679	0.0307028	0.0207428	0	0.000612298
1559	7795	129.917	27.85	27.28	27.79	26.9	45.0073	46.0815	45.6848	40.4053	30.0073	29.0815	5.6848	-1.5947	0.0315843	0.0300359	0.0021906	0
1560	7800	130	27.85	27.28	27.79	26.9	45.0073	39.6301	44.5679	41.4001	30.0073	22.6301	4.5679	-0.5999	0.0315843	0.0200871	0.00154236	0
1561	7805	130.083	27.85	27.28	27.79	26.89	43.9697	32.0007	40.0818	39.1235	28.9697	15.0007	0.0818	-2.8765	0.0298509	0.0103868	2.43252e-06	0
1562	7810	130.167	27.85	27.28	27.79	26.9	41.9739	31.2988	38.1897	42.4255	26.9739	14.2988	-1.8103	0.4255	0.0266215	0.00961833	0	3.42574e-05
1563	7815	130.25	27.85	27.28	27.79	26.9	43.9697	43.9697	33.8898	35.8215	28.9697	26.9697	-6.1102	-6.1785	0.0298509	0.0266149	0	0
1564	7820	130.333	27.85	27.28	27.79	26.9	45.5444	47.1802	41.7419	44.2017	30.5444	30.1802	1.7419	2.2017	0.032496	0.0318767	0.000328549	0.000478391
1565	7825	130.417	27.85	27.28	27.79	26.9	44.4824	43.9697	38.8062	50.0793	29.4824	26.9697	-1.1938	8.0793	0.0307028	0.0266149	0	0.0038497
1566	7830	130.5	27.85	27.28	27.79	26.9	45.0073	51.9165	34.1583	37.5793	30.0073	34.9165	-5.8417	-4.4207	0.0315843	0.0402736	0	0
1567	7835	130.583	27.85	27.28	27.79	26.9	45.0073	48.3154	33.6243	48.0225	30.0073	31.3154	-6.3757	6.0225	0.0315843	0.0338217	0	0.00240304
1568	7840	130.667	27.85	27.28	27.79	26.9	43.457	48.8892	36.4014	50.5005	28.457	31.8892	-3.5986	8.5005	0.0290081	0.0348212	0	0.00417665
1569	7845	130.75	27.85	27.28	27.79	26.9	45.0073	43.457	36.4014	42.7734	30.0073	26.457	-3.5986	0.7734	0.0315843	0.025808	0	8.93305e-05
1570	7850	130.833	27.85	27.28	27.78	26.9	43.9697	45.0073	42.7734	38.4949	28.9697	28.0073	2.7734	-3.5051	0.0298509	0.0282763	0.000692774	0
1571	7855	130.917	27.85	27.28	27.79	26.9	45.0073	51.2939	50.0793	37.8845	30.0073	34.2939	10.0793	-4.1155	0.0315843	0.039128	0.00548911	0
1572	7860	131	27.85	27.28	27.79	26.9	43.9697	43.457	44.9341	35.26	28.9697	26.457	4.9341	-6.74	0.0298509	0.025808	0.00174544	0
1573	7865	131.083	27.85	27.28	27.79	26.9	46.0815	50.6714	43.8354	44.2017	31.0815	33.6714	3.8354	2.2017	0.0334174	0.037995	0.00116528	0.000478391
1574	7870	131.167	27.85	27.28	27.78	26.9	46.0815	44.4824	41.7419	47.6196	31.0815	27.4824	1.7419	5.6196	0.0334174	0.0274311	0.000328549	0.00215044
1575	7875	131.25	27.85	27.28	27.78	26.9	45.5444	45.0073	44.2017	44.2017	30.5444	28.0073	4.2017	2.2017	0.032496	0.0282763	0.00134888	0.000478391
1576	7880	131.333	27.85	27.28	27.79	26.9	45.5444	46.0815	37.2803	38.1897	30.5444	29.0815	-2.7197	-3.8103	0.032496	0.0300359	0	0
1577	7885	131.417	27.85	27.28	27.79	26.9	45.5444	43.9697	40.4053	33.6243	30.5444	26.9697	0.4053	-8.3757	0.032496	0.0266149	3.16864e-05	0
1578	7890	131.5	27.85	27.28	27.79	26.9	44.4824	52.5391	33.8898	36.9873	29.4824	35.5391	-6.1102	-5.0127	0.0307028	0.0414317	0	0
1579	7895	131.583	27.85	27.28	27.79	26.9	46.0815	48.3154	45.3064	38.1897	31.0815	31.3154	5.3064	-3.8103	0.0334174	0.0338217	0.00196146	0
1580	7900	131.667	27.85	27.28	27.79	26.9	49.4751	52.5391	44.9341	55.481	34.4751	35.5391	4.9341	13.481	0.0394601	0.0414317	0.00174544	0.00875132
1581	7905	131.75	27.85	27.28	27.79	26.9	45.0073	47.1802	43.4814	45.3064	30.0073	30.1802	3.4814	3.3064	0.0315843	0.0318767	0.000997637	0.000918428
1582	7910	131.833	27.85	27.28	27.78	26.9	46.6309	51.2939	42.7734	35.5408	31.6309	34.2939	2.7734	-6.4592	0.0343699	0.039128	0.000692774	0
1583	7915	131.917	27.85	27.28	27.79	26.9	49.4751	44.4824	37.8845	32.8369	34.4751	27.4824	-2.1155	-9.1631	0.0394601	0.0274311	0	0
1584	7920	132	27.85	27.28	27.78	26.9	47.7417	49.4751	50.5005	39.4409	32.7417	32.4751	10.5005	-2.5591	0.0363263	0.0358531	0.00586165	0
1585	7925	132.083	27.85	27.28	27.78	26.9	47.1802	47.1802	48.8281	41.7419	32.1802	30.1802	8.8281	-0.2581	0.0353323	0.0318767	0.00443783	0
1586	7930	132.167	27.85	27.28	27.78	26.9	46.0815	49.4751	37.8845	44.9341	31.0815	32.4751	-2.1155	2.9341	0.0334174	0.0358531	0	0.000758279
1587	7935	132.25	27.85	27.28	27.78	26.9	45.5444	53.186	34.9792	39.4409	30.5444	36.186	-5.0208	-2.5591	0.032496	0.042648	0	0
1588	7940	132.333	27.85	27.28	27.78	26.9	50.0732	56.5308	25.1984	32.5806	35.0732	39.5308	-14.8016	-9.4194	0.0405639	0.0491455	0	0
1589	7945	132.417	27.85	27.28	27.78	26.9	45.0073	50.6714	40.7349	44.9341	30.0073	33.6714	0.7349	2.9341	0.0315843	0.037995	8.23056e-05	0.000758279
1590	7950	132.5	27.85	27.28	27.78	26.9	45.5444	54.4922	37.5793	34.1583	30.5444	37.4922	-2.4207	-7.8417	0.032496	0.0451441	0	0
1591	7955	132.583	27.85	27.28	27.78	26.9	45.5444	53.186	32.8369	44.5679	30.5444	36.186	-7.1631	2.5679	0.032496	0.042648	0	0.000612298
1592	7960	132.667	27.85	27.28	27.78	26.9	47.7417	58.667	38.4949	34.7046	32.7417	41.667	-1.5051	-7.2954	0.0363263	0.0534744	0	0
1593	7965	132.75	27.85	27.28	27.78	26.9	48.3154	57.9468	43.4814	31.5735	33.3154	40.9468	3.4814	-10.4265	0.0373527	0.0519996	0.000997637	0
1594	7970	132.833	27.85	27.28	27.78	26.91	47.7417	62.4634	33.8898	38.8062	32.7417	45.4634	-6.1102	-3.1938	0.0363263	0.061502	0	0
1595	7975	132.917	27.85	27.28	27.78	26.91	46.0815	58.667	39.1235	39.1235	31.0815	41.667	-0.8765	-2.8765	0.0334174	0.0534744	0	0
1596	7980	133	27.85	27.28	27.78	26.9	48.3154	58.667	36.6882	38.4949	33.3154	41.667	-3.3118	-3.5051	0.0373527	0.0534744	0	0
1597	7985	133.083	27.85	27.28	27.78	26.91	48.8892	55.1636	36.1084	41.4001	33.8892	38.1636	-3.8916	-0.5999	0.03839	0.0464478	0	0
1598	7990	133.167	27.85	27.28	27.78	26.91	46.0815	62.4634	46.0632	39.1235	31.0815	45.4634	6.0632	-2.8765	0.0334174	0.061502	0.00242914	0
1599	7995	133.25	27.85	27.28	27.78	26.91	45.5444	60.9131	38.1897	38.8062	30.5444	43.9131	-1.8103	-3.1938	0.032496	0.0581728	0	0
1600	8000	133.333	27.85	27.28	27.78	26.91	45.5444	60.9131	40.7349	45.6848	30.5444	43.9131	0.7349	3.6848	0.032496	0.0581728	8.23056e-05	0.00109277
1601	8005	133.417	27.85	27.28	27.78	26.91	47.7417	58.667	40.4053	40.0818	32.7417	41.667	0.4053	-1.9182	0.0363263	0.0534744	3.16864e-05	0
1602	8010	133.5	27.85	27.28	27.78	26.91	45.5444	62.4634	37.8845	43.8354	30.5444	45.4634	-2.1155	1.8354	0.032496	0.061502	0	0.000357292
1603	8015	133.583	27.85	27.28	27.78	26.91	44.4824	64.0625	39.4409	43.4814	29.4824	47.0625	-0.5591	1.4814	0.0307028	0.0650085	0	0.000253371
1604	8020	133.667	27.85	27.28	27.78	26.91	43.9697	67.4316	46.8384	42.7734	28.9697	50.4316	6.8384	0.7734	0.0298509	0.0726331	0.00294623	8.93305e-05
1605	8025	133.75	27.85	27.28	27.78	26.91	48.8892	62.4634	48.8281	51.3672	33.8892	45.4634	8.8281	9.3672	0.03839	0.061502	0.00443783	0.00488047
1606	8030	133.833	27.85	27.28	27.78	26.91	46.0815	62.4634	39.1235	49.6582	31.0815	45.4634	-0.8765	7.6582	0.0334174	0.061502	0	0.00353296
1607	8035	133.917	27.85	27.28	27.78	26.91	45.5444	60.9131	33.8898	36.4014	30.5444	43.9131	-6.1102	-5.5986	0.032496	0.0581728	0	0
1608	8040	134	27.85	27.28	27.78	26.91	46.6309	57.2388	34.4299	33.6243	31.6309	40.2388	-5.5701	-8.3757	0.0343699	0.050565	0	0
1609	8045	134.083	27.85	27.28	27.78	26.91	45.5444	61.6821	29.425	44.9341	30.5444	44.6821	-10.575	2.9341	0.032496	0.0598155	0	0.000758279
1610	8050	134.167	27.85	27.28	27.78	26.91	44.4824	63.2568	36.4014	55.481	29.4824	46.2568	-3.5986	13.481	0.0307028	0.0632326	0	0.00875132
1611	8055	134.25	27.85	27.28	27.78	26.91	43.457	61.6821	36.4014	51.8066	28.457	44.6821	-3.5986	9.8066	0.0290081	0.0598155	0	0.00525285
1612	8060	134.333	27.85	27.28	27.78	26.91	43.457	64.0625	32.3242	42.0837	28.457	47.0625	-7.6758	0.0837	0.0290081	0.0650085	0	2.52378e-06
1613	8065	134.417	27.85	27.28	27.78	26.91	44.4824	62.4634	39.1235	41.0645	29.4824	45.4634	-0.8765	-0.9355	0.0307028	0.061502	0	0
1614	8070	134.5	27.85	27.28	27.78	26.91	42.9565	63.2568	39.7583	45.6848	27.9565	46.2568	-0.2417	3.6848	0.0281941	0.0632326	0	0.00109277
1615	8075	134.583	27.85	27.28	27.78	26.91	42.4683	62.4634	35.8215	44.2017	27.4683	45.4634	-4.1785	2.2017	0.0274085	0.061502	0	0.000478391
1616	8080	134.667	27.85	27.28	27.78	26.91	41.0156	61.6821	36.9873	50.5005	26.0156	44.6821	-3.0127	8.5005	0.0251209	0.0598155	0	0.00417665
1617	8085	134.75	27.85	27.28	27.78	26.91	39.1785	67.4316	35.5408	47.6196	24.1785	50.4316	-4.4592	5.6196	0.0223367	0.0726331	0	0.00215044
1618	8090	134.833	27.85	27.28	27.78	26.91	42.9565	63.2568	46.8384	50.0793	27.9565	46.2568	6.8384	8.0793	0.0281941	0.0632326	0.00294623	0.0038497
1619	8095	134.917	27.85	27.28	27.78	26.91	39.1785	66.5771	36.4014	46.8384	24.1785	49.5771	-3.5986	4.8384	0.0223367	0.0706692	0	0.00169146
1620	8100	135	27.85	27.28	27.78	26.91	37.8662	65.7227	32.3242	44.5679	22.8662	48.7227	-7.6758	2.5679	0.0204243	0.0687259	0	0.000612298
1621	8105	135.083	27.85	27.28	27.78	26.91	39.6301	64.8926	42.0837	46.4478	24.6301	47.8926	2.0837	4.4478	0.0230097	0.0668575	0.000437936	0.00147783
1622	8110	135.167	27.85	27.28	27.77	26.91	36.1877	60.9131	44.5679	41.7419	21.1877	43.9131	4.5679	-0.2581	0.0180733	0.0581728	0.00154236	0
1623	8115	135.25	27.85	27.28	27.77	26.91	37.0117	60.9131	39.7583	36.1084	22.0117	43.9131	-0.2417	-5.8916	0.0192139	0.0581728	0	0
1624	8120	135.333	27.85	27.28	27.77	26.91	34.5947	62.4634	34.7046	36.6882	19.5947	45.4634	-5.2954	-5.3118	0.0159437	0.061502	0	0
1625	8125	135.417	27.85	27.28	27.77	26.91	34.2102	64.8926	40.7349	40.7349	19.2102	47.8926	0.7349	-1.2651	0.0154449	0.0668575	8.23056e-05	0
1626	8130	135.5	27.85	27.28	27.77	26.91	35.7788	64.8926	46.0632	41.4001	20.7788	47.8926	6.0632	-0.5999	0.0175171	0.0668575	0.00242914	0
1627	8135	135.583	27.85	27.28	27.77	26.91	31.6528	66.5771	47.6196	39.4409	16.6528	49.5771	7.6196	-2.5591	0.0122819	0.0706692	0.00350444	0
1628	8140	135.667	27.85	27.28	27.77	26.91	33.8318	66.5771	40.7349	40.7349	18.8318	49.5771	0.7349	-1.2651	0.0149598	0.0706692	8.23056e-05	0
1629	8145	135.75	27.85	27.28	27.77	26.91	37.0117	65.7227	47.6196	45.6848	22.0117	48.7227	7.6196	3.6848	0.0192139	0.0687259	0.00350444	0.00109277
1630	8150	135.833	27.86	27.28	27.77	26.91	33.8318	62.4634	34.9792	48.0225	18.8318	45.4634	-5.0208	6.0225	0.0149598	0.061502	0	0.00240304
1631	8155	135.917	27.86	27.28	27.77	26.91	29.9561	64.8926	36.9873	38.1897	14.9561	47.8926	-3.0127	-3.8103	0.0103373	0.0668575	0	0
1632	8160	136	27.86	27.28	27.77	26.91	32.3608	64.8926	36.6882	37.5793	17.3608	47.8926	-3.3118	-4.4207	0.0131301	0.0668575	0	0
1633	8165	136.083	27.86	27.28	27.77	26.91	28.3569	66.5771	40.4053	41.4001	13.3569	49.5771	0.4053	-0.5999	0.00862246	0.0706692	3.16864e-05	0
1634	8170	136.167	27.86	27.28	27.77	26.91	28.6682	64.0625	41.4001	39.7583	13.6682	47.0625	1.4001	-2.2417	0.00894706	0.0650085	0.00023144	0
1635	8175	136.25	27.86	27.28	27.77	26.91	27.7466	62.4634	37.5793	38.8062	12.7466	45.4634	-2.4207	-3.1938	0.0079993	0.061502	0	0
1636	8180	136.333	27.87	27.28	27.77	26.91	29.6265	63.2568	34.7046	42.7734	14.6265	46.2568	-5.2954	0.7734	0.00997435	0.0632326	0	8.93305e-05
1637	8185	136.417	27.87	27.28	27.77	26.91	27.7466	61.6821	37.8845	36.4014	12.7466	44.6821	-2.1155	-5.5986	0.0079993	0.0598155	0	0
1638	8190	136.5	27.87	27.28	27.77	26.91	26.8555	60.9131	38.4949	38.8062	11.8555	43.9131	-1.5051	-3.1938	0.00712142	0.0581728	0	0
1639	8195	136.583	27.87	27.28	27.77	26.91	25.1709	60.9131	36.4014	43.8354	10.1709	43.9131	-3.5986	1.8354	0.00556934	0.0581728	0	0.000357292
1640	8200	136.667	27.87	27.28	27.77	26.91	28.6682	62.4634	35.5408	46.0632	13.6682	45.4634	-4.4592	4.0632	0.00894706	0.061502	0	0.00127827
1641	8205	136.75	27.88	27.28	27.77	26.91	24.1089	58.667	39.4409	53.6011	9.1089	41.667	-0.5591	11.6011	0.00466641	0.0534744	0	0.0068779
1642	8210	136.833	27.88	27.28	27.77	26.91	26.2817	62.4634	36.9873	51.3672	11.2817	45.4634	-3.0127	9.3672	0.0065767	0.061502	0	0.00488047
1643	8215	136.917	27.88	27.28	27.77	26.91	27.7466	60.9131	29.8889	36.9873	12.7466	43.9131	-10.1111	-5.0127	0.0079993	0.0581728	0	0
1644	8220	137	27.88	27.28	27.77	26.91	26.001	59.3994	37.5793	44.5679	11.001	42.3994	-2.4207	2.5679	0.00631621	0.0549901	0	0.000612298
1645	8225	137.083	27.88	27.28	27.77	26.91	26.5686	59.3994	36.4014	47.6196	11.5686	42.3994	-3.5986	5.6196	0.00684702	0.0549901	0	0.00215044
1646	8230	137.167	27.88	27.28	27.77	26.91	26.2817	56.5308	37.8845	41.7419	11.2817	39.5308	-2.1155	-0.2581	0.0065767	0.0491455	0	0
1647	8235	137.25	27.88	27.28	27.77	26.91	27.4475	61.6821	40.0818	45.3064	12.4475	44.6821	0.0818	3.3064	0.00770036	0.0598155	2.43252e-06	0.000918428
1648	8240	137.333	27.89	27.28	27.77	26.91	26.001	60.9131	36.1084	58.9722	11.001	43.9131	-3.8916	16.9722	0.00631621	0.0581728	0	0.0126619
1649	8245	137.417	27.89	27.28	27.77	26.91	27.4475	62.4634	36.4014	57.9468	12.4475	45.4634	-3.5986	15.9468	0.00770036	0.061502	0	0.0114574
1650	8250	137.5	27.89	27.28	27.77	26.91	22.6135	62.4634	49.2432	39.4409	7.6135	45.4634	9.2432	-2.5591	0.00349994	0.061502	0.00477725	0
1651	8255	137.583	27.89	27.28	27.77	26.91	24.9023	62.4634	47.229	47.6196	9.9023	45.4634	7.229	5.6196	0.00533531	0.061502	0.00322078	0.00215044
1652	8260	137.667	27.89	27.28	27.77	26.91	24.6338	67.4316	39.7583	43.8354	9.6338	50.4316	-0.2417	1.8354	0.00510518	0.0726331	0	0.000357292
1653	8265	137.75	27.89	27.27	27.77	26.91	23.8525	64.8926	29.425	41.4001	8.8525	47.8926	-10.575	-0.5999	0.00445752	0.0668575	0	0
1654	8270	137.833	27.9	27.27	27.77	26.92	23.8525	60.9131	43.4814	38.8062	8.8525	43.9131	3.4814	-3.1938	0.00445752	0.0581728	0.000997637	0
1655	8275	137.917	27.9	27.28	27.77	26.91	23.3459	58.667	46.8384	41.7419	8.3459	41.667	6.8384	-0.2581	0.00405548	0.0534744	0.00294623	0
1656	8280	138	27.9	27.27	27.77	26.91	19.9066	61.6821	44.9341	40.4053	4.9066	44.6821	4.9341	-1.5947	0.00172986	0.0598155	0.00174544	0
1657	8285	138.083	27.9	27.27	27.77	26.91	25.4456	60.1563	31.5735	46.4478	10.4456	43.1563	-8.4265	4.4478	0.00581257	0.0565731	0	0.00147783
1658	8290	138.167	27.9	27.27	27.77	26.92	22.6135	66.5771	41.7419	48.4253	7.6135	49.5771	1.7419	6.4253	0.00349994	0.0706692	0.000328549	0.002666
1659	8295	138.25	27.9	27.27	27.77	26.91	18.2953	65.7227	43.1274	55.0049	3.2953	48.7227	3.1274	13.0049	0.000913488	0.0687259	0.000839989	0.00826089
1660	8300	138.333	27.9	27.27	27.77	26.91	22.6135	64.0625	40.0818	49.6582	7.6135	47.0625	0.0818	7.6582	0.00349994	0.0650085	2.43252e-06	0.00353296
1661	8305	138.417	27.9	27.27	27.77	26.91	20.5505	64.8926	38.4949	45.3064	5.5505	47.8926	-1.5051	3.3064	0.00210818	0.0668575	0	0.000918428
1662	8310	138.5	27.9	27.28	27.77	26.91	20.1172	63.2568	32.8369	46.8384	5.1172	46.2568	-7.1631	4.8384	0.00185049	0.0632326	0	0.00169146
1663	8315	138.583	27.9	27.27	27.77	26.92	19.0826	63.2568	39.4409	46.0632	4.0826	46.2568	-0.5591	4.0632	0.00128808	0.0632326	0	0.00127827
1664	8320	138.667	27.91	27.27	27.77	26.91	18.8843	60.1563	46.4478	46.0632	3.8843	43.1563	6.4478	4.0632	0.00118921	0.0565731	0.00268099	0.00127827
1665	8325	138.75	27.91	27.27	27.77	26.92	21.2128	64.8926	42.7734	43.1274	6.2128	47.8926	2.7734	1.1274	0.00252599	0.0668575	0.000692774	0.000163506
1666	8330	138.833	27.91	27.27	27.77	26.92	22.1344	67.4316	33.3588	43.1274	7.1344	50.4316	-6.6412	1.1274	0.00315344	0.0726331	0	0.000163506
1667	8335	138.917	27.91	27.27	27.77	26.92	23.3459	63.2568	34.7046	52.6978	8.3459	46.2568	-5.2954	10.6978	0.00405548	0.0632326	0	0.00603931
1668	8340	139	27.91	27.27	27.77	26.92	24.1089	71.0205	30.5969	45.3064	9.1089	54.0205	-9.4031	3.3064	0.00466641	0.0811005	0	0.000918428
1669	8345	139.083	27.92	27.27	27.77	26.92	22.6135	71.0205	39.1235	36.9873	7.6135	54.0205	-0.8765	-5.0127	0.00349994	0.0811005	0	0
1670	8350	139.167	27.92	27.27	27.77	26.92	18.6859	68.3105	32.8369	40.7349	3.6859	51.3105	-7.1631	-1.2651	0.00109329	0.0746741	0	0
1671	8355	139.25	27.92	27.27	27.77	26.92	24.6338	63.2568	25.589	48.4253	9.6338	46.2568	-14.411	6.4253	0.00510518	0.0632326	0	0.002666
1672	8360	139.333	27.92	27.27	27.77	26.92	20.1172	64.0625	39.1235	47.229	5.1172	47.0625	-0.8765	5.229	0.00185049	0.0650085	0	0.00191577
1673	8365	139.417	27.92	27.27	27.77	26.92	17.3584	66.5771	35.26	44.9341	2.3584	49.5771	-4.74	2.9341	0.000534168	0.0706692	0	0.000758279
1674	8370	139.5	27.92	27.27	27.77	26.92	22.3724	67.4316	45.3064	44.2017	7.3724	50.4316	5.3064	2.2017	0.00332387	0.0726331	0.00196146	0.000478391
1675	8375	139.583	27.92	27.27	27.77	26.92	19.2871	65.7227	43.4814	44.9341	4.2871	48.7227	3.4814	2.9341	0.00139312	0.0687259	0.000997637	0.000758279
1676	8380	139.667	27.92	27.27	27.77	26.92	20.5505	68.3105	37.8845	39.7583	5.5505	51.3105	-2.1155	-2.2417	0.00210818	0.0746741	0	0
1677	8385	139.75	27.93	27.27	27.77	26.92	17.3584	60.1563	41.4001	41.4001	2.3584	43.1563	1.4001	-0.5999	0.000534168	0.0565731	0.00023144	0
1678	8390	139.833	27.93	27.27	27.77	26.92	19.9066	64.0625	49.6582	45.3064	4.9066	47.0625	9.6582	3.3064	0.00172986	0.0650085	0.00512593	0.000918428
1679	8395	139.917	27.93	27.27	27.77	26.92	20.7672	66.5771	48.8281	40.4053	5.7672	49.5771	8.8281	-1.5947	0.00224175	0.0706692	0.00443783	0
1680	8400	140	27.93	27.27	27.77	26.92	25.4456	68.3105	47.229	31.5735	10.4456	51.3105	7.229	-10.4265	0.00581257	0.0746741	0.00322078	0
1681	8405	140.083	27.93	27.27	27.77	26.92	23.8525	70.105	41.4001	41.7419	8.8525	53.105	1.4001	-0.2581	0.00445752	0.0789072	0.00023144	0
1682	8410	140.167	27.93	27.27	27.77	26.92	23.1018	59.3994	40.4053	32.3242	8.1018	42.3994	0.4053	-9.6758	0.00386691	0.0549901	3.16864e-05	0
1683	8415	140.25	27.93	27.27	27.77	26.92	18.8843	65.7227	41.4001	41.0645	3.8843	48.7227	1.4001	-0.9355	0.00118921	0.0687259	0.00023144	0
1684	8420	140.333	27.94	27.27	27.77	26.92	19.2871	64.0625	38.8062	41.0645	4.2871	47.0625	-1.1938	-0.9355	0.00139312	0.0650085	0	0
1685	8425	140.417	27.94	27.27	27.77	26.92	19.2871	64.0625	31.8176	48.0225	4.2871	47.0625	-8.1824	6.0225	0.00139312	0.0650085	0	0.00240304
1686	8430	140.5	27.94	27.27	27.77	26.92	18.6859	64.8926	36.1084	36.9873	3.6859	47.8926	-3.8916	-5.0127	0.00109329	0.0668575	0	0
1687	8435	140.583	27.94	27.27	27.77	26.92	16.6443	63.2568	45.6848	41.7419	1.6443	46.2568	5.6848	-0.2581	0.000299525	0.0632326	0.0021906	0
1688	8440	140.667	27.94	27.27	27.77	26.92	13.9374	64.8926	41.0645	48.0225	-1.0626	47.8926	1.0645	6.0225	0	0.0668575	0.000149122	0.00240304
1689	8445	140.75	27.94	27.27	27.77	26.92	22.1344	68.3105	45.3064	46.8384	7.1344	51.3105	5.3064	4.8384	0.00315344	0.0746741	0.00196146	0.00169146
1690	8450	140.833	27.94	27.27	27.76	26.92	17.9138	67.4316	48.8281	46.8384	2.9138	50.4316	8.8281	4.8384	0.000749882	0.0726331	0.00443783	0.00169146
1691	8455	140.917	27.95	27.27	27.77	26.92	18.4875	61.6821	25.9888	40.4053	3.4875	44.6821	-14.0112	-1.5947	0.00100044	0.0598155	0	0
1692	8460	141	27.95	27.27	27.77	26.92	14.8376	57.9468	47.229	45.6848	-0.1624	40.9468	7.229	3.6848	0	0.0519996	0.00322078	0.00109277
1693	8465	141.083	27.95	27.27	27.76	26.92	13.5071	57.9468	41.4001	42.0837	-1.4929	40.9468	1.4001	0.0837	0	0.0519996	0.00023144	2.52378e-06
1694	8470	141.167	27.95	27.27	27.76	26.92	14.9933	55.8472	35.26	36.1084	-0.0067	38.8472	-4.74	-5.8916	0	0.0477895	0	0
1695	8475	141.25	27.95	27.27	27.76	26.92	19.4885	63.2568	34.4299	43.1274	4.4885	46.2568	-5.5701	1.1274	0.00149958	0.0632326	0	0.000163506
1696	8480	141.333	27.95	27.27	27.76	26.92	16.9983	63.2568	28.302	44.2017	1.9983	46.2568	-11.698	2.2017	0.000409505	0.0632326	0	0.000478391
1697	8485	141.417	27.96	27.27	27.76	26.92	14.2303	67.4316	32.3242	49.2432	-0.7697	50.4316	-7.6758	7.2432	0	0.0726331	0	0.00323093
1698	8490	141.5	27.96	27.27	27.76	26.92	14.682	70.105	31.5735	43.1274	-0.318	53.105	-8.4265	1.1274	0	0.0789072	0	0.000163506
1699	8495	141.583	27.96	27.27	27.76	26.92	16.3025	66.5771	34.7046	46.0632	1.3025	49.5771	-5.2954	4.0632	0.000206112	0.0706692	0	0.00127827
1700	8500	141.667	27.96	27.27	27.76	26.92	17.5415	70.105	37.8845	55.481	2.5415	53.105	-2.1155	13.481	0.000602232	0.0789072	0	0.00875132
1701	8505	141.75	27.96	27.27	27.77	26.92	18.2953	69.2017	29.8889	54.0649	3.2953	52.2017	-10.1111	12.0649	0.000913488	0.0767654	0	0.00732425
1702	8510	141.833	27.96	27.27	27.77	26.92	19.4885	71.0205	37.8845	36.6882	4.4885	54.0205	-2.1155	-5.3118	0.00149958	0.0811005	0	0
1703	8515	141.917	27.96	27.27	27.77	26.92	15.1489	66.5771	33.3588	39.1235	0.1489	49.5771	-6.6412	-2.8765	6.35803e-06	0.0706692	0	0
1704	8520	142	27.96	27.27	27.76	26.92	18.2953	59.3994	32.8369	39.4409	3.2953	42.3994	-7.1631	-2.5591	0.000913488	0.0549901	0	0
1705	8525	142.083	27.96	27.27	27.77	26.92	21.6675	64.0625	37.8845	47.6196	6.6675	47.0625	-2.1155	5.6196	0.00282902	0.0650085	0	0.00215044
1706	8530	142.167	27.97	27.27	27.76	26.92	16.8213	61.6821	38.1897	35.26	1.8213	44.6821	-1.8103	-6.74	0.0003529	0.0598155	0	0
1707	8535	142.25	27.96	27.27	27.76	26.92	15.6311	57.9468	35.5408	37.5793	0.6311	40.9468	-4.4592	-4.4207	6.44699e-05	0.0519996	0	0
1708	8540	142.333	27.97	27.27	27.76	26.92	16.6443	57.2388	39.1235	39.4409	1.6443	40.2388	-0.8765	-2.5591	0.000299525	0.050565	0	0
1709	8545	142.417	27.97	27.27	27.76	26.92	11.0779	67.4316	40.0818	38.1897	-3.9221	50.4316	0.0818	-3.8103	0	0.0726331	2.43252e-06	0
1710	8550	142.5	27.97	27.27	27.76	26.92	12.5565	64.8926	41.0645	41.0645	-2.4435	47.8926	1.0645	-0.9355	0	0.0668575	0.000149122	0
1711	8555	142.583	27.97	27.27	27.76	26.92	12.9547	65.7227	32.5806	36.9873	-2.0453	48.7227	-7.4194	-5.0127	0	0.0687259	0	0
1712	8560	142.667	27.97	27.27	27.76	26.92	21.8994	57.2388	33.0963	50.5005	6.8994	40.2388	-6.9037	8.5005	0.0029885	0.050565	0	0.00417665
1713	8565	142.75	27.98	27.27	27.76	26.92	21.2128	59.3994	35.5408	48.8281	6.2128	42.3994	-4.4592	6.8281	0.00252599	0.0549901	0	0.00293911
1714	8570	142.833	27.98	27.27	27.76	26.93	22.3724	68.3105	41.7419	48.0225	7.3724	51.3105	1.7419	6.0225	0.00332387	0.0746741	0.000328549	0.00240304
1715	8575	142.917	27.98	27.27	27.76	26.93	22.6135	70.105	36.4014	43.8354	7.6135	53.105	-3.5986	1.8354	0.00349994	0.0789072	0	0.000357292
1716	8580	143	27.98	27.27	27.76	26.93	21.6675	66.5771	38.4949	38.4949	6.6675	49.5771	-1.5051	-3.5051	0.00282902	0.0706692	0	0
1717	8585	143.083	27.98	27.27	27.76	26.93	25.7202	65.7227	33.6243	32.0709	10.7202	48.7227	-6.3757	-9.9291	0.00605961	0.0687259	0	0
1718	8590	143.167	27.98	27.27	27.76	26.93	23.1018	69.2017	42.0837	39.4409	8.1018	52.2017	2.0837	-2.5591	0.00386691	0.0767654	0.000437936	0
1719	8595	143.25	27.98	27.27	27.76	26.93	23.1018	70.105	37.8845	43.4814	8.1018	53.105	-2.1155	1.4814	0.00386691	0.0789072	0	0.000253371
1720	8600	143.333	27.98	27.27	27.76	26.93	23.8525	66.5771	36.6882	41.7419	8.8525	49.5771	-3.3118	-0.2581	0.00445752	0.0706692	0	0
1721	8605	143.417	27.98	27.27	27.76	26.93	22.6135	71.0205	36.4014	48.4253	7.6135	54.0205	-3.5986	6.4253	0.00349994	0.0811005	0	0.002666
1722	8610	143.5	27.98	27.27	27.76	26.93	20.3308	65.7227	32.8369	46.8384	5.3308	48.7227	-7.1631	4.8384	0.00197594	0.0687259	0	0.00169146
1723	8615	143.583	27.98	27.27	27.76	26.93	18.8843	64.8926	30.5969	37.8845	3.8843	47.8926	-9.4031	-4.1155	0.00118921	0.0668575	0	0
1724	8620	143.667	27.98	27.27	27.76	26.93	20.5505	67.4316	37.8845	48.8281	5.5505	50.4316	-2.1155	6.8281	0.00210818	0.0726331	0	0.00293911
1725	8625	143.75	27.98	27.27	27.76	26.93	27.4475	61.6821	35.26	43.1274	12.4475	44.6821	-4.74	1.1274	0.00770036	0.0598155	0	0.000163506
1726	8630	143.833	27.98	27.27	27.76	26.93	25.7202	57.2388	42.7734	50.9338	10.7202	40.2388	2.7734	8.9338	0.00605961	0.050565	0.000692774	0.00452336
1727	8635	143.917	27.98	27.27	27.76	26.92	18.6859	61.6821	43.1274	43.8354	3.6859	44.6821	3.1274	1.8354	0.00109329	0.0598155	0.000839989	0.000357292
1728	8640	144	27.98	27.27	27.76	26.92	22.6135	60.9131	37.2803	41.0645	7.6135	43.9131	-2.7197	-0.9355	0.00349994	0.0581728	0	0
1729	8645	144.083	27.98	27.27	27.76	26.93	23.3459	65.7227	39.1235	43.8354	8.3459	48.7227	-0.8765	1.8354	0.00405548	0.0687259	0	0.000357292
1730	8650	144.167	27.98	27.27	27.76	26.92	28.3569	65.7227	36.6882	42.7734	13.3569	48.7227	-3.3118	0.7734	0.00862246	0.0687259	0	8.93305e-05
1731	8655	144.25	27.98	27.27	27.76	26.92	24.3713	67.4316	46.4478	49.2432	9.3713	50.4316	6.4478	7.2432	0.00488389	0.0726331	0.00268099	0.00323093
1732	8660	144.333	27.98	27.27	27.76	26.93	21.2128	64.8926	42.4255	37.5793	6.2128	47.8926	2.4255	-4.4207	0.00252599	0.0668575	0.000558754	0
1733	8665	144.417	27.98	27.27	27.76	26.93	18.2953	60.9131	38.8062	49.6582	3.2953	43.9131	-1.1938	7.6582	0.000913488	0.0581728	0	0.00353296
1734	8670	144.5	27.98	27.27	27.76	26.92	21.2128	68.3105	36.6882	46.4478	6.2128	51.3105	-3.3118	4.4478	0.00252599	0.0746741	0	0.00147783
1735	8675	144.583	27.98	27.27	27.75	26.93	21.8994	63.2568	39.1235	43.1274	6.8994	46.2568	-0.8765	1.1274	0.0029885	0.0632326	0	0.000163506
1736	8680	144.667	27.98	27.27	27.76	26.92	22.6135	68.3105	39.4409	35.8215	7.6135	51.3105	-0.5591	-6.1785	0.00349994	0.0746741	0	0
1737	8685	144.75	27.97	27.27	27.75	26.92	18.4875	64.8926	40.4053	40.4053	3.4875	47.8926	0.4053	-1.5947	0.00100044	0.0668575	3.16864e-05	0
1738	8690	144.833	27.98	27.27	27.75	26.92	23.8525	70.105	33.6243	56.9458	8.8525	53.105	-6.3757	14.9458	0.00445752	0.0789072	0	0.0103259
1739	8695	144.917	27.98	27.27	27.75	26.92	23.8525	71.9727	41.0645	48.0225	8.8525	54.9727	1.0645	6.0225	0.00445752	0.0834056	0.000149122	0.00240304
1740	8700	145	27.98	27.27	27.75	26.92	23.5992	71.0205	46.4478	38.8062	8.5992	54.0205	6.4478	-3.1938	0.00425471	0.0811005	0.00268099	0
1741	8705	145.083	27.98	27.27	27.75	26.93	16.9983	66.5771	37.2803	48.4253	1.9983	49.5771	-2.7197	6.4253	0.000409505	0.0706692	0	0.002666
1742	8710	145.167	27.98	27.27	27.75	26.93	25.1709	71.9727	33.8898	39.4409	10.1709	54.9727	-6.1102	-2.5591	0.00556934	0.0834056	0	0
1743	8715	145.25	27.98	27.27	27.75	26.92	21.8994	66.5771	35.5408	45.3064	6.8994	49.5771	-4.4592	3.3064	0.0029885	0.0706692	0	0.000918428
1744	8720	145.333	27.98	27.27	27.75	26.92	20.7672	69.2017	41.4001	52.6978	5.7672	52.2017	1.4001	10.6978	0.00224175	0.0767654	0.00023144	0.00603931
1745	8725	145.417	27.98	27.27	27.75	26.93	23.3459	69.2017	34.7046	41.7419	8.3459	52.2017	-5.2954	-0.2581	0.00405548	0.0767654	0	0
1746	8730	145.5	27.98	27.27	27.75	26.93	23.5992	72.9248	35.5408	45.6848	8.5992	55.9248	-4.4592	3.6848	0.00425471	0.0857347	0	0.00109277
1747	8735	145.583	27.98	27.27	27.75	26.93	22.8546	70.105	31.8176	34.4299	7.8546	53.105	-8.1824	-7.5701	0.00367941	0.0789072	0	0
1748	8740	145.667	27.98	27.27	27.75	26.93	21.4417	71.0205	33.3588	45.3064	6.4417	54.0205	-6.6412	3.3064	0.00267692	0.0811005	0	0.000918428
1749	8745	145.75	27.98	27.27	27.75	26.93	22.1344	71.0205	39.1235	50.0793	7.1344	54.0205	-0.8765	8.0793	0.00315344	0.0811005	0	0.0038497
1750	8750	145.833	27.98	27.27	27.75	26.93	20.7672	72.9248	34.9792	51.8066	5.7672	55.9248	-5.0208	9.8066	0.00224175	0.0857347	0	0.00525285
1751	8755	145.917	27.98	27.27	27.75	26.93	16.6443	71.0205	34.4299	46.4478	1.6443	54.0205	-5.5701	4.4478	0.000299525	0.0811005	0	0.00147783
1752	8760	146	27.98	27.27	27.75	26.93	22.8546	69.2017	34.9792	53.6011	7.8546	52.2017	-5.0208	11.6011	0.00367941	0.0767654	0	0.0068779
1753	8765	146.083	27.98	27.27	27.75	26.93	16.8213	70.105	40.0818	48.0225	1.8213	53.105	0.0818	6.0225	0.0003529	0.0789072	2.43252e-06	0.00240304
1754	8770	146.167	27.98	27.27	27.75	26.93	21.2128	69.2017	37.8845	44.9341	6.2128	52.2017	-2.1155	2.9341	0.00252599	0.0767654	0	0.000758279
1755	8775	146.25	27.98	27.27	27.75	26.93	20.5505	69.2017	36.6882	48.0225	5.5505	52.2017	-3.3118	6.0225	0.00210818	0.0767654	0	0.00240304
1756	8780	146.333	27.98	27.27	27.75	26.93	23.3459	69.2017	35.26	51.3672	8.3459	52.2017	-4.74	9.3672	0.00405548	0.0767654	0	0.00488047
1757	8785	146.417	27.98	27.27	27.75	26.93	23.5992	71.0205	42.7734	52.2461	8.5992	54.0205	2.7734	10.2461	0.00425471	0.0811005	0.000692774	0.00563554
1758	8790	146.5	27.97	27.27	27.75	26.93	21.6675	67.4316	42.0837	44.9341	6.6675	50.4316	2.0837	2.9341	0.00282902	0.0726331	0.000437936	0.000758279
1759	8795	146.583	27.98	27.27	27.75	26.93	21.6675	69.2017	38.4949	45.6848	6.6675	52.2017	-1.5051	3.6848	0.00282902	0.0767654	0	0.00109277
1760	8800	146.667	27.98	27.27	27.75	26.93	21.8994	69.2017	39.7583	55.481	6.8994	52.2017	-0.2417	13.481	0.0029885	0.0767654	0	0.00875132
1761	8805	146.75	27.98	27.27	27.75	26.93	24.1089	71.0205	40.7349	47.6196	9.1089	54.0205	0.7349	5.6196	0.00466641	0.0811005	8.23056e-05	0.00215044
1762	8810	146.833	27.98	27.27	27.75	26.93	17.7277	64.8926	37.8845	49.6582	2.7277	47.8926	-2.1155	7.6582	0.000674554	0.0668575	0	0.00353296
1763	8815	146.917	27.98	27.27	27.75	26.93	21.4417	66.5771	42.4255	45.3064	6.4417	49.5771	2.4255	3.3064	0.00267692	0.0706692	0.000558754	0.000918428
1764	8820	147	27.97	27.27	27.75	26.93	24.6338	70.105	42.0837	51.3672	9.6338	53.105	2.0837	9.3672	0.00510518	0.0789072	0.000437936	0.00488047
1765	8825	147.083	27.97	27.27	27.75	26.93	22.8546	65.7227	38.4949	49.6582	7.8546	48.7227	-1.5051	7.6582	0.00367941	0.0687259	0	0.00353296
1766	8830	147.167	27.97	27.27	27.75	26.93	23.1018	65.7227	45.6848	56.9458	8.1018	48.7227	5.6848	14.9458	0.00386691	0.0687259	0.0021906	0.0103259
1767	8835	147.25	27.98	27.27	27.75	26.93	21.4417	68.3105	36.4014	44.2017	6.4417	51.3105	-3.5986	2.2017	0.00267692	0.0746741	0	0.000478391
1768	8840	147.333	27.98	27.27	27.75	26.93	22.3724	68.3105	36.6882	38.8062	7.3724	51.3105	-3.3118	-3.1938	0.00332387	0.0746741	0	0
1769	8845	147.417	27.97	27.27	27.75	26.93	24.9023	68.3105	49.2432	50.5005	9.9023	51.3105	9.2432	8.5005	0.00533531	0.0746741	0.00477725	0.00417665
1770	8850	147.5	27.97	27.27	27.75	26.93	19.9066	67.4316	34.4299	55.481	4.9066	50.4316	-5.5701	13.481	0.00172986	0.0726331	0	0.00875132
1771	8855	147.583	27.98	27.27	27.75	26.93	20.1172	65.7227	38.8062	52.2461	5.1172	48.7227	-1.1938	10.2461	0.00185049	0.0687259	0	0.00563554
1772	8860	147.667	27.97	27.27	27.75	26.93	31.6528	65.7227	37.8845	52.2461	16.6528	48.7227	-2.1155	10.2461	0.0122819	0.0687259	0	0.00563554
1773	8865	147.75	27.97	27.27	27.75	26.93	23.8525	65.7227	39.4409	42.0837	8.8525	48.7227	-0.5591	0.0837	0.00445752	0.0687259	0	2.52378e-06
1774	8870	147.833	27.97	27.27	27.75	26.93	23.1018	64.0625	44.5679	50.0793	8.1018	47.0625	4.5679	8.0793	0.00386691	0.0650085	0.00154236	0.0038497
1775	8875	147.917	27.97	27.27	27.75	26.93	21.4417	62.4634	47.229	41.4001	6.4417	45.4634	7.229	-0.5999	0.00267692	0.061502	0.00322078	0
1776	8880	148	27.98	27.27	27.75	26.93	17.1783	61.6821	35.26	42.7734	2.1783	44.6821	-4.74	0.7734	0.000470262	0.0598155	0	8.93305e-05
1777	8885	148.083	27.98	27.27	27.75	26.93	28.0518	62.4634	33.6243	52.6978	13.0518	45.4634	-6.3757	10.6978	0.00830873	0.061502	0	0.00603931
1778	8890	148.167	27.98	27.27	27.75	26.93	30.957	61.6821	27.8656	41.7419	15.957	44.6821	-12.1344	-0.2581	0.0114692	0.0598155	0	0
1779	8895	148.25	27.98	27.27	27.75	26.93	33.4595	62.4634	36.9873	46.0632	18.4595	45.4634	-3.0127	4.0632	0.0144883	0.061502	0	0.00127827
1780	8900	148.333	27.98	27.27	27.75	26.93	21.2128	62.4634	44.5679	43.8354	6.2128	45.4634	4.5679	1.8354	0.00252599	0.061502	0.00154236	0.000357292
1781	8905	148.417	27.98	27.27	27.75	26.93	22.1344	58.667	41.4001	49.2432	7.1344	41.667	1.4001	7.2432	0.00315344	0.0534744	0.00023144	0.00323093
1782	8910	148.5	27.98	27.27	27.75	26.93	21.6675	59.3994	36.1084	38.4949	6.6675	42.3994	-3.8916	-3.5051	0.00282902	0.0549901	0	0
1783	8915	148.583	27.98	27.27	27.75	26.93	19.4885	56.5308	32.5806	53.1494	4.4885	39.5308	-7.4194	11.1494	0.00149958	0.0491455	0	0.00645343
1784	8920	148.667	27.98	27.27	27.75	26.93	20.5505	57.9468	26.5991	47.229	5.5505	40.9468	-13.4009	5.229	0.00210818	0.0519996	0	0.00191577
1785	8925	148.75	27.98	27.27	27.75	26.93	22.6135	56.5308	40.7349	45.3064	7.6135	39.5308	0.7349	3.3064	0.00349994	0.0491455	8.23056e-05	0.000918428
1786	8930	148.833	27.98	27.27	27.75	26.93	19.9066	59.3994	42.4255	44.5679	4.9066	42.3994	2.4255	2.5679	0.00172986	0.0549901	0.000558754	0.000612298
1787	8935	148.917	27.98	27.27	27.75	26.93	27.1484	60.9131	37.2803	39.4409	12.1484	43.9131	-2.7197	-2.5591	0.00740573	0.0581728	0	0
1788	8940	149	27.98	27.27	27.75	26.93	31.6528	59.3994	32.3242	38.8062	16.6528	42.3994	-7.6758	-3.1938	0.0122819	0.0549901	0	0
1789	8945	149.083	27.98	27.27	27.75	26.94	30.2856	55.8472	33.0963	41.0645	15.2856	38.8472	-6.9037	-0.9355	0.010705	0.0477895	0	0
1790	8950	149.167	27.98	27.27	27.75	26.94	22.3724	57.2388	32.8369	38.4949	7.3724	40.2388	-7.1631	-3.5051	0.00332387	0.050565	0	0
1791	8955	149.25	27.98	27.27	27.75	26.94	28.3569	55.8472	44.5679	49.2432	13.3569	38.8472	4.5679	7.2432	0.00862246	0.0477895	0.00154236	0.00323093
1792	8960	149.333	27.98	27.27	27.75	26.94	31.2988	54.4922	36.6882	50.9338	16.2988	37.4922	-3.3118	8.9338	0.0118658	0.0451441	0	0.00452336
1793	8965	149.417	27.98	27.27	27.75	26.94	28.0518	55.1636	33.6243	44.2017	13.0518	38.1636	-6.3757	2.2017	0.00830873	0.0464478	0	0.000478391
1794	8970	149.5	27.98	27.27	27.75	26.94	26.8555	53.833	33.8898	41.0645	11.8555	36.833	-6.1102	-0.9355	0.00712142	0.0438777	0	0
1795	8975	149.583	27.98	27.27	27.75	26.94	26.001	53.833	36.4014	46.0632	11.001	36.833	-3.5986	4.0632	0.00631621	0.0438777	0	0.00127827
1796	8980	149.667		27.27	27.75	26.94		51.2939	39.7583	47.6196		34.2939	-0.2417	5.6196	0	0.039128	0	0.00215044
1797	8985	149.75		27.27	27.75	26.94		54.4922	41.7419	36.6882		37.4922	1.7419	-5.3118	0	0.0451441	0.000328549	0
1798	8990	149.833		27.27	27.74	26.94		57.2388	42.0837	41.4001		40.2388	2.0837	-0.5999	0	0.050565	0.000437936	0
1799	8995	149.917		27.27	27.75	26.94		57.2388	38.1897	42.0837		40.2388	-1.8103	0.0837	0	0.050565	0	2.52378e-06
1800	9000	150		27.27	27.75	26.94		56.5308	44.9341	34.9792		39.5308	4.9341	-7.0208	0	0.0491455	0.00174544	0
1801	9005	150.083		27.27	27.74	26.94		55.8472	33.0963	42.4255		38.8472	-6.9037	0.4255	0	0.0477895	0	3.42574e-05
1802	9010	150.167		27.26	27.74	26.94		53.186	42.7734	46.0632		36.186	2.7734	4.0632	0	0.042648	0.000692774	0.00127827
1803	9015	150.25		27.27	27.75	26.94		52.5391	44.2017	47.229		35.5391	4.2017	5.229	0	0.0414317	0.00134888	0.00191577
1804	9020	150.333		27.27	27.74	26.94		50.6714	42.7734	43.1274		33.6714	2.7734	1.1274	0	0.037995	0.000692774	0.000163506
1805	9025	150.417		27.26	27.74	26.94		49.4751	38.4949	46.8384		32.4751	-1.5051	4.8384	0	0.0358531	0	0.00169146
1806	9030	150.5		27.26	27.74	26.94		55.8472	39.1235	50.5005		38.8472	-0.8765	8.5005	0	0.0477895	0	0.00417665
1807	9035	150.583		27.26	27.74	26.94		49.4751	38.1897	41.4001		32.4751	-1.8103	-0.5999	0	0.0358531	0	0
1808	9040	150.667		27.26	27.74	26.94		50.0732	37.5793	48.0225		33.0732	-2.4207	6.0225	0	0.0369181	0	0.00240304
1809	9045	150.75		27.26	27.74	26.94		51.9165	37.2803	52.2461		34.9165	-2.7197	10.2461	0	0.0402736	0	0.00563554
1810	9050	150.833		27.26	27.74	26.94		48.8892	28.302	46.0632		31.8892	-11.698	4.0632	0	0.0348212	0	0.00127827
1811	9055	150.917		27.26	27.74	26.94		45.0073	33.0963	48.4253		28.0073	-6.9037	6.4253	0	0.0282763	0	0.002666
1812	9060	151		27.26	27.74	26.94		46.6309	36.4014	40.7349		29.6309	-3.5986	-1.2651	0	0.0309512	0	0
1813	9065	151.083		27.26	27.74	26.94		45.5444	32.0709	41.7419		28.5444	-7.9291	-0.2581	0	0.0291511	0	0
1814	9070	151.167		27.26	27.74	26.94		46.6309	34.7046	44.9341		29.6309	-5.2954	2.9341	0	0.0309512	0	0.000758279
1815	9075	151.25		27.26	27.74	26.94		47.7417	36.4014	52.6978		30.7417	-3.5986	10.6978	0	0.0328333	0	0.00603931
1816	9080	151.333		27.26	27.74	26.94		41.0156	35.8215	42.7734		24.0156	-4.1785	0.7734	0	0.0220959	0	8.93305e-05
1817	9085	151.417		27.26	27.74	26.94		53.186	36.4014	42.7734		36.186	-3.5986	0.7734	0	0.042648	0	8.93305e-05
1818	9090	151.5		27.26	27.74	26.94		48.3154	40.7349	47.229		31.3154	0.7349	5.229	0	0.0338217	8.23056e-05	0.00191577
1819	9095	151.583		27.26	27.74	26.94		42.4683	39.7583	46.0632		25.4683	-0.2417	4.0632	0	0.0242786	0	0.00127827
1820	9100	151.667		27.26	27.74	26.94		38.2935	43.8354	49.6582		21.2935	3.8354	7.6582	0	0.0182183	0.00116528	0.00353296
1821	9105	151.75		27.26	27.74	26.94		48.3154	39.4409	41.0645		31.3154	-0.5591	-0.9355	0	0.0338217	0	0
1822	9110	151.833		27.26	27.74	26.94		36.1877	43.4814	40.4053		19.1877	3.4814	-1.5947	0	0.0154159	0.000997637	0
1823	9115	151.917		27.26	27.74	26.94		37.439	46.8384	42.7734		20.439	6.8384	0.7734	0	0.0170599	0.00294623	8.93305e-05
1824	9120	152		27.26	27.74	26.94		37.439	40.4053	47.229		20.439	0.4053	5.229	0	0.0170599	3.16864e-05	0.00191577
1825	9125	152.083		27.26	27.74	26.94		43.9697	42.0837	44.2017		26.9697	2.0837	2.2017	0	0.0266149	0.000437936	0.000478391
1826	9130	152.167		27.26	27.74	26.94		50.6714	41.4001	48.4253		33.6714	1.4001	6.4253	0	0.037995	0.00023144	0.002666
1827	9135	152.25		27.26	27.74	26.94		44.4824	34.4299	50.5005		27.4824	-5.5701	8.5005	0	0.0274311	0	0.00417665
1828	9140	152.333		27.26	27.74	26.94		40.0879	34.4299	47.229		23.0879	-5.5701	5.229	0	0.0207428	0	0.00191577
1829	9145	152.417		27.26	27.74	26.94		46.0815	36.9873	46.8384		29.0815	-3.0127	4.8384	0	0.0300359	0	0.00169146
1830	9150	152.5		27.26	27.74	26.94		45.5444	35.5408	44.9341		28.5444	-4.4592	2.9341	0	0.0291511	0	0.000758279
1831	9155	152.583		27.26	27.74	26.94		47.7417	36.4014	42.7734		30.7417	-3.5986	0.7734	0	0.0328333	0	8.93305e-05
1832	9160	152.667		27.26	27.74	26.94		41.9739	33.6243	43.4814		24.9739	-6.3757	1.4814	0	0.023527	0	0.000253371
1833	9165	152.75		27.26	27.74	26.94		41.9739	27.2247	37.8845		24.9739	-12.7753	-4.1155	0	0.023527	0	0
1834	9170	152.833		27.26	27.74	26.94		46.6309	40.4053	44.5679		29.6309	0.4053	2.5679	0	0.0309512	3.16864e-05	0.000612298
1835	9175	152.917		27.26	27.74	26.94		40.0879	42.7734	45.3064		23.0879	2.7734	3.3064	0	0.0207428	0.000692774	0.000918428
1836	9180	153		27.26	27.74	26.94		42.4683	37.2803	44.5679		25.4683	-2.7197	2.5679	0	0.0242786	0	0.000612298
1837	9185	153.083		27.26	27.74	26.94		43.9697	47.6196	41.7419		26.9697	7.6196	-0.2581	0	0.0266149	0.00350444	0
1838	9190	153.167		27.26	27.74	26.94		45.0073	36.9873	46.8384		28.0073	-3.0127	4.8384	0	0.0282763	0	0.00169146
1839	9195	153.25		27.26	27.74	26.94		40.0879	30.5969	42.0837		23.0879	-9.4031	0.0837	0	0.0207428	0	2.52378e-06
1840	9200	153.333		27.26	27.74	26.94		38.2935	39.4409	42.7734		21.2935	-0.5591	0.7734	0	0.0182183	0	8.93305e-05
1841	9205	153.417		27.26	27.74	26.94		45.5444	41.7419	41.7419		28.5444	1.7419	-0.2581	0	0.0291511	0.000328549	0
1842	9210	153.5		27.26	27.74	26.94		47.1802	48.8281	43.8354		30.1802	8.8281	1.8354	0	0.0318767	0.00443783	0.000357292
1843	9215	153.583		27.26	27.74	26.94		39.1785	44.9341	45.6848		22.1785	4.9341	3.6848	0	0.019448	0.00174544	0.00109277
1844	9220	153.667		27.26	27.74	26.94		47.7417	46.0632	42.0837		30.7417	6.0632	0.0837	0	0.0328333	0.00242914	2.52378e-06
1845	9225	153.75		27.26	27.74	26.94		43.457	46.0632	43.8354		26.457	6.0632	1.8354	0	0.025808	0.00242914	0.000357292
1846	9230	153.833		27.26	27.74	26.95		39.6301	36.1084	44.2017		22.6301	-3.8916	2.2017	0	0.0200871	0	0.000478391
1847	9235	153.917		27.26	27.74	26.94		45.5444	37.8845	36.4014		28.5444	-2.1155	-5.5986	0	0.0291511	0	0
1848	9240	154		27.26	27.74	26.94		48.3154	40.4053	41.4001		31.3154	0.4053	-0.5999	0	0.0338217	3.16864e-05	0
1849	9245	154.083		27.26	27.74	26.94		49.4751	32.0709	44.5679		32.4751	-7.9291	2.5679	0	0.0358531	0	0.000612298
1850	9250	154.167		27.26	27.74	26.94		41.4917	40.7349	52.6978		24.4917	0.7349	10.6978	0	0.0228027	8.23056e-05	0.00603931
1851	9255	154.25		27.26	27.74	26.94		42.9565	41.0645	41.0645		25.9565	1.0645	-0.9355	0	0.0250294	0.000149122	0
1852	9260	154.333		27.26	27.74	26.94		35.7788	46.0632	39.1235		18.7788	6.0632	-2.8765	0	0.0148923	0.00242914	0
1853	9265	154.417		27.26	27.74	26.94		47.7417	38.1897	39.1235		30.7417	-1.8103	-2.8765	0	0.0328333	0	0
1854	9270	154.5		27.26	27.73	26.94		45.5444	27.4353	42.7734		28.5444	-12.5647	0.7734	0	0.0291511	0	8.93305e-05
1855	9275	154.583		27.26	27.74	26.94		39.1785	31.8176	45.6848		22.1785	-8.1824	3.6848	0	0.019448	0	0.00109277
1856	9280	154.667		27.26	27.73	26.94		44.4824	35.5408	41.4001		27.4824	-4.4592	-0.5999	0	0.0274311	0	0
1857	9285	154.75		27.26	27.74	26.94		39.6301	34.7046	38.4949		22.6301	-5.2954	-3.5051	0	0.0200871	0	0
1858	9290	154.833		27.26	27.74	26.94		36.5967	31.5735	49.6582		19.5967	-8.4265	7.6582	0	0.0159463	0	0.00353296
1859	9295	154.917		27.26	27.73	26.94		37.8662	38.4949	44.2017		20.8662	-1.5051	2.2017	0	0.0176354	0	0.000478391
1860	9300	155		27.26	27.73	26.94		42.9565	41.4001	48.0225		25.9565	1.4001	6.0225	0	0.0250294	0.00023144	0.00240304
1861	9305	155.083		27.26	27.73	26.95		34.5947	41.0645	48.0225		17.5947	1.0645	6.0225	0	0.013415	0.000149122	0.00240304
1862	9310	155.167		27.26	27.73	26.95		31.2988	47.229	49.2432		14.2988	7.229	7.2432	0	0.00961833	0.00322078	0.00323093
1863	9315	155.25		27.26	27.73	26.94		37.8662	39.4409	47.6196		20.8662	-0.5591	5.6196	0	0.0176354	0	0.00215044
1864	9320	155.333		27.26	27.73	26.94		39.6301	48.0225	50.9338		22.6301	8.0225	8.9338	0	0.0200871	0.00380638	0.00452336
1865	9325	155.417		27.26	27.73	26.94		33.4595	46.4478	37.5793		16.4595	6.4478	-4.4207	0	0.012054	0.00268099	0
1866	9330	155.5		27.26	27.73	26.94		38.7329	44.9341	44.9341		21.7329	4.9341	2.9341	0	0.018825	0.00174544	0.000758279
1867	9335	155.583		27.26	27.73	26.95		37.0117	48.4253	40.7349		20.0117	8.4253	-1.2651	0	0.0164914	0.00411754	0
1868	9340	155.667		27.26	27.73	26.95		40.5518	42.7734	42.0837		23.5518	2.7734	0.0837	0	0.0214154	0.000692774	2.52378e-06
1869	9345	155.75		27.26	27.73	26.95		41.0156	39.7583	50.5005		24.0156	-0.2417	8.5005	0	0.0220959	0	0.00417665
1870	9350	155.833		27.26	27.73	26.95		32.3608	39.7583	54.5288		15.3608	-0.2417	12.5288	0	0.0107896	0	0.00778119
1871	9355	155.917		27.26	27.73	26.95		40.0879	44.2017	43.8354		23.0879	4.2017	1.8354	0	0.0207428	0.00134888	0.000357292
1872	9360	156		27.26	27.73	26.95		31.6528	48.4253	49.6582		14.6528	8.4253	7.6582	0	0.0100031	0.00411754	0.00353296
1873	9365	156.083		27.26	27.73	26.95		38.2935	36.4014	38.4949		21.2935	-3.5986	-3.5051	0	0.0182183	0	0
1874	9370	156.167		27.26	27.73	26.95		42.9565	42.4255	41.4001		25.9565	2.4255	-0.5999	0	0.0250294	0.000558754	0
1875	9375	156.25		27.26	27.73	26.95		43.457	46.0632	35.5408		26.457	6.0632	-6.4592	0	0.025808	0.00242914	0
1876	9380	156.333		27.26	27.73	26.95		43.457	37.5793	36.4014		26.457	-2.4207	-5.5986	0	0.025808	0	0
1877	9385	156.417		27.26	27.73	26.95		33.8318	40.4053	42.4255		16.8318	0.4053	0.4255	0	0.0124943	3.16864e-05	3.42574e-05
1878	9390	156.5		27.26	27.73	26.95		37.8662	35.5408	42.0837		20.8662	-4.4592	0.0837	0	0.0176354	0	2.52378e-06
1879	9395	156.583		27.26	27.73	26.95		34.5947	33.0963	43.8354		17.5947	-6.9037	1.8354	0	0.013415	0	0.000357292
1880	9400	156.667		27.26	27.73	26.95		37.0117	35.5408	49.6582		20.0117	-4.4592	7.6582	0	0.0164914	0	0.00353296
1881	9405	156.75		27.26	27.73	26.95		30.957	32.8369	40.0818		13.957	-7.1631	-1.9182	0	0.00925222	0	0
1882	9410	156.833		27.26	27.73	26.95		35.7788	42.4255	41.7419		18.7788	2.4255	-0.2581	0	0.0148923	0.000558754	0
1883	9415	156.917		27.26	27.73	26.95		34.9854	52.6978	42.0837		17.9854	12.6978	0.0837	0	0.013896	0.00795023	2.52378e-06
1884	9420	157		27.26	27.73	26.95		38.7329	40.4053	36.9873		21.7329	0.4053	-5.0127	0	0.018825	3.16864e-05	0
1885	9425	157.083		27.26	27.73	26.95		31.2988	36.6882	38.1897		14.2988	-3.3118	-3.8103	0	0.00961833	0	0
1886	9430	157.167		27.26	27.73	26.95		38.2935	42.4255	43.1274		21.2935	2.4255	1.1274	0	0.0182183	0.000558754	0.000163506
1887	9435	157.25		27.26	27.73	26.95		43.9697	47.229	40.4053		26.9697	7.229	-1.5947	0	0.0266149	0.00322078	0
1888	9440	157.333		27.26	27.73	26.95		37.0117	47.6196	44.2017		20.0117	7.6196	2.2017	0	0.0164914	0.00350444	0.000478391
1889	9445	157.417		27.26	27.73	26.95		37.439	40.0818	41.0645		20.439	0.0818	-0.9355	0	0.0170599	2.43252e-06	0
1890	9450	157.5		27.26	27.73	26.95		41.9739	41.4001	46.4478		24.9739	1.4001	4.4478	0	0.023527	0.00023144	0.00147783
1891	9455	157.583		27.26	27.73	26.95		37.8662	41.0645	50.5005		20.8662	1.0645	8.5005	0	0.0176354	0.000149122	0.00417665
1892	9460	157.667		27.26	27.73	26.95		50.6714	39.1235	41.0645		33.6714	-0.8765	-0.9355	0	0.037995	0	0
1893	9465	157.75		27.26	27.73	26.95		37.8662	37.2803	39.4409		20.8662	-2.7197	-2.5591	0	0.0176354	0	0
1894	9470	157.833		27.26	27.73	26.95		44.4824	42.4255	42.7734		27.4824	2.4255	0.7734	0	0.0274311	0.000558754	8.93305e-05
1895	9475	157.917		27.26	27.73	26.95		33.8318	38.1897	43.8354		16.8318	-1.8103	1.8354	0	0.0124943	0	0.000357292
1896	9480	158		27.26	27.73	26.95		39.6301	45.6848	40.4053		22.6301	5.6848	-1.5947	0	0.0200871	0.0021906	0
1897	9485	158.083		27.26	27.73	26.95		43.457	26.1902	30.1208		26.457	-13.8098	-11.8792	0	0.025808	0	0
1898	9490	158.167		27.26	27.73	26.95		37.0117	43.4814	37.8845		20.0117	3.4814	-4.1155	0	0.0164914	0.000997637	0
1899	9495	158.25		27.26	27.73	26.95		41.4917	40.0818	36.4014		24.4917	0.0818	-5.5986	0	0.0228027	2.43252e-06	0
1900	9500	158.333		27.26	27.73	26.95		37.8662	34.4299	40.0818		20.8662	-5.5701	-1.9182	0	0.0176354	0	0
1901	9505	158.417		27.26	27.73	26.95		35.7788	40.0818	40.0818		18.7788	0.0818	-1.9182	0	0.0148923	2.43252e-06	0
1902	9510	158.5		27.26	27.73	26.95		41.0156	50.0793	42.0837		24.0156	10.0793	0.0837	0	0.0220959	0.00548911	2.52378e-06
1903	9515	158.583		27.26	27.73	26.95		40.0879	45.3064	46.0632		23.0879	5.3064	4.0632	0	0.0207428	0.00196146	0.00127827
1904	9520	158.667		27.26	27.73	26.95		39.6301	43.1274	45.3064		22.6301	3.1274	3.3064	0	0.0200871	0.000839989	0.000918428
1905	9525	158.75		27.26	27.73	26.95		41.9739	54.5288	43.8354		24.9739	14.5288	1.8354	0	0.023527	0.0098677	0.000357292
1906	9530	158.833		27.26	27.73	26.95		47.1802	43.8354	49.2432		30.1802	3.8354	7.2432	0	0.0318767	0.00116528	0.00323093
1907	9535	158.917		27.26	27.73	26.95		38.2935	46.8384	50.5005		21.2935	6.8384	8.5005	0	0.0182183	0.00294623	0.00417665
1908	9540	159		27.26	27.73	26.95		46.6309	43.4814	48.0225		29.6309	3.4814	6.0225	0	0.0309512	0.000997637	0.00240304
1909	9545	159.083		27.26	27.73	26.95		45.5444	37.8845	40.0818		28.5444	-2.1155	-1.9182	0	0.0291511	0	0
1910	9550	159.167		27.26	27.73	26.95		46.0815	36.1084	32.8369		29.0815	-3.8916	-9.1631	0	0.0300359	0	0
1911	9555	159.25		27.26	27.72	26.95		43.457	42.4255	48.4253		26.457	2.4255	6.4253	0	0.025808	0.000558754	0.002666
1912	9560	159.333		27.26	27.72	26.95		45.0073	41.0645	51.3672		28.0073	1.0645	9.3672	0	0.0282763	0.000149122	0.00488047
1913	9565	159.417		27.26	27.72	26.95		41.9739	34.7046	38.1897		24.9739	-5.2954	-3.8103	0	0.023527	0	0
1914	9570	159.5		27.26	27.72	26.95		46.6309	33.8898	36.4014		29.6309	-6.1102	-5.5986	0	0.0309512	0	0
1915	9575	159.583		27.26	27.72	26.95		51.9165	24.057	38.8062		34.9165	-15.943	-3.1938	0	0.0402736	0	0
1916	9580	159.667		27.26	27.72	26.95		50.0732	37.2803	40.0818		33.0732	-2.7197	-1.9182	0	0.0369181	0	0
1917	9585	159.75		27.26	27.72	26.95		49.4751	42.7734	47.6196		32.4751	2.7734	5.6196	0	0.0358531	0.000692774	0.00215044
1918	9590	159.833		27.26	27.72	26.95		54.4922	42.0837	44.5679		37.4922	2.0837	2.5679	0	0.0451441	0.000437936	0.000612298
1919	9595	159.917		27.26	27.72	26.95		48.8892	47.229	46.8384		31.8892	7.229	4.8384	0	0.0348212	0.00322078	0.00169146
1920	9600	160		27.26	27.72	26.95		60.9131	42.0837	55.481		43.9131	2.0837	13.481	0	0.0581728	0.000437936	0.00875132
1921	9605	160.083		27.26	27.72	26.95		53.833	33.3588	41.0645		36.833	-6.6412	-0.9355	0	0.0438777	0	0
1922	9610	160.167		27.26	27.72	26.95		55.1636	33.8898	44.2017		38.1636	-6.1102	2.2017	0	0.0464478	0	0.000478391
1923	9615	160.25		27.26	27.72	26.95		53.186	40.0818	31.5735		36.186	0.0818	-10.4265	0	0.042648	2.43252e-06	0
1924	9620	160.333		27.26	27.72	26.95		55.8472	29.425	34.7046		38.8472	-10.575	-7.2954	0	0.0477895	0	0
1925	9625	160.417		27.26	27.72	26.95		52.5391	34.9792	47.6196		35.5391	-5.0208	5.6196	0	0.0414317	0	0.00215044
1926	9630	160.5		27.26	27.72	26.95		53.833	28.9703	44.9341		36.833	-11.0297	2.9341	0	0.0438777	0	0.000758279
1927	9635	160.583		27.26	27.72	26.95		56.5308	35.8215	44.5679		39.5308	-4.1785	2.5679	0	0.0491455	0	0.000612298
1928	9640	160.667		27.26	27.72	26.95		59.3994	42.0837	53.1494		42.3994	2.0837	11.1494	0	0.0549901	0.000437936	0.00645343
1929	9645	160.75		27.26	27.72	26.95		57.2388	36.4014	36.9873		40.2388	-3.5986	-5.0127	0	0.050565	0	0
1930	9650	160.833		27.26	27.72	26.95		52.5391	40.4053	41.7419		35.5391	0.4053	-0.2581	0	0.0414317	3.16864e-05	0
1931	9655	160.917		27.26	27.72	26.95		59.3994	39.4409	33.0963		42.3994	-0.5591	-8.9037	0	0.0549901	0	0
1932	9660	161		27.26	27.72	26.95		54.4922	38.4949	37.8845		37.4922	-1.5051	-4.1155	0	0.0451441	0	0
1933	9665	161.083		27.26	27.72	26.95		53.833	32.8369	41.4001		36.833	-7.1631	-0.5999	0	0.0438777	0	0
1934	9670	161.167		27.25	27.72	26.95		58.667	38.4949	32.8369		41.667	-1.5051	-9.1631	0	0.0534744	0	0
1935	9675	161.25		27.26	27.72	26.95		57.9468	32.3242	36.1084		40.9468	-7.6758	-5.8916	0	0.0519996	0	0
1936	9680	161.333		27.26	27.72	26.95		53.833	36.4014	45.3064		36.833	-3.5986	3.3064	0	0.0438777	0	0.000918428
1937	9685	161.417		27.26	27.72	26.95		57.9468	54.0649	45.3064		40.9468	14.0649	3.3064	0	0.0519996	0.00936721	0.000918428
1938	9690	161.5		27.26	27.72	26.95		57.2388	47.229	44.5679		40.2388	7.229	2.5679	0	0.050565	0.00322078	0.000612298
1939	9695	161.583		27.26	27.72	26.95		57.2388	40.0818	44.9341		40.2388	0.0818	2.9341	0	0.050565	2.43252e-06	0.000758279
1940	9700	161.667		27.26	27.72	26.95		51.9165	42.4255	44.9341		34.9165	2.4255	2.9341	0	0.0402736	0.000558754	0.000758279
1941	9705	161.75		27.26	27.72	26.95		57.2388	31.5735	44.9341		40.2388	-8.4265	2.9341	0	0.050565	0	0.000758279
1942	9710	161.833		27.25	27.72	26.95		57.2388	39.1235	38.8062		40.2388	-0.8765	-3.1938	0	0.050565	0	0
1943	9715	161.917		27.25	27.72	26.95		55.1636	41.7419	47.229		38.1636	1.7419	5.229	0	0.0464478	0.000328549	0.00191577
1944	9720	162		27.25	27.72	26.95		53.186	46.8384	49.6582		36.186	6.8384	7.6582	0	0.042648	0.00294623	0.00353296
1945	9725	162.083		27.25	27.72	26.95		53.833	31.0791	43.8354		36.833	-8.9209	1.8354	0	0.0438777	0	0.000357292
1946	9730	162.167		27.25	27.72	26.95		62.4634	39.4409	39.7583		45.4634	-0.5591	-2.2417	0	0.061502	0	0
1947	9735	162.25		27.25	27.72	26.95		63.2568	39.4409	41.4001		46.2568	-0.5591	-0.5999	0	0.0632326	0	0
1948	9740	162.333		27.25	27.72	26.95		57.2388	39.1235	48.8281		40.2388	-0.8765	6.8281	0	0.050565	0	0.00293911
1949	9745	162.417		27.25	27.72	26.95		56.5308	49.6582	41.0645		39.5308	9.6582	-0.9355	0	0.0491455	0.00512593	0
1950	9750	162.5		27.25	27.72	26.95		55.1636	43.8354	54.0649		38.1636	3.8354	12.0649	0	0.0464478	0.00116528	0.00732425
1951	9755	162.583		27.25	27.72	26.95		57.9468	41.0645	40.7349		40.9468	1.0645	-1.2651	0	0.0519996	0.000149122	0
1952	9760	162.667		27.25	27.72	26.95		61.6821	35.26	41.7419		44.6821	-4.74	-0.2581	0	0.0598155	0	0
1953	9765	162.75		27.25	27.72	26.95		60.9131	36.1084	31.0791		43.9131	-3.8916	-10.9209	0	0.0581728	0	0
1954	9770	162.833		27.25	27.72	26.95		54.4922	28.7476	46.4478		37.4922	-11.2524	4.4478	0	0.0451441	0	0.00147783
1955	9775	162.917		27.25	27.72	26.95		57.2388	38.4949	48.8281		40.2388	-1.5051	6.8281	0	0.050565	0	0.00293911
1956	9780	163		27.25	27.72	26.95		60.1563	39.7583	46.4478		43.1563	-0.2417	4.4478	0	0.0565731	0	0.00147783
1957	9785	163.083		27.25	27.72	26.95		63.2568	41.7419	38.8062		46.2568	1.7419	-3.1938	0	0.0632326	0.000328549	0
1958	9790	163.167		27.25	27.72	26.95		61.6821	47.229	36.9873		44.6821	7.229	-5.0127	0	0.0598155	0.00322078	0
1959	9795	163.25		27.25	27.72	26.95		63.2568	39.7583	43.1274		46.2568	-0.2417	1.1274	0	0.0632326	0	0.000163506
1960	9800	163.333		27.25	27.72	26.95		64.8926	39.4409	39.7583		47.8926	-0.5591	-2.2417	0	0.0668575	0	0
1961	9805	163.417		27.25	27.72	26.95		63.2568	39.7583	46.0632		46.2568	-0.2417	4.0632	0	0.0632326	0	0.00127827
1962	9810	163.5		27.25	27.72	26.95		60.1563	34.1583	51.3672		43.1563	-5.8417	9.3672	0	0.0565731	0	0.00488047
1963	9815	163.583		27.25	27.72	26.95		56.5308	38.1897	53.1494		39.5308	-1.8103	11.1494	0	0.0491455	0	0.00645343
1964	9820	163.667		27.25	27.71	26.95		66.5771	39.1235	41.7419		49.5771	-0.8765	-0.2581	0	0.0706692	0	0
1965	9825	163.75		27.25	27.72	26.95		61.6821	32.0709	48.0225		44.6821	-7.9291	6.0225	0	0.0598155	0	0.00240304
1966	9830	163.833		27.25	27.72	26.96		60.1563	36.1084	47.229		43.1563	-3.8916	5.229	0	0.0565731	0	0.00191577
1967	9835	163.917		27.25	27.71	26.96		64.0625	32.5806	45.3064		47.0625	-7.4194	3.3064	0	0.0650085	0	0.000918428
1968	9840	164		27.25	27.71	26.96		57.9468	36.6882	46.8384		40.9468	-3.3118	4.8384	0	0.0519996	0	0.00169146
1969	9845	164.083		27.25	27.71	26.96		58.667	37.8845	41.0645		41.667	-2.1155	-0.9355	0	0.0534744	0	0
1970	9850	164.167		27.25	27.71	26.96		62.4634	47.229	40.4053		45.4634	7.229	-1.5947	0	0.061502	0.00322078	0
1971	9855	164.25		27.25	27.71	26.96		58.667	36.4014	42.0837		41.667	-3.5986	0.0837	0	0.0534744	0	2.52378e-06
1972	9860	164.333		27.25	27.71	26.96		57.2388	32.0709	53.6011		40.2388	-7.9291	11.6011	0	0.050565	0	0.0068779
1973	9865	164.417		27.25	27.71	26.96		65.7227	40.0818	43.4814		48.7227	0.0818	1.4814	0	0.0687259	2.43252e-06	0.000253371
1974	9870	164.5		27.25	27.71	26.96		68.3105	38.4949	50.5005		51.3105	-1.5051	8.5005	0	0.0746741	0	0.00417665
1975	9875	164.583		27.25	27.71	26.96		66.5771	33.6243	49.6582		49.5771	-6.3757	7.6582	0	0.0706692	0	0.00353296
1976	9880	164.667		27.25	27.71	26.96		60.1563	39.1235	45.3064		43.1563	-0.8765	3.3064	0	0.0565731	0	0.000918428
1977	9885	164.75		27.25	27.71	26.96		64.0625	44.9341	43.4814		47.0625	4.9341	1.4814	0	0.0650085	0.00174544	0.000253371
1978	9890	164.833		27.25	27.71	26.96		60.9131	47.6196	46.4478		43.9131	7.6196	4.4478	0	0.0581728	0.00350444	0.00147783
1979	9895	164.917		27.25	27.71	26.96		64.0625	45.3064	42.4255		47.0625	5.3064	0.4255	0	0.0650085	0.00196146	3.42574e-05
1980	9900	165		27.25	27.71	26.96		62.4634	36.6882	41.4001		45.4634	-3.3118	-0.5999	0	0.061502	0	0
1981	9905	165.083		27.25	27.71	26.96		64.8926	42.0837	41.7419		47.8926	2.0837	-0.2581	0	0.0668575	0.000437936	0
1982	9910	165.167		27.25	27.71	26.96		59.3994	40.0818	44.9341		42.3994	0.0818	2.9341	0	0.0549901	2.43252e-06	0.000758279
1983	9915	165.25		27.25	27.71	26.96		69.2017	39.1235	36.4014		52.2017	-0.8765	-5.5986	0	0.0767654	0	0
1984	9920	165.333		27.25	27.71	26.96		68.3105	50.9338	41.4001		51.3105	10.9338	-0.5999	0	0.0746741	0.00625444	0
1985	9925	165.417		27.25	27.71	26.96		66.5771	41.0645	37.8845		49.5771	1.0645	-4.1155	0	0.0706692	0.000149122	0
1986	9930	165.5		27.25	27.71	26.96		68.3105	35.8215	41.4001		51.3105	-4.1785	-0.5999	0	0.0746741	0	0
1987	9935	165.583		27.25	27.71	26.96		68.3105	36.6882	45.3064		51.3105	-3.3118	3.3064	0	0.0746741	0	0.000918428
1988	9940	165.667		27.25	27.71	26.96		65.7227	39.1235	31.5735		48.7227	-0.8765	-10.4265	0	0.0687259	0	0
1989	9945	165.75		27.25	27.71	26.96		66.5771	49.6582	41.4001		49.5771	9.6582	-0.5999	0	0.0706692	0.00512593	0
1990	9950	165.833		27.25	27.71	26.96		66.5771	40.4053	44.5679		49.5771	0.4053	2.5679	0	0.0706692	3.16864e-05	0.000612298
1991	9955	165.917		27.25	27.71	26.96		60.1563	31.0791	43.1274		43.1563	-8.9209	1.1274	0	0.0565731	0	0.000163506
1992	9960	166		27.25	27.71	26.96		60.9131	28.5217	37.5793		43.9131	-11.4783	-4.4207	0	0.0581728	0	0
1993	9965	166.083		27.25	27.71	26.96		59.3994	34.9792	41.7419		42.3994	-5.0208	-0.2581	0	0.0549901	0	0
1994	9970	166.167		27.25	27.71	26.96		63.2568	35.5408	42.7734		46.2568	-4.4592	0.7734	0	0.0632326	0	8.93305e-05
1995	9975	166.25		27.25	27.71	26.96		60.1563	31.0791	37.2803		43.1563	-8.9209	-4.7197	0	0.0565731	0	0
1996	9980	166.333		27.25	27.71	26.96		60.9131	35.8215	41.0645		43.9131	-4.1785	-0.9355	0	0.0581728	0	0
1997	9985	166.417		27.25	27.71	26.96		62.4634	38.8062	49.2432		45.4634	-1.1938	7.2432	0	0.061502	0	0.00323093
1998	9990	166.5		27.25	27.71	26.96		67.4316	37.5793	51.8066		50.4316	-2.4207	9.8066	0	0.0726331	0	0.00525285
1999	9995	166.583		27.25	27.71	26.96		72.9248	37.8845	42.7734		55.9248	-2.1155	0.7734	0	0.0857347	0	8.93305e-05
[truncated: 1,132 more rows]
